# Supplementary material for: SQSTM1/p62 UFMylation Enhances Autophagic Clearance of Pathogenic Mutant Huntingtin
Source: Int J Biol Sci. 2026 May 18;22(10):5475–94. doi: 10.7150/ijbs.127110 (PMC13215360; doi:10.7150/ijbs.127110)
Supplement: Supplementary file 2 — Supplementary table 1. [file ijbsv22p5475s2.xlsx]

## Sheet: Sheet1
Table S1. All the MS-identified proteins.
#	Significant	-Log10(P-value)	Log2 (UFM1/pHBLV)	Accession #	Gene name	Description	Abundance: pHBLV-1	Abundance: pHBLV-2	Abundance: pHBLV-3	Abundance: UFM1-1	Abundance: UFM1-2	Abundance: UFM1-3
1	+	3.93683	12.2033	E9PIY1	PACSIN3	Protein kinase C and casein kinase substrate in neurons protein 3 OS=Homo sapiens OX=9606 GN=PACSIN3 PE=1 SV=1	17.8623	15.5704	16.3537	29.2604	29.2562	27.8797
2	+	3.2229	10.8352	F5H4R6	NAP1L1	Nucleosome assembly protein 1-like 1 OS=Homo sapiens OX=9606 GN=NAP1L1 PE=1 SV=1	17.5273	15.9161	17.3292	28.9879	28.4623	25.8281
3	+	3.26505	9.54797	P61960	UFM1	Ubiquitin-fold modifier 1 OS=Homo sapiens OX=9606 GN=UFM1 PE=1 SV=1	27.8999	24.7694	25.8872	36.1559	35.7138	35.3307
4	+	2.98762	8.83713	Q8NE71	ABCF1	ATP-binding cassette sub-family F member 1 OS=Homo sapiens OX=9606 GN=ABCF1 PE=1 SV=2	17.8463	20.0749	19.6822	28.9163	28.701	26.4974
5	+	4.07941	8.2642	P61254	RPL26	60S ribosomal protein L26 OS=Homo sapiens OX=9606 GN=RPL26 PE=1 SV=1	21.4576	22.0348	20.7884	30.3444	29.1118	29.6172
6	+	2.44075	8.18673	I3L312	P4HB	Protein disulfide-isomerase (Fragment) OS=Homo sapiens OX=9606 GN=P4HB PE=1 SV=2	19.2209	16.2278	16.4068	26.7842	25.9427	23.6888
7	+	2.04309	8.04966	E9PKF6	PPP6R3	Serine/threonine-protein phosphatase 6 regulatory subunit 3 OS=Homo sapiens OX=9606 GN=PPP6R3 PE=1 SV=1	19.5848	19.3115	18.4535	29.5388	28.0029	23.9571
8	+	2.87592	8.03786	V9GYF8	GDI2	Rab GDP dissociation inhibitor (Fragment) OS=Homo sapiens OX=9606 GN=GDI2 PE=1 SV=1	19.5131	16.2832	17.1388	26.2411	25.4561	25.3514
9	+	1.91121	7.97161	P43353	ALDH3B1	Aldehyde dehydrogenase family 3 member B1 OS=Homo sapiens OX=9606 GN=ALDH3B1 PE=1 SV=1	18.8817	18.1089	18.226	28.5501	27.8232	22.7581
10	+	2.98826	7.87152	Q9Y3C8	UFC1	Ubiquitin-fold modifier-conjugating enzyme 1 OS=Homo sapiens OX=9606 GN=UFC1 PE=1 SV=3	27.1316	24.4003	24.4227	33.4891	33.1365	32.9435
11	+	2.09533	7.71708	O43488	AKR7A2	Aflatoxin B1 aldehyde reductase member 2 OS=Homo sapiens OX=9606 GN=AKR7A2 PE=1 SV=3	20.951	16.0935	16.5163	25.8542	25.7932	25.0646
12	+	1.76574	7.61921	A0A1W2PR68	ME2	Malic enzyme OS=Homo sapiens OX=9606 GN=ME2 PE=1 SV=1	15.6801	19.2611	19.9612	27.4051	27.2672	23.0877
13	+	2.33629	7.56236	P08754	GNAI3	Guanine nucleotide-binding protein G(i) subunit alpha OS=Homo sapiens OX=9606 GN=GNAI3 PE=1 SV=3	16.2205	17.6217	16.4194	24.7757	26.2085	21.9645
14	+	4.23991	7.4684	F8VXC8	SMARCC2	SWI/SNF complex subunit SMARCC2 OS=Homo sapiens OX=9606 GN=SMARCC2 PE=1 SV=1	23.5305	24.3826	23.0512	31.4219	30.9289	31.0188
15	+	2.6244	7.38738	J3KNE0	RGPD3	RanBP2-like and GRIP domain-containing protein 3 OS=Homo sapiens OX=9606 GN=RGPD3 PE=4 SV=2	17.9011	15.7028	16.2066	22.297	24.9323	24.7434
16	+	3.28447	7.38018	P14550	AKR1A1	Aldo-keto reductase family 1 member A1 OS=Homo sapiens OX=9606 GN=AKR1A1 PE=1 SV=3	19.4693	17.098	17.7159	25.2469	25.4589	25.7181
17	+	1.85654	7.37999	Q96HY6	DDRGK1	DDRGK domain-containing protein 1 OS=Homo sapiens OX=9606 GN=DDRGK1 PE=1 SV=2	23.699	20.9378	19.5965	27.7845	27.2415	31.3472
18	+	2.07542	7.37247	Q13501	SQSTM1	Sequestosome-1 OS=Homo sapiens OX=9606 GN=SQSTM1 PE=1 SV=1	28.3968	23.4197	26.0491	33.6466	33.9975	32.3389
19	+	1.82947	7.2821	P62917	RPL8	60S ribosomal protein L8 OS=Homo sapiens OX=9606 GN=RPL8 PE=1 SV=2	23.9877	17.9965	19.812	27.8669	27.7929	27.9827
20	+	2.33682	7.28157	P36508	ZNF76	Zinc finger protein 76 OS=Homo sapiens OX=9606 GN=ZNF76 PE=1 SV=2	20.2751	16.2258	16.7537	25.0892	25.0575	24.9526
21	+	3.3207	7.21407	P20338	RAB4A	Ras-related protein Rab-4A OS=Homo sapiens OX=9606 GN=RAB4A PE=1 SV=3	16.9625	15.6446	16.2879	24.4106	23.6931	22.4335
22	+	2.80936	7.12755	P54646	PRKAA2	5'-AMP-activated protein kinase catalytic subunit alpha-2 OS=Homo sapiens OX=9606 GN=PRKAA2 PE=1 SV=2	18.8926	15.7706	17.5243	24.9027	24.5114	24.1561
23	+	1.60298	7.06296	Q53GS9	USP39	U4/U6.U5 tri-snRNP-associated protein 2 OS=Homo sapiens OX=9606 GN=USP39 PE=1 SV=2	20.0589	18.9086	13.5161	24.676	24.3563	24.6401
24	+	3.87154	7.01868	A0A3B3IRL5	IMPDH1	Inosine-5'-monophosphate dehydrogenase (Fragment) OS=Homo sapiens OX=9606 GN=IMPDH1 PE=1 SV=1	17.8298	16.1847	16.8414	24.1388	23.8249	23.9484
25	+	2.41049	6.87887	E2GH26	TCF7L2	T-cell factor-4 variant L OS=Homo sapiens OX=9606 GN=TCF7L2 PE=1 SV=1	19.8923	16.4836	16.4904	24.4422	24.2524	24.8083
26	+	1.81583	6.85466	A0A0B4J2C3	TPT1	Translationally-controlled tumor protein OS=Homo sapiens OX=9606 GN=TPT1 PE=1 SV=1	20.7055	15.7766	15.5295	24.119	24.2526	24.2039
27	+	1.96647	6.72658	Q9GZZ9	UBA5	Ubiquitin-like modifier-activating enzyme 5 OS=Homo sapiens OX=9606 GN=UBA5 PE=1 SV=1	24.8138	21.5104	21.1513	29.6651	30.5669	27.4233
28	+	1.78329	6.67538	Q9H5H4	ZNF768	Zinc finger protein 768 OS=Homo sapiens OX=9606 GN=ZNF768 PE=1 SV=2	17.6449	15.4962	15.8054	24.5322	24.5289	19.9116
29	+	2.17625	6.64458	P46776	RPL27A	60S ribosomal protein L27a OS=Homo sapiens OX=9606 GN=RPL27A PE=1 SV=2	24.0047	19.6191	22.1103	28.9292	28.2354	28.5033
30	+	1.89015	6.62752	Q9BTA9	WAC	WW domain-containing adapter protein with coiled-coil OS=Homo sapiens OX=9606 GN=WAC PE=1 SV=3	19.7913	16.327	17.5891	24.7199	26.4605	22.4096
31	+	2.66724	6.6166	Q9UNX3	RPL26L1	60S ribosomal protein L26-like 1 OS=Homo sapiens OX=9606 GN=RPL26L1 PE=1 SV=1	18.9896	17.8374	16.2273	24.26	23.4692	25.175
32	+	1.90758	6.61073	C9J7E5	TNPO3	Transportin-3 OS=Homo sapiens OX=9606 GN=TNPO3 PE=1 SV=1	20.7028	15.9181	16.5146	24.6344	24.5252	23.808
33	+	3.55026	6.60522	P24752	ACAT1	Acetyl-CoA acetyltransferase, mitochondrial OS=Homo sapiens OX=9606 GN=ACAT1 PE=1 SV=1	17.2091	15.4634	17.0103	23.2339	23.1625	23.1021
34	+	2.90183	6.58423	Q96G21	IMP4	U3 small nucleolar ribonucleoprotein protein IMP4 OS=Homo sapiens OX=9606 GN=IMP4 PE=1 SV=1	16.8632	19.4269	17.2654	24.7486	24.3008	24.2587
35	+	3.75307	6.5195	Q86WA6	BPHL	Valacyclovir hydrolase OS=Homo sapiens OX=9606 GN=BPHL PE=1 SV=1	17.6546	16.6255	16.0319	23.4914	23.1886	23.1905
36	+	3.4074	6.50976	O43175	PHGDH	D-3-phosphoglycerate dehydrogenase OS=Homo sapiens OX=9606 GN=PHGDH PE=1 SV=4	18.0258	16.0852	17.1547	23.7331	23.842	23.2199
37	+	1.3949	6.50457	Q08209	PPP3CA	Serine/threonine-protein phosphatase 2B catalytic subunit alpha isoform OS=Homo sapiens OX=9606 GN=PPP3CA PE=1 SV=1	20.9583	15.8763	13.7839	23.9236	23.6938	22.5148
38	+	2.44691	6.46774	P04908	HIST1H2AB	Histone H2A type 1-B/E OS=Homo sapiens OX=9606 GN=HIST1H2AB PE=1 SV=2	18.6845	15.0457	16.8229	23.1768	23.4683	23.3113
39	+	2.28818	6.45819	O00418	EEF2K	Eukaryotic elongation factor 2 kinase OS=Homo sapiens OX=9606 GN=EEF2K PE=1 SV=2	22.5254	21.8726	22.6704	29.9903	29.9119	26.5407
40	+	2.63232	6.30612	F8W7C6	RPL10	60S ribosomal protein L10 OS=Homo sapiens OX=9606 GN=RPL10 PE=1 SV=2	21.8799	18.8853	20.3928	27.0106	26.9783	26.0875
41	+	3.21833	6.302	Q8N8R5	C2orf69	UPF0565 protein C2orf69 OS=Homo sapiens OX=9606 GN=C2orf69 PE=1 SV=1	17.3263	17.4393	15.8629	22.4524	23.2778	23.8043
42	+	1.91306	6.27988	O60563	CCNT1	Cyclin-T1 OS=Homo sapiens OX=9606 GN=CCNT1 PE=1 SV=1	23.9176	18.96	22.0016	27.7555	28.0377	27.9257
43	+	3.0478	6.27263	Q75N03	CBLL1	E3 ubiquitin-protein ligase Hakai OS=Homo sapiens OX=9606 GN=CBLL1 PE=1 SV=1	17.0249	16.8749	16.519	23.5957	23.932	21.709
44	+	2.36848	6.26115	A0A096LP12	GATD3B	Glutamine amidotransferase-like class 1 domain-containing protein 3A, mitochondrial (Fragment) OS=Homo sapiens OX=9606 GN=GATD3B PE=1 SV=2	18.4803	15.0133	17.0689	23.6045	23.347	22.3944
45	+	1.85315	6.23982	Q86X76	NIT1	Deaminated glutathione amidase OS=Homo sapiens OX=9606 GN=NIT1 PE=1 SV=2	20.0676	14.9262	17.3529	23.3274	23.9125	23.8263
46	+	1.82339	6.23523	P46778	RPL21	60S ribosomal protein L21 OS=Homo sapiens OX=9606 GN=RPL21 PE=1 SV=2	23.8408	18.9624	23.0088	28.5418	28.2548	27.721
47	+	2.17838	6.20695	Q15427	SF3B4	Splicing factor 3B subunit 4 OS=Homo sapiens OX=9606 GN=SF3B4 PE=1 SV=1	21.6531	19.0631	17.5555	25.8003	25.5417	25.5505
48	+	3.23244	6.18284	A0A1W2PQ43	BCLAF1	Bcl-2-associated transcription factor 1 OS=Homo sapiens OX=9606 GN=BCLAF1 PE=1 SV=1	17.5273	16.7946	15.9381	23.723	22.8154	22.2701
49	+	1.79446	6.16872	O00505	KPNA3	Importin subunit alpha-4 OS=Homo sapiens OX=9606 GN=KPNA3 PE=1 SV=2	20.0292	15.137	15.9572	23.4258	23.5652	22.6385
50	+	1.86368	6.13107	J3QRS9	ZNF207	BUB3-interacting and GLEBS motif-containing protein ZNF207 OS=Homo sapiens OX=9606 GN=ZNF207 PE=1 SV=1	22.8113	19.1096	18.1868	26.3939	26.6551	25.4519
51	+	1.83341	6.12961	Q5JP01	RBBP7	Histone-binding protein RBBP7 (Fragment) OS=Homo sapiens OX=9606 GN=RBBP7 PE=1 SV=1	20.6941	16.0971	16.4535	23.5267	24.2102	23.8966
52	+	2.50346	6.10378	B4DUC8	MTAP	S-methyl-5'-thioadenosine phosphorylase OS=Homo sapiens OX=9606 GN=MTAP PE=1 SV=1	19.9693	16.8303	17.7194	24.3497	23.8614	24.6194
53	+	3.21374	6.08795	P26440	IVD	Isovaleryl-CoA dehydrogenase, mitochondrial OS=Homo sapiens OX=9606 GN=IVD PE=1 SV=2	18.0966	16.7272	16.3995	23.5846	23.4172	22.4853
54	+	1.81126	6.06659	P30043	BLVRB	Flavin reductase (NADPH) OS=Homo sapiens OX=9606 GN=BLVRB PE=1 SV=3	22.5158	17.3331	19.7789	25.9677	25.9157	25.944
55	+	3.71608	6.0432	O95571	ETHE1	Persulfide dioxygenase ETHE1, mitochondrial OS=Homo sapiens OX=9606 GN=ETHE1 PE=1 SV=2	16.7407	17.8683	16.4113	22.8097	23.0995	23.2408
56	+	1.90113	6.03582	Q8NFI4	ST13P5	Putative protein FAM10A5 OS=Homo sapiens OX=9606 GN=ST13P5 PE=5 SV=1	20.3418	15.7444	17.6437	24.4838	24.2531	23.1004
57	+	1.80336	5.99728	O00151	PDLIM1	PDZ and LIM domain protein 1 OS=Homo sapiens OX=9606 GN=PDLIM1 PE=1 SV=4	19.5824	15.7887	20.1726	25.3835	24.7182	23.4338
58	+	1.76147	5.98991	O94973	AP2A2	AP-2 complex subunit alpha-2 OS=Homo sapiens OX=9606 GN=AP2A2 PE=1 SV=2	20.5639	15.2885	18.2212	23.8896	24.2322	23.9215
59	+	2.9757	5.96906	Q9HD26	GOPC	Golgi-associated PDZ and coiled-coil motif-containing protein OS=Homo sapiens OX=9606 GN=GOPC PE=1 SV=1	19.4876	17.6421	17.2023	24.0596	24.2077	23.9717
60	+	1.89811	5.94267	P62266	RPS23	40S ribosomal protein S23 OS=Homo sapiens OX=9606 GN=RPS23 PE=1 SV=3	21.8439	17.4022	19.2183	25.9506	25.9058	24.436
61	+	2.81561	5.92582	C9J5N1	PTGES3L-AARSD1	PTGES3L-AARSD1 readthrough OS=Homo sapiens OX=9606 GN=PTGES3L-AARSD1 PE=1 SV=1	18.3792	16.6067	18.7853	23.097	24.3203	24.1314
62	+	2.30289	5.92295	P52790	HK3	Hexokinase-3 OS=Homo sapiens OX=9606 GN=HK3 PE=1 SV=2	17.6206	16.4589	15.9346	22.8445	20.8694	24.069
63	+	2.58752	5.90476	Q9P287	BCCIP	BRCA2 and CDKN1A-interacting protein OS=Homo sapiens OX=9606 GN=BCCIP PE=1 SV=1	17.1629	16.2731	16.4339	23.796	22.8433	20.9449
64	+	2.76491	5.87527	Q9UFN0	NIPSNAP3A	Protein NipSnap homolog 3A OS=Homo sapiens OX=9606 GN=NIPSNAP3A PE=1 SV=2	17.8906	15.5357	15.8412	22.2941	22.7653	21.8339
65	+	3.77594	5.85097	O14828	SCAMP3	Secretory carrier-associated membrane protein 3 OS=Homo sapiens OX=9606 GN=SCAMP3 PE=1 SV=3	17.1042	16.2696	15.9257	22.1823	21.914	22.7561
66	+	3.38498	5.81142	H0Y9K7	SFPQ	Splicing factor, proline- and glutamine-rich (Fragment) OS=Homo sapiens OX=9606 GN=SFPQ PE=1 SV=1	17.8923	16.9102	16.1342	22.5656	22.6806	23.1248
67	+	4.67	5.78771	P09211	GSTP1	Glutathione S-transferase P OS=Homo sapiens OX=9606 GN=GSTP1 PE=1 SV=2	17.5217	17.4811	18.0243	23.1435	23.7736	23.4731
68	+	2.36558	5.78587	H7BY58	PCMT1	Protein-L-isoaspartate O-methyltransferase OS=Homo sapiens OX=9606 GN=PCMT1 PE=1 SV=1	22.8062	19.3895	21.1008	26.7529	27.0994	26.8019
69	+	1.50994	5.78233	P00918	CA2	Carbonic anhydrase 2 OS=Homo sapiens OX=9606 GN=CA2 PE=1 SV=2	27.9204	22.0459	23.6509	30.5665	30.573	29.8247
70	+	2.1004	5.71833	P62280	RPS11	40S ribosomal protein S11 OS=Homo sapiens OX=9606 GN=RPS11 PE=1 SV=3	21.1719	19.9449	17.2431	25.0429	25.1916	25.2805
71	+	2.25393	5.66931	D6R956	UCHL1	Ubiquitin carboxyl-terminal hydrolase OS=Homo sapiens OX=9606 GN=UCHL1 PE=1 SV=1	18.5727	15.8437	15.1988	22.1923	22.4603	21.9705
72	+	2.05031	5.64307	Q15599	SLC9A3R2	Na(+)/H(+) exchange regulatory cofactor NHE-RF2 OS=Homo sapiens OX=9606 GN=SLC9A3R2 PE=1 SV=2	19.4866	16.3214	15.8456	23.2876	23.0514	22.2438
73	+	2.55985	5.64176	A0A2R8Y4L2	HNRNPA1P48	Heterogeneous nuclear ribonucleoprotein A1 pseudogene 48 OS=Homo sapiens OX=9606 GN=HNRNPA1P48 PE=1 SV=1	16.8741	15.0338	17.6309	22.7606	22.2303	21.4733
74	+	2.67257	5.63656	E9PK25	CFL1	Cofilin-1 OS=Homo sapiens OX=9606 GN=CFL1 PE=1 SV=1	18.3677	18.8036	16.6831	22.8219	24.4392	23.503
75	+	1.72062	5.61077	Q7Z2E3	APTX	Aprataxin OS=Homo sapiens OX=9606 GN=APTX PE=1 SV=2	20.1057	15.5456	19.4544	24.4137	24.3099	23.2144
76	+	1.48718	5.60504	Q5F2F8	PPP3CB	Serine/threonine-protein phosphatase OS=Homo sapiens OX=9606 GN=PPP3CB PE=1 SV=1	22.4298	19.7891	16.555	25.7691	25.3995	24.4205
77	+	1.88723	5.58105	O75155	CAND2	Cullin-associated NEDD8-dissociated protein 2 OS=Homo sapiens OX=9606 GN=CAND2 PE=1 SV=3	21.2003	19.4603	16.7126	24.5974	24.7513	24.7677
78	+	2.48958	5.57593	A0A2Y9D025	NDUFA6	NADH dehydrogenase [ubiquinone] 1 alpha subcomplex subunit 6 OS=Homo sapiens OX=9606 GN=NDUFA6 PE=1 SV=1	17.5716	17.9716	16.3594	24.0491	23.0732	21.5081
79	+	3.13899	5.54843	P17612	PRKACA	cAMP-dependent protein kinase catalytic subunit alpha OS=Homo sapiens OX=9606 GN=PRKACA PE=1 SV=2	18.2811	17.3325	16.5764	22.3104	23.1113	23.4136
80	+	1.43677	5.5452	Q9BTD8	RBM42	RNA-binding protein 42 OS=Homo sapiens OX=9606 GN=RBM42 PE=1 SV=1	18.2576	20.5751	14.5271	23.8155	23.5091	22.6708
81	+	1.68619	5.54013	Q15366	PCBP2	Poly(rC)-binding protein 2 OS=Homo sapiens OX=9606 GN=PCBP2 PE=1 SV=1	21.346	16.9658	16.7835	23.9923	23.8696	23.8538
82	+	2.32705	5.50242	I3L3D5	PFN1	Profilin (Fragment) OS=Homo sapiens OX=9606 GN=PFN1 PE=1 SV=1	18.1359	15.1134	15.7477	21.3167	22.3452	21.8424
83	+	2.49613	5.47067	P62701	RPS4X	40S ribosomal protein S4, X isoform OS=Homo sapiens OX=9606 GN=RPS4X PE=1 SV=2	25.2729	22.3139	23.456	29.2329	29.0114	29.2105
84	+	2.106	5.44712	Q9Y3D3	MRPS16	28S ribosomal protein S16, mitochondrial OS=Homo sapiens OX=9606 GN=MRPS16 PE=1 SV=1	20.2638	16.784	19.8213	24.6003	24.4917	24.1184
85	+	2.09944	5.42969	P15121	AKR1B1	Aldo-keto reductase family 1 member B1 OS=Homo sapiens OX=9606 GN=AKR1B1 PE=1 SV=3	20.0873	16.6538	17.0636	23.2613	23.0483	23.7843
86	+	2.242	5.408	Q9BX68	HINT2	Histidine triad nucleotide-binding protein 2, mitochondrial OS=Homo sapiens OX=9606 GN=HINT2 PE=1 SV=1	19.0759	16.2226	15.9668	22.6873	22.2857	22.5163
87	+	2.20937	5.38953	P12277	CKB	Creatine kinase B-type OS=Homo sapiens OX=9606 GN=CKB PE=1 SV=1	25.8072	22.4246	23.7308	29.5106	29.7617	28.8589
88	+	1.49119	5.37204	A0A140T9D4	HLA-B	HLA class I histocompatibility antigen, B-46 alpha chain (Fragment) OS=Homo sapiens OX=9606 GN=HLA-B PE=1 SV=1	19.111	22.1579	16.7178	25.1646	25.3367	23.6015
89	+	1.45852	5.36916	P63165	SUMO1	Small ubiquitin-related modifier 1 OS=Homo sapiens OX=9606 GN=SUMO1 PE=1 SV=1	21.0813	16.3367	16.0297	23.4042	23.9154	22.2356
90	+	6.41167	5.35894	P61978	HNRNPK	Heterogeneous nuclear ribonucleoprotein K OS=Homo sapiens OX=9606 GN=HNRNPK PE=1 SV=1	19.44	19.5875	19.573	24.8945	25.0152	24.7677
91	+	3.33536	5.35043	D6RBW1	EIF4E	Eukaryotic translation initiation factor 4E OS=Homo sapiens OX=9606 GN=EIF4E PE=1 SV=1	16.7331	15.1561	16.4715	21.7481	21.267	21.3969
92	+	1.57661	5.3334	Q04446	GBE1	1,4-alpha-glucan-branching enzyme OS=Homo sapiens OX=9606 GN=GBE1 PE=1 SV=3	20.537	15.8977	16.847	23.7027	23.7715	21.8078
93	+	3.1383	5.33153	O00193	SMAP	Small acidic protein OS=Homo sapiens OX=9606 GN=SMAP PE=1 SV=1	19.5301	17.761	19.019	24.5247	23.9963	23.7837
94	+	1.52347	5.32612	Q02930	CREB5	Cyclic AMP-responsive element-binding protein 5 OS=Homo sapiens OX=9606 GN=CREB5 PE=1 SV=3	21.3103	18.3014	16.052	23.9822	24.7523	22.9075
95	+	2.30481	5.31137	B8A6G2	RPL10	60S ribosomal protein L10 (Fragment) OS=Homo sapiens OX=9606 GN=RPL10 PE=1 SV=1	18.2107	16.1522	19.1893	23.5672	23.3618	22.5573
96	+	2.82088	5.27545	A6NNY8	USP27X	Ubiquitin carboxyl-terminal hydrolase 27 OS=Homo sapiens OX=9606 GN=USP27X PE=1 SV=3	17.177	16.8437	16.114	22.8091	22.348	20.804
97	+	3.01203	5.26941	P09234	SNRPC	U1 small nuclear ribonucleoprotein C OS=Homo sapiens OX=9606 GN=SNRPC PE=1 SV=1	18.2773	16.2894	16.8246	22.5467	22.1441	22.5088
98	+	3.69997	5.26854	P05387	RPLP2	60S acidic ribosomal protein P2 OS=Homo sapiens OX=9606 GN=RPLP2 PE=1 SV=1	16.8226	16.1757	17.1746	22.4061	22.1101	21.4624
99	+	2.91424	5.2672	P09972	ALDOC	Fructose-bisphosphate aldolase C OS=Homo sapiens OX=9606 GN=ALDOC PE=1 SV=2	17.1657	18.5667	16.5931	22.3771	23.2374	22.5125
100	+	2.33249	5.26274	G5E9G0	RPL3	60S ribosomal protein L3 OS=Homo sapiens OX=9606 GN=RPL3 PE=1 SV=1	24.3399	21.5212	21.7239	28.0184	27.4832	27.8716
101	+	3.85085	5.24371	E7EV99	ADD1	Alpha-adducin OS=Homo sapiens OX=9606 GN=ADD1 PE=1 SV=1	17.9352	16.8378	17.7878	23.0236	22.6673	22.601
102	+	1.97678	5.23717	Q6NXE6	ARMC6	Armadillo repeat-containing protein 6 OS=Homo sapiens OX=9606 GN=ARMC6 PE=1 SV=2	22.4422	19.3735	18.8657	26.0155	25.0116	25.3657
103	+	1.45697	5.2371	A0A0A0MSW4	PITPNB	Phosphatidylinositol transfer protein beta isoform OS=Homo sapiens OX=9606 GN=PITPNB PE=1 SV=1	21.7058	17.1282	16.6374	23.6795	24.4867	23.0165
104	+	2.45594	5.23558	A0A087WX41	CLTCL1	Clathrin heavy chain 2 OS=Homo sapiens OX=9606 GN=CLTCL1 PE=1 SV=1	17.8027	16.4847	18.4167	23.7516	23.0439	21.6152
105	+	2.48512	5.23319	Q9ULC4	MCTS1	Malignant T-cell-amplified sequence 1 OS=Homo sapiens OX=9606 GN=MCTS1 PE=1 SV=1	21.6395	18.783	19.9329	25.232	25.3557	25.4673
106	+	1.40672	5.22619	Q9H4B0	OSGEPL1	Probable tRNA N6-adenosine threonylcarbamoyltransferase, mitochondrial OS=Homo sapiens OX=9606 GN=OSGEPL1 PE=2 SV=2	20.449	18.6033	17.1197	25.9269	24.7723	21.1515
107	+	1.5225	5.20935	Q9Y606	PUS1	tRNA pseudouridine synthase A OS=Homo sapiens OX=9606 GN=PUS1 PE=1 SV=3	18.6927	19.3874	14.7341	23.9938	22.6061	21.8423
108	+	1.52534	5.20564	Q14596	NBR1	Next to BRCA1 gene 1 protein OS=Homo sapiens OX=9606 GN=NBR1 PE=1 SV=3	17.9	15.8861	15.5883	19.9563	24.436	20.599
109	+	2.02833	5.20376	Q13363	CTBP1	C-terminal-binding protein 1 OS=Homo sapiens OX=9606 GN=CTBP1 PE=1 SV=2	22.3762	18.9382	19.3466	25.4745	25.8012	24.9967
110	+	2.1984	5.19278	H0YMP5	ARPIN	Arpin OS=Homo sapiens OX=9606 GN=ARPIN PE=1 SV=1	19.3971	16.3129	18.1083	23.6195	23.494	22.283
111	+	1.52113	5.19175	F8VXU5	VPS29	Vacuolar protein sorting-associated protein 29 OS=Homo sapiens OX=9606 GN=VPS29 PE=1 SV=1	23.8553	19.024	19.2466	25.7782	26.0377	25.8852
112	+	1.58075	5.18096	Q9NQG5	RPRD1B	Regulation of nuclear pre-mRNA domain-containing protein 1B OS=Homo sapiens OX=9606 GN=RPRD1B PE=1 SV=1	20.6548	17.4198	15.6117	23.3757	23.3783	22.4751
113	+	1.56849	5.17517	Q9P0M9	MRPL27	39S ribosomal protein L27, mitochondrial OS=Homo sapiens OX=9606 GN=MRPL27 PE=1 SV=1	21.4414	17.2597	16.6239	23.5623	23.4101	23.8781
114	+	4.62396	5.1741	M0QYS1	RPL13A	60S ribosomal protein L13a (Fragment) OS=Homo sapiens OX=9606 GN=RPL13A PE=1 SV=2	20.0167	19.2848	19.3722	24.6931	24.7503	24.7526
115	+	1.58581	5.16718	Q9BUF5	TUBB6	Tubulin beta-6 chain OS=Homo sapiens OX=9606 GN=TUBB6 PE=1 SV=1	19.2895	15.4585	16.085	21.8331	23.8101	20.6912
116	+	1.55085	5.11292	Q9Y316	MEMO1	Protein MEMO1 OS=Homo sapiens OX=9606 GN=MEMO1 PE=1 SV=1	21.7308	17.3057	17.2282	24.433	23.7754	23.3951
117	+	3.23351	5.11186	P52597	HNRNPF	Heterogeneous nuclear ribonucleoprotein F OS=Homo sapiens OX=9606 GN=HNRNPF PE=1 SV=3	21.629	20.1318	20.1098	25.7344	25.9393	25.5325
118	+	1.66099	5.10715	C9JF79	MDH1	Malate dehydrogenase (Fragment) OS=Homo sapiens OX=9606 GN=MDH1 PE=1 SV=1	20.0052	15.2829	16.6876	22.3902	22.4148	22.4922
119	+	3.31972	5.10559	P25786	PSMA1	Proteasome subunit alpha type-1 OS=Homo sapiens OX=9606 GN=PSMA1 PE=1 SV=1	21.135	19.6656	19.7231	25.0893	25.3841	25.3671
120	+	2.87269	5.09928	Q5T8U3	RPL7A	60S ribosomal protein L7a (Fragment) OS=Homo sapiens OX=9606 GN=RPL7A PE=1 SV=1	18.193	17.5382	16.6552	23.416	22.4235	21.8448
121	+	2.58649	5.09218	Q96C86	DCPS	m7GpppX diphosphatase OS=Homo sapiens OX=9606 GN=DCPS PE=1 SV=2	20.0986	19.2623	17.8649	24.7591	24.3189	23.4243
122	+	2.69449	5.08449	R4GMQ1	KDM1A	Lysine-specific histone demethylase OS=Homo sapiens OX=9606 GN=KDM1A PE=1 SV=2	18.1091	16.2487	17.1597	21.7418	21.8431	23.1862
123	+	2.79456	5.0756	P32969	RPL9	60S ribosomal protein L9 OS=Homo sapiens OX=9606 GN=RPL9 PE=1 SV=1	17.3933	15.907	18.0368	21.7511	22.4189	22.394
124	+	3.22712	5.07064	Q9NPC8	SIX2	Homeobox protein SIX2 OS=Homo sapiens OX=9606 GN=SIX2 PE=1 SV=1	17.7059	16.2201	16.1806	21.826	21.5599	21.9326
125	+	2.17677	5.06754	P0C0S5	H2AFZ	Histone H2A.Z OS=Homo sapiens OX=9606 GN=H2AFZ PE=1 SV=2	22.757	19.9596	22.9159	26.5478	27.1394	27.1479
126	+	2.13425	5.06311	Q5JPH6	EARS2	Probable glutamate--tRNA ligase, mitochondrial OS=Homo sapiens OX=9606 GN=EARS2 PE=1 SV=2	19.1651	18.8185	16.1971	23.7716	23.1036	22.4948
127	+	2.21568	5.02229	Q9Y3U8	RPL36	60S ribosomal protein L36 OS=Homo sapiens OX=9606 GN=RPL36 PE=1 SV=3	17.8289	17.8455	16.3164	22.9185	20.7726	23.3667
128	+	2.6859	5.01285	Q96IJ6	GMPPA	Mannose-1-phosphate guanyltransferase alpha OS=Homo sapiens OX=9606 GN=GMPPA PE=1 SV=1	19.223	16.8321	17.8082	23.187	22.7715	22.9434
129	+	2.4391	5.00962	A0A087WYT6	MSH6	DNA mismatch repair protein Msh6 OS=Homo sapiens OX=9606 GN=MSH6 PE=1 SV=1	17.8072	16.3204	17.703	22.6854	23.1872	20.9868
130	+	1.89601	5.00818	Q9H0C2	SLC25A31	ADP/ATP translocase 4 OS=Homo sapiens OX=9606 GN=SLC25A31 PE=2 SV=1	19.0857	15.161	16.8993	21.7701	21.8109	22.5897
131	+	1.88604	5.00756	Q9NRL3	STRN4	Striatin-4 OS=Homo sapiens OX=9606 GN=STRN4 PE=1 SV=2	19.9596	17.6955	16.3489	23.1208	23.8454	22.0604
132	+	3.00709	5.00359	D6RFF8	GNPDA1	Glucosamine-6-phosphate isomerase (Fragment) OS=Homo sapiens OX=9606 GN=GNPDA1 PE=1 SV=1	16.4733	17.6285	17.1695	22.9797	21.9302	21.3722
133	+	3.24786	4.99503	H3BVE0	BOLA2-SMG1P6	BOLA2-SMG1P6 readthrough (Fragment) OS=Homo sapiens OX=9606 GN=BOLA2-SMG1P6 PE=1 SV=1	17.7962	17.2484	18.9133	22.7832	23.1163	23.0433
134	+	1.78608	4.99187	Q6UB28	METAP1D	Methionine aminopeptidase 1D, mitochondrial OS=Homo sapiens OX=9606 GN=METAP1D PE=1 SV=1	17.3473	13.129	15.8029	20.4597	20.7938	20.0012
135	+	1.7939	4.97857	O00764	PDXK	Pyridoxal kinase OS=Homo sapiens OX=9606 GN=PDXK PE=1 SV=1	19.0542	16.7917	14.9313	22.0743	22.4133	21.2253
136	+	4.25321	4.96824	Q15527	SURF2	Surfeit locus protein 2 OS=Homo sapiens OX=9606 GN=SURF2 PE=1 SV=3	16.5885	16.2348	15.8017	21.3239	20.8649	21.3409
137	+	2.98265	4.94569	Q13595	TRA2A	Transformer-2 protein homolog alpha OS=Homo sapiens OX=9606 GN=TRA2A PE=1 SV=1	21.8081	20.1189	20.2014	25.7949	25.8837	25.2868
138	+	2.55737	4.9423	P12074	COX6A1	Cytochrome c oxidase subunit 6A1, mitochondrial OS=Homo sapiens OX=9606 GN=COX6A1 PE=1 SV=4	18.5089	17.2709	15.9703	22.5082	21.9381	22.1307
139	+	2.46322	4.9201	P35268	RPL22	60S ribosomal protein L22 OS=Homo sapiens OX=9606 GN=RPL22 PE=1 SV=2	19.4227	18.2579	16.8346	22.6786	23.583	23.014
140	+	1.72355	4.92002	Q13907	IDI1	Isopentenyl-diphosphate Delta-isomerase 1 OS=Homo sapiens OX=9606 GN=IDI1 PE=1 SV=2	20.044	17.5378	15.662	22.5504	23.1168	22.3367
141	+	2.75974	4.91932	Q9NWM8	FKBP14	Peptidyl-prolyl cis-trans isomerase FKBP14 OS=Homo sapiens OX=9606 GN=FKBP14 PE=1 SV=1	17.3455	15.4829	17.5664	21.7252	21.7089	21.7185
142	+	1.85439	4.91705	E9PM36	RPS2	40S ribosomal protein S2 OS=Homo sapiens OX=9606 GN=RPS2 PE=1 SV=1	18.8688	16.1693	15.2002	20.9113	21.6861	22.3921
143	+	3.20869	4.91432	P62851	RPS25	40S ribosomal protein S25 OS=Homo sapiens OX=9606 GN=RPS25 PE=1 SV=1	17.4839	16.2382	15.9293	21.2213	21.388	21.7851
144	+	1.47191	4.9093	Q15637	SF1	Splicing factor 1 OS=Homo sapiens OX=9606 GN=SF1 PE=1 SV=4	25.1825	20.4775	21.1555	27.5078	27.8112	26.2245
145	+	1.88569	4.9066	F5H282	TCP1	T-complex protein 1 subunit alpha OS=Homo sapiens OX=9606 GN=TCP1 PE=1 SV=1	20.1739	18.7882	17.2139	24.552	24.2415	22.1023
146	+	3.23275	4.9049	O00148	DDX39A	ATP-dependent RNA helicase DDX39A OS=Homo sapiens OX=9606 GN=DDX39A PE=1 SV=2	19.6155	17.9681	18.921	23.9188	23.82	23.4805
147	+	2.06213	4.89938	Q96MF7	NSMCE2	E3 SUMO-protein ligase NSE2 OS=Homo sapiens OX=9606 GN=NSMCE2 PE=1 SV=2	19.04	18.1177	15.7271	22.7818	22.0037	22.7973
148	+	2.17972	4.8967	P62979	RPS27A	Ubiquitin-40S ribosomal protein S27a OS=Homo sapiens OX=9606 GN=RPS27A PE=1 SV=2	25.1686	22.2698	22.8705	28.4942	28.8195	27.6853
149	+	3.07746	4.89347	K7EJ44	PFN1	Profilin OS=Homo sapiens OX=9606 GN=PFN1 PE=1 SV=1	19.3989	17.713	18.9265	23.1844	23.6515	23.8828
150	+	2.70295	4.8855	Q9GZS3	WDR61	WD repeat-containing protein 61 OS=Homo sapiens OX=9606 GN=WDR61 PE=1 SV=1	17.7466	16.8819	15.4839	21.329	21.8939	21.546
151	+	1.68997	4.88499	Q13642	FHL1	Four and a half LIM domains protein 1 OS=Homo sapiens OX=9606 GN=FHL1 PE=1 SV=4	23.504	19.3367	20.4181	25.3322	25.8646	26.7172
152	+	1.9956	4.87493	Q15084	PDIA6	Protein disulfide-isomerase A6 OS=Homo sapiens OX=9606 GN=PDIA6 PE=1 SV=1	18.909	16.1657	16.9984	23.5648	21.2949	21.8383
153	+	2.59313	4.87082	Q9BYG5	PARD6B	Partitioning defective 6 homolog beta OS=Homo sapiens OX=9606 GN=PARD6B PE=1 SV=1	19.3087	18.5571	16.9056	23.1148	23.388	22.8811
154	+	1.77884	4.8702	P27144	AK4	Adenylate kinase 4, mitochondrial OS=Homo sapiens OX=9606 GN=AK4 PE=1 SV=1	20.8905	16.9043	17.6147	23.2777	23.2837	23.4587
155	+	1.82245	4.86578	P82675	MRPS5	28S ribosomal protein S5, mitochondrial OS=Homo sapiens OX=9606 GN=MRPS5 PE=1 SV=2	21.0813	17.2127	19.1752	23.6603	24.8502	23.5561
156	+	4.41622	4.86563	A0A0U1RRH7	3	Histone H2A OS=Homo sapiens OX=9606 PE=3 SV=1	25.1294	24.4004	24.7991	29.8073	29.7247	29.3938
157	+	1.43174	4.84327	P51398	DAP3	28S ribosomal protein S29, mitochondrial OS=Homo sapiens OX=9606 GN=DAP3 PE=1 SV=1	23.0367	18.5139	18.6778	25.7217	25.1223	23.9143
158	+	2.35875	4.84321	H3BPG6	ZNF598	E3 ubiquitin-protein ligase ZNF598 OS=Homo sapiens OX=9606 GN=ZNF598 PE=1 SV=1	17.7616	16.1376	17.3047	21.5578	20.951	23.2247
159	+	2.48608	4.83716	A6NGJ0	DYNLT3	Dynein light chain Tctex-type 3 OS=Homo sapiens OX=9606 GN=DYNLT3 PE=1 SV=1	16.3354	15.9124	17.471	21.8314	22.1954	20.2035
160	+	3.849	4.82852	P11142	HSPA8	Heat shock cognate 71 kDa protein OS=Homo sapiens OX=9606 GN=HSPA8 PE=1 SV=1	23.7636	22.7313	22.7872	27.9904	27.8188	27.9585
161	+	4.30387	4.81251	P62269	RPS18	40S ribosomal protein S18 OS=Homo sapiens OX=9606 GN=RPS18 PE=1 SV=3	20.9138	20.557	21.1632	25.3942	25.6309	26.0464
162	+	2.54064	4.77964	E5RGR2	TOP1MT	DNA topoisomerase I, mitochondrial OS=Homo sapiens OX=9606 GN=TOP1MT PE=1 SV=1	17.8415	15.388	16.7944	21.2962	21.8242	21.2424
163	+	2.84767	4.7678	P07384	CAPN1	Calpain-1 catalytic subunit OS=Homo sapiens OX=9606 GN=CAPN1 PE=1 SV=1	19.0189	19.3415	19.0762	24.2495	24.7409	22.7497
164	+	1.89585	4.76579	P51608	MECP2	Methyl-CpG-binding protein 2 OS=Homo sapiens OX=9606 GN=MECP2 PE=1 SV=1	21.8616	18.575	18.495	24.387	24.3481	24.4939
165	+	3.23065	4.75408	Q9Y2X3	NOP58	Nucleolar protein 58 OS=Homo sapiens OX=9606 GN=NOP58 PE=1 SV=1	17.7845	18.162	16.736	22.2898	22.7118	21.9431
166	+	2.1193	4.75109	Q70Z53	FRA10AC1	Protein FRA10AC1 OS=Homo sapiens OX=9606 GN=FRA10AC1 PE=1 SV=3	18.0219	18.2185	20.785	23.8252	24.319	23.1345
167	+	2.25965	4.73893	Q8TBX8	PIP4K2C	Phosphatidylinositol 5-phosphate 4-kinase type-2 gamma OS=Homo sapiens OX=9606 GN=PIP4K2C PE=1 SV=3	21.1846	18.8304	18.4179	24.424	24.1938	24.0319
168	+	1.80095	4.7386	O00264	PGRMC1	Membrane-associated progesterone receptor component 1 OS=Homo sapiens OX=9606 GN=PGRMC1 PE=1 SV=3	18.6766	19.3849	15.6188	22.208	22.7033	22.9848
169	+	4.35035	4.73572	U3KQK0	HIST1H2BN	Histone H2B OS=Homo sapiens OX=9606 GN=HIST1H2BN PE=1 SV=1	23.0239	23.3648	22.6188	27.4923	27.8425	27.8798
170	+	2.4976	4.73448	F8VWS0	RPLP0	60S acidic ribosomal protein P0 OS=Homo sapiens OX=9606 GN=RPLP0 PE=1 SV=1	19.6932	18.0665	17.1489	23.0049	23.1752	22.9319
171	+	3.77516	4.72728	J3KT29	RPL23	60S ribosomal protein L23 OS=Homo sapiens OX=9606 GN=RPL23 PE=1 SV=1	18.1979	17.7733	17.226	22.6448	22.6798	22.0544
172	+	1.595	4.72476	Q9UK59	DBR1	Lariat debranching enzyme OS=Homo sapiens OX=9606 GN=DBR1 PE=1 SV=2	20.107	15.712	16.9142	22.7197	22.5919	21.5957
173	+	1.43414	4.72268	P0DN79	CBSL	Cystathionine beta-synthase-like protein OS=Homo sapiens OX=9606 GN=CBSL PE=1 SV=1	24.9528	20.6916	20.1886	27.0277	26.7831	26.1902
174	+	1.71908	4.71918	P68371	TUBB4B	Tubulin beta-4B chain OS=Homo sapiens OX=9606 GN=TUBB4B PE=1 SV=1	20.4426	18.7564	16.8573	24.0895	24.0899	22.0344
175	+	1.91878	4.70285	Q9BYD1	MRPL13	39S ribosomal protein L13, mitochondrial OS=Homo sapiens OX=9606 GN=MRPL13 PE=1 SV=1	21.1768	17.8561	18.3756	24.3071	23.9717	23.2384
176	+	1.78071	4.69809	O76021	RSL1D1	Ribosomal L1 domain-containing protein 1 OS=Homo sapiens OX=9606 GN=RSL1D1 PE=1 SV=3	18.9757	16.2738	16.4004	20.5451	21.9109	23.2882
177	+	3.22313	4.6943	J3KPD9	NME1-NME2	NME1-NME2 readthrough OS=Homo sapiens OX=9606 GN=NME1-NME2 PE=1 SV=1	21.11	19.4887	20.085	24.8075	24.9589	25.0002
178	+	4.32146	4.69295	P0DMV9	HSPA1B	Heat shock 70 kDa protein 1B OS=Homo sapiens OX=9606 GN=HSPA1B PE=1 SV=1	22.2492	22.7077	23.1073	27.4478	27.3288	27.3664
179	+	2.02988	4.68015	A0A0U1RRM4	PTBP1	Polypyrimidine tract-binding protein 1 OS=Homo sapiens OX=9606 GN=PTBP1 PE=1 SV=1	27.0529	23.7265	24.7197	29.9428	30.0369	29.5599
180	+	2.69587	4.6773	Q96GX9	APIP	Methylthioribulose-1-phosphate dehydratase OS=Homo sapiens OX=9606 GN=APIP PE=1 SV=1	20.4352	20.5109	21.8241	26.1049	26.0414	24.6559
181	+	2.2721	4.67588	Q16658	FSCN1	Fascin OS=Homo sapiens OX=9606 GN=FSCN1 PE=1 SV=3	23.8662	21.2985	21.4483	27.0158	27.0973	26.5274
182	+	1.78764	4.6715	H7C4E4	TLE4	Transducin-like enhancer protein 4 (Fragment) OS=Homo sapiens OX=9606 GN=TLE4 PE=1 SV=1	19.3355	16.2678	15.7008	21.8133	22.2946	21.2108
183	+	1.40889	4.65431	Q9HB07	C12orf10	UPF0160 protein MYG1, mitochondrial OS=Homo sapiens OX=9606 GN=C12orf10 PE=1 SV=2	22.6113	17.7524	21.6833	25.8148	25.6276	24.5675
184	+	2.82123	4.64092	P35749	MYH11	Myosin-11 OS=Homo sapiens OX=9606 GN=MYH11 PE=1 SV=3	20.5247	19.3494	21.2675	25.0113	25.4091	24.644
185	+	2.08121	4.64005	Q8N999	C12orf29	Uncharacterized protein C12orf29 OS=Homo sapiens OX=9606 GN=C12orf29 PE=1 SV=2	20.2353	17.6245	17.969	24.1669	23.0986	22.4835
186	+	3.17543	4.63767	Q9NUJ1	ABHD10	Mycophenolic acid acyl-glucuronide esterase, mitochondrial OS=Homo sapiens OX=9606 GN=ABHD10 PE=1 SV=1	18.7464	19.8387	19.915	23.8936	24.7427	23.7767
187	+	1.88666	4.61936	Q13185	CBX3	Chromobox protein homolog 3 OS=Homo sapiens OX=9606 GN=CBX3 PE=1 SV=4	19.3069	17.2281	15.5882	22.158	21.7611	22.0621
188	+	2.58185	4.61428	O14910	LIN7A	Protein lin-7 homolog A OS=Homo sapiens OX=9606 GN=LIN7A PE=1 SV=2	19.0556	18.5767	16.8073	22.7258	22.953	22.6036
189	+	1.7231	4.61423	P16930	FAH	Fumarylacetoacetase OS=Homo sapiens OX=9606 GN=FAH PE=1 SV=2	20.0444	16.1387	16.8782	22.6273	22.2526	22.0241
190	+	3.72371	4.61035	P62805	HIST1H4A	Histone H4 OS=Homo sapiens OX=9606 GN=HIST1H4A PE=1 SV=2	21.6525	21.8444	21.0667	26.5832	25.6877	26.1239
191	+	2.20117	4.60651	Q92499	DDX1	ATP-dependent RNA helicase DDX1 OS=Homo sapiens OX=9606 GN=DDX1 PE=1 SV=2	25.0359	22.3918	22.4194	27.9317	27.8976	27.8373
192	+	2.79267	4.59832	P62314	SNRPD1	Small nuclear ribonucleoprotein Sm D1 OS=Homo sapiens OX=9606 GN=SNRPD1 PE=1 SV=1	19.4925	17.7367	19.5991	23.6247	23.4771	23.5213
193	+	1.51132	4.59805	H0Y858	4	Uncharacterized protein (Fragment) OS=Homo sapiens OX=9606 PE=4 SV=1	24.1065	20.3693	19.6624	26.3294	26.1738	25.4291
194	+	2.00121	4.59766	O00487	PSMD14	26S proteasome non-ATPase regulatory subunit 14 OS=Homo sapiens OX=9606 GN=PSMD14 PE=1 SV=1	24.3474	21.1139	21.7948	27.2091	27.1503	26.6896
195	+	2.50539	4.59003	Q13155	AIMP2	Aminoacyl tRNA synthase complex-interacting multifunctional protein 2 OS=Homo sapiens OX=9606 GN=AIMP2 PE=1 SV=2	23.9281	22.2615	21.8694	27.3553	27.8372	26.6365
196	+	2.61623	4.58751	Q9NR45	NANS	Sialic acid synthase OS=Homo sapiens OX=9606 GN=NANS PE=1 SV=2	21.9866	19.6895	20.5115	25.354	25.3485	25.2476
197	+	3.16136	4.58345	E7EX17	EIF4B	Eukaryotic translation initiation factor 4B OS=Homo sapiens OX=9606 GN=EIF4B PE=1 SV=1	20.7286	19.364	19.4602	24.5643	24.698	24.0408
198	+	2.01676	4.57827	O15294	OGT	UDP-N-acetylglucosamine--peptide N-acetylglucosaminyltransferase 110 kDa subunit OS=Homo sapiens OX=9606 GN=OGT PE=1 SV=3	22.3846	20.9991	19.3088	26.2654	24.8344	25.3275
199	+	3.112	4.57662	Q99717	SMAD5	Mothers against decapentaplegic homolog 5 OS=Homo sapiens OX=9606 GN=SMAD5 PE=1 SV=1	17.8758	16.2573	17.091	21.7513	21.8814	21.3213
200	+	2.10138	4.56936	C9J347	TBRG4	FAST kinase domain-containing protein 4 (Fragment) OS=Homo sapiens OX=9606 GN=TBRG4 PE=1 SV=1	18.3117	17.2166	16.1844	22.5847	22.4181	20.4179
201	+	2.0131	4.56616	Q8NFH3	NUP43	Nucleoporin Nup43 OS=Homo sapiens OX=9606 GN=NUP43 PE=1 SV=1	23.6599	20.3898	21.9566	26.9701	26.6898	26.0449
202	+	1.74324	4.55234	D6REE5	RACK1	Receptor of-activated protein C kinase 1 (Fragment) OS=Homo sapiens OX=9606 GN=RACK1 PE=1 SV=1	25.556	22.5869	21.692	28.1264	27.7449	27.6206
203	+	2.58993	4.5319	A8MXV4	NUDT19	Nucleoside diphosphate-linked moiety X motif 19 OS=Homo sapiens OX=9606 GN=NUDT19 PE=1 SV=1	22.1488	20.7577	20.5965	26.5431	25.6053	24.9503
204	+	1.56079	4.52646	O00767	SCD	Acyl-CoA desaturase OS=Homo sapiens OX=9606 GN=SCD PE=1 SV=2	16.7877	18.7019	15.7766	21.2371	20.0638	23.5448
205	+	2.5004	4.52091	A0A3B3ITS3	DARS2	Aspartate--tRNA ligase, mitochondrial OS=Homo sapiens OX=9606 GN=DARS2 PE=1 SV=1	18.1242	19.3974	17.0668	22.6893	23.1313	22.3305
206	+	1.81363	4.51878	P09622	DLD	Dihydrolipoyl dehydrogenase, mitochondrial OS=Homo sapiens OX=9606 GN=DLD PE=1 SV=2	21.7184	20.599	18.0196	24.9303	24.7115	24.2516
207	+	1.85636	4.50312	P30533	LRPAP1	Alpha-2-macroglobulin receptor-associated protein OS=Homo sapiens OX=9606 GN=LRPAP1 PE=1 SV=1	21.7984	18.2837	20.7776	24.8481	25.2191	24.3018
208	+	2.76001	4.50136	P62263	RPS14	40S ribosomal protein S14 OS=Homo sapiens OX=9606 GN=RPS14 PE=1 SV=3	17.5503	16.1757	16.6956	20.7211	21.0058	22.1988
209	+	1.43801	4.49788	Q6P158	DHX57	Putative ATP-dependent RNA helicase DHX57 OS=Homo sapiens OX=9606 GN=DHX57 PE=1 SV=2	25.7213	20.9876	23.8818	28.4359	28.5492	27.0993
210	+	2.9488	4.47136	P09429	HMGB1	High mobility group protein B1 OS=Homo sapiens OX=9606 GN=HMGB1 PE=1 SV=3	19.8328	18.9369	20.7508	24.3079	24.1189	24.5078
211	+	2.04475	4.46001	H0YNG3	SEC11A	Signal peptidase complex catalytic subunit SEC11 OS=Homo sapiens OX=9606 GN=SEC11A PE=1 SV=1	19.0348	16.9497	16.4335	21.6072	21.2725	22.9183
212	+	1.77009	4.45932	H7C422	RPL3	60S ribosomal protein L3 (Fragment) OS=Homo sapiens OX=9606 GN=RPL3 PE=1 SV=1	23.9927	20.2167	21.3054	26.5771	26.2561	26.0595
213	+	2.17253	4.44979	E9PC52	RBBP7	Histone-binding protein RBBP7 OS=Homo sapiens OX=9606 GN=RBBP7 PE=1 SV=1	26.4752	24.0263	23.9142	29.5976	29.3131	28.8544
214	+	2.99108	4.4483	Q9NVM9	INTS13	Integrator complex subunit 13 OS=Homo sapiens OX=9606 GN=INTS13 PE=1 SV=2	21.8392	20.5388	20.2238	25.4942	25.4544	24.9981
215	+	1.58632	4.44099	Q9P2K3	RCOR3	REST corepressor 3 OS=Homo sapiens OX=9606 GN=RCOR3 PE=1 SV=2	18.8584	15.7742	16.0889	19.7754	22.603	21.6661
216	+	2.05944	4.43951	P52565	ARHGDIA	Rho GDP-dissociation inhibitor 1 OS=Homo sapiens OX=9606 GN=ARHGDIA PE=1 SV=3	18.3107	16.0837	19.1966	22.2513	22.3941	22.2641
217	+	2.03998	4.43178	Q9UHD1	CHORDC1	Cysteine and histidine-rich domain-containing protein 1 OS=Homo sapiens OX=9606 GN=CHORDC1 PE=1 SV=2	19.5378	18.1591	16.3755	22.7661	22.076	22.5255
218	+	2.62024	4.42903	Q04760	GLO1	Lactoylglutathione lyase OS=Homo sapiens OX=9606 GN=GLO1 PE=1 SV=4	21.7865	19.5751	20.8246	25.2345	24.9581	25.2807
219	+	2.00225	4.42599	P04080	CSTB	Cystatin-B OS=Homo sapiens OX=9606 GN=CSTB PE=1 SV=2	20.3734	19.2799	17.1794	23.1281	23.7834	23.1993
220	+	2.20421	4.42538	Q6P1R4	DUS1L	tRNA-dihydrouridine(16/17) synthase [NAD(P)(+)]-like OS=Homo sapiens OX=9606 GN=DUS1L PE=1 SV=1	19.5703	17.782	16.7179	22.6744	22.4167	22.2553
221	+	2.18657	4.40895	Q99832	CCT7	T-complex protein 1 subunit eta OS=Homo sapiens OX=9606 GN=CCT7 PE=1 SV=2	20.1539	20.0101	17.5623	23.5484	23.8632	23.5415
222	+	1.78229	4.40027	A0A096LNH5	GATD3B	Glutamine amidotransferase-like class 1 domain-containing protein 3B, mitochondrial OS=Homo sapiens OX=9606 GN=GATD3B PE=1 SV=1	20.5263	19.6946	16.9555	23.7947	23.6171	22.9654
223	+	2.06331	4.39735	K7ES25	PEPD	Xaa-Pro dipeptidase (Fragment) OS=Homo sapiens OX=9606 GN=PEPD PE=1 SV=3	22.1308	19.8392	19.1246	24.6169	25.0212	24.6486
224	+	2.20366	4.39691	E7END7	RAB1A	Ras-related protein Rab-1A OS=Homo sapiens OX=9606 GN=RAB1A PE=1 SV=1	16.9106	19.0913	16.4091	21.6562	21.8002	22.1453
225	+	2.33928	4.39322	B7Z4B8	HNRNPUL1	Heterogeneous nuclear ribonucleoprotein U-like protein 1 OS=Homo sapiens OX=9606 GN=HNRNPUL1 PE=1 SV=1	16.9985	18.3416	17.3102	22.8866	22.2455	20.6978
226	+	1.44797	4.37523	P17812	CTPS1	CTP synthase 1 OS=Homo sapiens OX=9606 GN=CTPS1 PE=1 SV=2	25.1712	21.4701	20.6386	26.9146	27.0303	26.4607
227	+	1.80401	4.36412	Q01581	HMGCS1	Hydroxymethylglutaryl-CoA synthase, cytoplasmic OS=Homo sapiens OX=9606 GN=HMGCS1 PE=1 SV=2	18.3516	16.3142	19.8708	21.9011	23.0064	22.7215
228	+	1.66885	4.36143	Q12874	SF3A3	Splicing factor 3A subunit 3 OS=Homo sapiens OX=9606 GN=SF3A3 PE=1 SV=1	23.3053	19.3676	21.4778	26.0488	26.1319	25.0544
229	+	2.09837	4.3614	O43823	AKAP8	A-kinase anchor protein 8 OS=Homo sapiens OX=9606 GN=AKAP8 PE=1 SV=1	16.8615	15.7919	18.7593	21.373	21.2546	21.8693
230	+	1.95292	4.35912	C9J381	IMPDH1	Inosine-5'-monophosphate dehydrogenase OS=Homo sapiens OX=9606 GN=IMPDH1 PE=1 SV=1	18.8452	18.5109	20.6142	23.7316	24.9166	22.3994
231	+	2.66845	4.35887	O60884	DNAJA2	DnaJ homolog subfamily A member 2 OS=Homo sapiens OX=9606 GN=DNAJA2 PE=1 SV=1	19.9452	19.7672	18.3975	23.0564	24.3711	23.759
232	+	3.06069	4.35525	A0A087WVK0	CLK1	Dual-specificity protein kinase CLK1 OS=Homo sapiens OX=9606 GN=CLK1 PE=1 SV=1	18.5039	17.724	17.5476	22.9248	22.3366	21.5798
233	+	1.76967	4.32668	Q96H79	ZC3HAV1L	Zinc finger CCCH-type antiviral protein 1-like OS=Homo sapiens OX=9606 GN=ZC3HAV1L PE=1 SV=2	23.4762	19.9783	20.4369	25.6583	25.6939	25.5192
234	+	1.70238	4.32473	Q9GZR7	DDX24	ATP-dependent RNA helicase DDX24 OS=Homo sapiens OX=9606 GN=DDX24 PE=1 SV=1	20.1823	18.6701	18.6253	23.6496	25.1819	21.6204
235	+	2.0207	4.32204	P78406	RAE1	mRNA export factor OS=Homo sapiens OX=9606 GN=RAE1 PE=1 SV=1	21.9983	18.8874	19.8103	24.4452	24.506	24.711
236	+	3.35898	4.32032	Q99447	PCYT2	Ethanolamine-phosphate cytidylyltransferase OS=Homo sapiens OX=9606 GN=PCYT2 PE=1 SV=1	18.8934	17.8315	18.0081	22.8184	22.7844	22.0912
237	+	1.78485	4.32012	Q96FX7	TRMT61A	tRNA (adenine(58)-N(1))-methyltransferase catalytic subunit TRMT61A OS=Homo sapiens OX=9606 GN=TRMT61A PE=1 SV=1	22.9779	19.6856	20.3495	25.9101	25.5291	24.5343
238	+	1.72986	4.31111	A0A087WT20	DCAF13	DDB1- and CUL4-associated factor 13 OS=Homo sapiens OX=9606 GN=DCAF13 PE=1 SV=1	23.816	20.1106	22.9828	26.5115	26.7892	26.542
239	+	1.79845	4.30599	P49773	HINT1	Histidine triad nucleotide-binding protein 1 OS=Homo sapiens OX=9606 GN=HINT1 PE=1 SV=2	24.1841	20.6133	23.2563	27.1154	26.8743	26.9818
240	+	2.29901	4.30266	P04075	ALDOA	Fructose-bisphosphate aldolase A OS=Homo sapiens OX=9606 GN=ALDOA PE=1 SV=2	25.2408	23.9037	22.6136	28.0386	28.4752	28.1522
241	+	1.45043	4.30188	Q9H7H0	METTL17	Methyltransferase-like protein 17, mitochondrial OS=Homo sapiens OX=9606 GN=METTL17 PE=1 SV=1	19.8328	16.1319	15.6006	21.9311	21.7536	20.7863
242	+	1.43911	4.29628	D6RF23	RACK1	Receptor of-activated protein C kinase 1 OS=Homo sapiens OX=9606 GN=RACK1 PE=1 SV=1	24.4292	19.9729	21.5011	26.8812	26.5599	25.351
243	+	1.4274	4.29437	Q9UL25	RAB21	Ras-related protein Rab-21 OS=Homo sapiens OX=9606 GN=RAB21 PE=1 SV=3	18.7485	15.0369	17.2358	19.5455	21.8915	22.4674
244	+	1.91481	4.29263	P61956	SUMO2	Small ubiquitin-related modifier 2 OS=Homo sapiens OX=9606 GN=SUMO2 PE=1 SV=3	17.5392	20.6126	19.782	22.9684	23.6176	24.2256
245	+	1.48953	4.27929	O43913	ORC5	Origin recognition complex subunit 5 OS=Homo sapiens OX=9606 GN=ORC5 PE=1 SV=1	20.7349	17.9697	16.3147	23.0754	22.7999	21.9819
246	+	1.86912	4.27637	Q5SQP8	CTBP2	C-terminal-binding protein 2 OS=Homo sapiens OX=9606 GN=CTBP2 PE=1 SV=1	23.0083	19.7071	20.3682	25.2438	25.5144	25.1545
247	+	2.01137	4.2743	Q9H0W9	C11orf54	Ester hydrolase C11orf54 OS=Homo sapiens OX=9606 GN=C11orf54 PE=1 SV=1	18.8074	16.0633	16.0759	21.0073	21.4245	21.3378
248	+	1.42418	4.2722	P61313	RPL15	60S ribosomal protein L15 OS=Homo sapiens OX=9606 GN=RPL15 PE=1 SV=2	26.7535	22.5345	23.6125	29.6025	27.5605	28.5541
249	+	2.33143	4.26687	P26599	PTBP1	Polypyrimidine tract-binding protein 1 OS=Homo sapiens OX=9606 GN=PTBP1 PE=1 SV=1	17.5807	15.4618	15.4105	20.0942	20.325	20.8344
250	+	1.93174	4.26625	A0A075B7A0	RPL18	60S ribosomal protein L18 OS=Homo sapiens OX=9606 GN=RPL18 PE=1 SV=1	19.46	17.006	18.6881	23.3731	21.3646	23.2153
251	+	2.40445	4.26467	Q9H0U6	MRPL18	39S ribosomal protein L18, mitochondrial OS=Homo sapiens OX=9606 GN=MRPL18 PE=1 SV=1	18.2042	16.1008	16.4506	21.2744	20.6361	21.6391
252	+	2.49904	4.26309	Q9UL18	AGO1	Protein argonaute-1 OS=Homo sapiens OX=9606 GN=AGO1 PE=1 SV=3	15.5536	17.592	16.8748	20.6006	21.5546	20.6545
253	+	3.64019	4.2613	Q13283	G3BP1	Ras GTPase-activating protein-binding protein 1 OS=Homo sapiens OX=9606 GN=G3BP1 PE=1 SV=1	22.215	21.5552	21.1553	26.061	26.0206	25.6278
254	+	1.42291	4.25644	Q9HCJ3	RAVER2	Ribonucleoprotein PTB-binding 2 OS=Homo sapiens OX=9606 GN=RAVER2 PE=1 SV=2	20.3323	15.9558	17.1403	22.7981	22.2374	21.1621
255	+	1.92065	4.25315	Q9Y3F4	STRAP	Serine-threonine kinase receptor-associated protein OS=Homo sapiens OX=9606 GN=STRAP PE=1 SV=1	23.1809	20.295	20.2295	25.5161	25.5496	25.3992
256	+	1.603	4.25309	B4DEI9	HEY1	Hairy/enhancer-of-split-related with YRPW motif protein 1 OS=Homo sapiens OX=9606 GN=HEY1 PE=1 SV=1	21.2656	20.0183	21.9893	26.4065	26.4239	23.2021
257	+	1.713	4.23281	A0A087WZT3	BOLA2B	BolA-like protein 2 OS=Homo sapiens OX=9606 GN=BOLA2B PE=1 SV=2	19.2018	15.9601	16.3674	21.2285	20.7181	22.2812
258	+	3.58539	4.23258	Q16881	TXNRD1	Thioredoxin reductase 1, cytoplasmic OS=Homo sapiens OX=9606 GN=TXNRD1 PE=1 SV=3	18.6512	17.8277	18.9387	22.8681	22.7188	22.5283
259	+	2.04802	4.22858	Q5T1Z8	PUM1	Pumilio homolog 1 OS=Homo sapiens OX=9606 GN=PUM1 PE=1 SV=1	20.2836	22.0012	23.1241	26.6249	25.4816	25.9881
260	+	1.46845	4.22586	Q8IUX4	APOBEC3F	DNA dC->dU-editing enzyme APOBEC-3F OS=Homo sapiens OX=9606 GN=APOBEC3F PE=1 SV=3	20.4707	20.2137	16.4888	23.9956	22.9404	22.9148
261	+	2.51431	4.22403	P10809	HSPD1	60 kDa heat shock protein, mitochondrial OS=Homo sapiens OX=9606 GN=HSPD1 PE=1 SV=2	19.8006	17.9617	19.3301	22.79	23.9688	23.0056
262	+	1.91618	4.21724	P53582	METAP1	Methionine aminopeptidase 1 OS=Homo sapiens OX=9606 GN=METAP1 PE=1 SV=2	23.1671	19.8566	21.9385	25.92	25.7306	25.9634
263	+	3.87357	4.21693	Q969X5	ERGIC1	Endoplasmic reticulum-Golgi intermediate compartment protein 1 OS=Homo sapiens OX=9606 GN=ERGIC1 PE=1 SV=1	19.2326	19.8647	19.3901	24.0474	23.7977	23.293
264	+	2.48926	4.21307	P62316	SNRPD2	Small nuclear ribonucleoprotein Sm D2 OS=Homo sapiens OX=9606 GN=SNRPD2 PE=1 SV=1	16.6371	17.0959	16.9472	22.1952	21.1922	19.9319
265	+	2.59051	4.21265	Q8N543	OGFOD1	Prolyl 3-hydroxylase OGFOD1 OS=Homo sapiens OX=9606 GN=OGFOD1 PE=1 SV=1	21.2376	19.5794	19.7196	24.3739	24.9805	23.8201
266	+	1.85502	4.20495	A8MU27	SUMO3	Small ubiquitin-related modifier 3 OS=Homo sapiens OX=9606 GN=SUMO3 PE=1 SV=1	20.9478	17.9564	17.9707	23.4216	23.1858	22.8824
267	+	1.67134	4.19789	Q9UGU0	TCF20	Transcription factor 20 OS=Homo sapiens OX=9606 GN=TCF20 PE=1 SV=3	23.1977	22.0722	23.9176	27.0609	29.0984	25.622
268	+	1.46813	4.19308	P33993	MCM7	DNA replication licensing factor MCM7 OS=Homo sapiens OX=9606 GN=MCM7 PE=1 SV=4	22.3785	19.4537	18.2183	23.506	25.1366	23.9871
269	+	2.39281	4.19173	Q02543	RPL18A	60S ribosomal protein L18a OS=Homo sapiens OX=9606 GN=RPL18A PE=1 SV=2	25.808	23.4228	24.6323	29.128	28.6866	28.6237
270	+	1.47709	4.18875	P49770	EIF2B2	Translation initiation factor eIF-2B subunit beta OS=Homo sapiens OX=9606 GN=EIF2B2 PE=1 SV=3	22.4941	18.0769	19.7834	24.8205	23.8918	24.2083
271	+	1.80695	4.18807	Q15717	ELAVL1	ELAV-like protein 1 OS=Homo sapiens OX=9606 GN=ELAVL1 PE=1 SV=2	23.0435	19.76	22.6229	26.0411	26.1455	25.804
272	+	1.56932	4.18284	Q93045	STMN2	Stathmin-2 OS=Homo sapiens OX=9606 GN=STMN2 PE=1 SV=3	17.0687	14.8464	16.8419	18.5563	21.9774	20.7718
273	+	1.67672	4.17813	Q08752	PPID	Peptidyl-prolyl cis-trans isomerase D OS=Homo sapiens OX=9606 GN=PPID PE=1 SV=3	17.2888	20.2454	20.482	23.9414	22.5635	24.0455
274	+	4.0408	4.17731	P06748	NPM1	Nucleophosmin OS=Homo sapiens OX=9606 GN=NPM1 PE=1 SV=2	21.3352	21.791	21.0505	25.7088	25.729	25.2708
275	+	1.95158	4.17678	Q9NY93	DDX56	Probable ATP-dependent RNA helicase DDX56 OS=Homo sapiens OX=9606 GN=DDX56 PE=1 SV=1	17.1377	19.5272	16.6001	21.5709	21.7831	22.4413
276	+	3.30941	4.17119	Q8WWK9	CKAP2	Cytoskeleton-associated protein 2 OS=Homo sapiens OX=9606 GN=CKAP2 PE=1 SV=1	17.7349	16.982	16.5521	21.2073	21.6426	20.9327
277	+	1.53561	4.16966	Q96BW5	PTER	Phosphotriesterase-related protein OS=Homo sapiens OX=9606 GN=PTER PE=1 SV=1	19.3106	15.2691	17.2255	21.749	22.0237	20.5416
278	+	2.21526	4.15869	M0R2S1	UBA52	Ubiquitin-60S ribosomal protein L40 (Fragment) OS=Homo sapiens OX=9606 GN=UBA52 PE=1 SV=1	26.1176	24.0964	23.8602	28.9205	29.3668	28.2629
279	+	2.73756	4.15595	Q14151	SAFB2	Scaffold attachment factor B2 OS=Homo sapiens OX=9606 GN=SAFB2 PE=1 SV=1	24.3948	22.5259	23.6097	27.6336	27.4009	27.9637
280	+	1.75177	4.15205	S4R369	MRPL37	39S ribosomal protein L37, mitochondrial OS=Homo sapiens OX=9606 GN=MRPL37 PE=1 SV=1	22.0901	20.2584	18.4888	24.8352	23.9946	24.4636
281	+	1.9925	4.1508	Q5JXI8	FHL1	Four and a half LIM domains protein 1 (Fragment) OS=Homo sapiens OX=9606 GN=FHL1 PE=1 SV=1	23.1279	21.6392	20.5338	26.087	24.969	26.6973
282	+	1.75482	4.14483	Q8TF68	ZNF384	Zinc finger protein 384 OS=Homo sapiens OX=9606 GN=ZNF384 PE=1 SV=2	19.8093	16.2602	18.2964	22.65	22.4093	21.7411
283	+	2.17995	4.1342	Q15654	TRIP6	Thyroid receptor-interacting protein 6 OS=Homo sapiens OX=9606 GN=TRIP6 PE=1 SV=3	16.8291	19.2276	16.9774	22.0522	21.9405	21.444
284	+	2.72625	4.12283	F5H7D6	TLE3	Transducin-like enhancer protein 3 OS=Homo sapiens OX=9606 GN=TLE3 PE=1 SV=1	16.9543	16.5504	16.0846	21.4166	20.8461	19.695
285	+	2.96007	4.12218	Q8NEW0	SLC30A7	Zinc transporter 7 OS=Homo sapiens OX=9606 GN=SLC30A7 PE=2 SV=1	19.6814	20.1146	19.6219	23.1231	23.9269	24.7344
286	+	2.66302	4.12044	Q9UBM7	DHCR7	7-dehydrocholesterol reductase OS=Homo sapiens OX=9606 GN=DHCR7 PE=1 SV=1	18.106	19.266	17.8855	23.1762	22.6462	21.7964
287	+	3.80761	4.12019	Q15365	PCBP1	Poly(rC)-binding protein 1 OS=Homo sapiens OX=9606 GN=PCBP1 PE=1 SV=2	20.4279	19.672	20.5369	24.0959	24.4422	24.4593
288	+	4.08971	4.11933	E9PCA1	CCT5	T-complex protein 1 subunit epsilon OS=Homo sapiens OX=9606 GN=CCT5 PE=1 SV=1	19.3636	19.4744	19.2843	23.2109	23.2872	23.9822
289	+	1.4636	4.11692	A0A494C1K3	GTF2I	General transcription factor II-I OS=Homo sapiens OX=9606 GN=GTF2I PE=1 SV=1	21.0418	17.4449	19.6825	24.3672	24.1979	21.9548
290	+	1.867	4.11438	J3QL34	DCXR	L-xylulose reductase (Fragment) OS=Homo sapiens OX=9606 GN=DCXR PE=1 SV=1	17.8416	15.8566	14.9161	20.1815	21.1754	19.6005
291	+	1.63877	4.11393	P40227	CCT6A	T-complex protein 1 subunit zeta OS=Homo sapiens OX=9606 GN=CCT6A PE=1 SV=3	19.0197	18.853	15.8159	21.0611	22.5968	22.3724
292	+	1.63608	4.11136	P61353	RPL27	60S ribosomal protein L27 OS=Homo sapiens OX=9606 GN=RPL27 PE=1 SV=2	18.5882	16.4968	15.2411	21.3384	19.6918	21.63
293	+	1.76875	4.10933	F5GX14	MLEC	Malectin OS=Homo sapiens OX=9606 GN=MLEC PE=1 SV=1	19.9789	17.1285	17.3137	22.6832	22.7991	21.2668
294	+	1.41377	4.10301	H0Y645	CSNK1E	Casein kinase I isoform epsilon (Fragment) OS=Homo sapiens OX=9606 GN=CSNK1E PE=1 SV=1	17.9566	14.7207	17.71	22.5724	20.4299	19.6941
295	+	1.6114	4.10142	M0R210	RPS16	40S ribosomal protein S16 OS=Homo sapiens OX=9606 GN=RPS16 PE=1 SV=1	21.9761	20.6549	18.2544	24.6623	24.9434	23.584
296	+	2.15245	4.10113	Q8NBF2	NHLRC2	NHL repeat-containing protein 2 OS=Homo sapiens OX=9606 GN=NHLRC2 PE=1 SV=1	18.5051	16.4704	16.2121	21.6335	21.3825	20.475
297	+	1.62272	4.09033	Q12792	TWF1	Twinfilin-1 OS=Homo sapiens OX=9606 GN=TWF1 PE=1 SV=3	24.1355	20.9455	20.7819	26.5015	26.3215	25.3109
298	+	2.00018	4.0891	P22307	SCP2	Non-specific lipid-transfer protein OS=Homo sapiens OX=9606 GN=SCP2 PE=1 SV=2	20.6079	18.4269	18.5364	23.1702	24.2543	22.4139
299	+	1.93836	4.08353	A0A3B3ITJ4	HNRNPL	Heterogeneous nuclear ribonucleoprotein L (Fragment) OS=Homo sapiens OX=9606 GN=HNRNPL PE=1 SV=1	21.4458	18.4388	19.4443	24.2809	23.943	23.3556
300	+	2.82792	4.07318	P31689	DNAJA1	DnaJ homolog subfamily A member 1 OS=Homo sapiens OX=9606 GN=DNAJA1 PE=1 SV=2	21.1024	21.0804	20.3922	25.0041	24.0832	25.7073
301	+	2.26533	4.06302	P26885	FKBP2	Peptidyl-prolyl cis-trans isomerase FKBP2 OS=Homo sapiens OX=9606 GN=FKBP2 PE=1 SV=2	18.0727	15.8844	18.1064	21.2525	21.3876	21.6125
302	+	2.64905	4.05945	Q8NBS9	TXNDC5	Thioredoxin domain-containing protein 5 OS=Homo sapiens OX=9606 GN=TXNDC5 PE=1 SV=2	21.3757	22.0324	23.3562	26.246	26.3656	26.331
303	+	1.42174	4.04766	J3QK89	CHERP	Calcium homeostasis endoplasmic reticulum protein OS=Homo sapiens OX=9606 GN=CHERP PE=1 SV=1	24.1798	20.2456	20.1654	25.5261	25.6061	25.6016
304	+	1.45109	4.03187	P08238	HSP90AB1	Heat shock protein HSP 90-beta OS=Homo sapiens OX=9606 GN=HSP90AB1 PE=1 SV=4	25.8092	22.1016	21.7935	27.3271	27.2473	27.2254
305	+	2.89409	4.03168	Q92597	NDRG1	Protein NDRG1 OS=Homo sapiens OX=9606 GN=NDRG1 PE=1 SV=1	19.1078	19.9569	18.7851	23.4663	23.8424	22.6361
306	+	2.68274	4.03148	Q9HCN8	SDF2L1	Stromal cell-derived factor 2-like protein 1 OS=Homo sapiens OX=9606 GN=SDF2L1 PE=1 SV=2	22.5783	20.9013	22.5924	26.222	25.9498	25.9946
307	+	1.90538	4.03055	Q9NZL9	MAT2B	Methionine adenosyltransferase 2 subunit beta OS=Homo sapiens OX=9606 GN=MAT2B PE=1 SV=1	23.6449	20.9113	20.8256	25.8078	26.0281	25.6375
308	+	1.73051	4.02593	Q04917	YWHAH	14-3-3 protein eta OS=Homo sapiens OX=9606 GN=YWHAH PE=1 SV=4	18.2443	14.6877	16.1876	20.531	20.6671	19.9993
309	+	2.38075	4.01107	P18669	PGAM1	Phosphoglycerate mutase 1 OS=Homo sapiens OX=9606 GN=PGAM1 PE=1 SV=2	22.4749	20.5198	20.3587	25.0499	25.1644	25.1724
310	+	2.60865	3.99716	O43402	EMC8	ER membrane protein complex subunit 8 OS=Homo sapiens OX=9606 GN=EMC8 PE=1 SV=1	21.2337	19.1937	20.2207	24.1995	24.2388	24.2013
311	+	2.62268	3.97769	Q14137	BOP1	Ribosome biogenesis protein BOP1 OS=Homo sapiens OX=9606 GN=BOP1 PE=1 SV=2	20.7583	21.7275	19.8477	25.0525	24.8587	24.3554
312	+	2.83355	3.96597	Q9HCC0	MCCC2	Methylcrotonoyl-CoA carboxylase beta chain, mitochondrial OS=Homo sapiens OX=9606 GN=MCCC2 PE=1 SV=1	22.2305	20.817	21.1363	25.7879	25.4498	24.844
313	+	2.31711	3.95822	Q15417	CNN3	Calponin-3 OS=Homo sapiens OX=9606 GN=CNN3 PE=1 SV=1	20.5547	19.0096	20.2456	23.2954	23.4654	24.9238
314	+	3.21055	3.95158	Q9BS26	ERP44	Endoplasmic reticulum resident protein 44 OS=Homo sapiens OX=9606 GN=ERP44 PE=1 SV=1	21.9676	21.799	20.8485	25.5128	25.8345	25.1226
315	+	1.98758	3.95135	P29373	CRABP2	Cellular retinoic acid-binding protein 2 OS=Homo sapiens OX=9606 GN=CRABP2 PE=1 SV=2	18.1767	18.7973	15.9915	21.4321	21.9206	21.4668
316	+	2.03109	3.9424	B9ZVU2	DNPEP	Aspartyl aminopeptidase (Fragment) OS=Homo sapiens OX=9606 GN=DNPEP PE=1 SV=2	19.6671	18.8813	20.7709	24.1657	24.5189	22.4618
317	+	2.03835	3.9389	P50502	ST13	Hsc70-interacting protein OS=Homo sapiens OX=9606 GN=ST13 PE=1 SV=2	18.6797	17.0309	16.0587	20.6581	21.1248	21.803
318	+	1.57582	3.93631	O43815	STRN	Striatin OS=Homo sapiens OX=9606 GN=STRN PE=1 SV=4	20.593	20.0812	17.1691	23.357	23.874	22.4213
319	+	2.53418	3.93131	P83731	RPL24	60S ribosomal protein L24 OS=Homo sapiens OX=9606 GN=RPL24 PE=1 SV=1	18.9581	19.8308	20.3246	24.5461	23.1183	23.2431
320	+	1.6819	3.92105	P07900	HSP90AA1	Heat shock protein HSP 90-alpha OS=Homo sapiens OX=9606 GN=HSP90AA1 PE=1 SV=5	26.392	22.9283	23.6535	28.308	28.3757	28.0533
321	+	1.96935	3.91976	D6R9L0	RACK1	Receptor of-activated protein C kinase 1 (Fragment) OS=Homo sapiens OX=9606 GN=RACK1 PE=1 SV=1	25.0677	22.2041	23.0716	27.2804	27.0898	27.7323
322	+	2.03417	3.9155	P00390	GSR	Glutathione reductase, mitochondrial OS=Homo sapiens OX=9606 GN=GSR PE=1 SV=2	23.5854	21.4544	20.8571	25.8531	25.7675	26.0228
323	+	1.4949	3.91468	Q7Z3K3	POGZ	Pogo transposable element with ZNF domain OS=Homo sapiens OX=9606 GN=POGZ PE=1 SV=2	21.9226	17.9925	20.9913	24.5588	23.7246	24.3671
324	+	1.49083	3.90836	F8W930	IGF2BP2	Insulin-like growth factor 2 mRNA-binding protein 2 OS=Homo sapiens OX=9606 GN=IGF2BP2 PE=1 SV=1	24.8261	20.8998	21.9724	26.8065	26.7779	25.8389
325	+	1.71971	3.90178	P62495	ETF1	Eukaryotic peptide chain release factor subunit 1 OS=Homo sapiens OX=9606 GN=ETF1 PE=1 SV=3	18.676	17.8649	17.0118	20.0116	23.0626	22.1839
326	+	1.95247	3.89773	Q01518	CAP1	Adenylyl cyclase-associated protein 1 OS=Homo sapiens OX=9606 GN=CAP1 PE=1 SV=5	19.5172	17.4527	17.6147	21.3893	23.22	21.6685
327	+	2.15323	3.89717	P21333	FLNA	Filamin-A OS=Homo sapiens OX=9606 GN=FLNA PE=1 SV=4	26.0078	24.5162	24.2339	28.9402	29.6701	27.8392
328	+	1.9456	3.89554	Q96HS1	PGAM5	Serine/threonine-protein phosphatase PGAM5, mitochondrial OS=Homo sapiens OX=9606 GN=PGAM5 PE=1 SV=2	23.5864	21.8782	20.6033	26.0347	26.1025	25.6174
329	+	2.04832	3.89256	Q9Y3I0	RTCB	tRNA-splicing ligase RtcB homolog OS=Homo sapiens OX=9606 GN=RTCB PE=1 SV=1	25.3988	22.7434	23.3306	27.9022	27.825	27.4232
330	+	1.49744	3.88179	Q16659	MAPK6	Mitogen-activated protein kinase 6 OS=Homo sapiens OX=9606 GN=MAPK6 PE=1 SV=1	19.5103	16.8971	16.2518	21.6113	22.4946	20.1988
331	+	1.53253	3.87798	O15067	PFAS	Phosphoribosylformylglycinamidine synthase OS=Homo sapiens OX=9606 GN=PFAS PE=1 SV=4	25.1815	22.2655	21.2984	26.7487	26.8623	26.7684
332	+	1.52596	3.87625	Q969G6	RFK	Riboflavin kinase OS=Homo sapiens OX=9606 GN=RFK PE=1 SV=2	19.3674	15.7914	16.9312	22.1302	21.2349	20.3536
333	+	2.21513	3.87306	Q5TCI8	LMNA	Prelamin-A/C OS=Homo sapiens OX=9606 GN=LMNA PE=1 SV=1	19.8802	18.4132	19.3637	23.6244	23.7406	21.9112
334	+	2.09766	3.87097	Q9H0E3	SAP130	Histone deacetylase complex subunit SAP130 OS=Homo sapiens OX=9606 GN=SAP130 PE=1 SV=1	17.4464	16.6274	14.8188	19.9025	20.2398	20.3631
335	+	1.46507	3.86607	P61163	ACTR1A	Alpha-centractin OS=Homo sapiens OX=9606 GN=ACTR1A PE=1 SV=1	17.4214	15.6758	17.2439	22.0343	18.4929	21.4121
336	+	2.25453	3.86442	Q13409	DYNC1I2	Cytoplasmic dynein 1 intermediate chain 2 OS=Homo sapiens OX=9606 GN=DYNC1I2 PE=1 SV=3	22.6713	20.5883	20.514	25.27	25.0808	25.016
337	+	4.66341	3.86396	P52434	POLR2H	DNA-directed RNA polymerases I, II, and III subunit RPABC3 OS=Homo sapiens OX=9606 GN=POLR2H PE=1 SV=4	17.6174	17.9346	17.4328	21.3815	21.6734	21.5217
338	+	2.55064	3.86248	P46782	RPS5	40S ribosomal protein S5 OS=Homo sapiens OX=9606 GN=RPS5 PE=1 SV=4	19.3332	18.2213	20.0306	22.6751	22.9294	23.5679
339	+	1.61748	3.86179	Q93008	USP9X	Probable ubiquitin carboxyl-terminal hydrolase FAF-X OS=Homo sapiens OX=9606 GN=USP9X PE=1 SV=3	22.8405	19.4391	21.275	25.7628	25.2344	24.1428
340	+	1.72645	3.85942	Q9NVX2	NLE1	Notchless protein homolog 1 OS=Homo sapiens OX=9606 GN=NLE1 PE=1 SV=4	21.8193	20.1187	23.5927	25.8109	25.8374	25.4606
341	+	3.11513	3.85889	Q15428	SF3A2	Splicing factor 3A subunit 2 OS=Homo sapiens OX=9606 GN=SF3A2 PE=1 SV=2	21.9617	20.7471	22.0019	25.311	25.4117	25.5647
342	+	2.95136	3.85806	P49750	YLPM1	YLP motif-containing protein 1 OS=Homo sapiens OX=9606 GN=YLPM1 PE=1 SV=4	22.3797	21.3663	22.266	25.7228	26.4937	25.3697
343	+	3.38045	3.80422	Q9BSH4	TACO1	Translational activator of cytochrome c oxidase 1 OS=Homo sapiens OX=9606 GN=TACO1 PE=1 SV=1	22.3696	21.3473	21.9882	25.7189	26.0234	25.3754
344	+	2.63824	3.80185	A0A3B3ITP6	MCM4	DNA helicase OS=Homo sapiens OX=9606 GN=MCM4 PE=1 SV=1	18.5135	17.0017	16.8257	21.0125	21.2942	21.4397
345	+	1.43728	3.78504	E7ETB3	DNPEP	Aspartyl aminopeptidase OS=Homo sapiens OX=9606 GN=DNPEP PE=1 SV=2	22.5113	18.4617	19.9225	24.6749	23.9614	23.6142
346	+	2.62355	3.78431	P04406	GAPDH	Glyceraldehyde-3-phosphate dehydrogenase OS=Homo sapiens OX=9606 GN=GAPDH PE=1 SV=3	26.4672	24.6839	25.0466	29.1584	29.3611	29.0311
347	+	1.53998	3.77528	Q53ET0	CRTC2	CREB-regulated transcription coactivator 2 OS=Homo sapiens OX=9606 GN=CRTC2 PE=1 SV=2	17.0194	18.3275	20.7917	22.94	22.3693	22.1551
348	+	1.74689	3.7738	P30041	PRDX6	Peroxiredoxin-6 OS=Homo sapiens OX=9606 GN=PRDX6 PE=1 SV=3	23.0856	20.2436	21.2934	25.414	26.1438	24.3863
349	+	1.92875	3.76774	P10768	ESD	S-formylglutathione hydrolase OS=Homo sapiens OX=9606 GN=ESD PE=1 SV=2	25.6759	22.7587	24.1781	28.1773	28.0934	27.6453
350	+	3.41387	3.76704	G8JLB6	HNRNPH1	Heterogeneous nuclear ribonucleoprotein H OS=Homo sapiens OX=9606 GN=HNRNPH1 PE=1 SV=1	21.268	21.9185	22.1029	25.5418	25.922	25.1267
351	+	2.22215	3.76052	A0A0B4J203	3	Protein kinase domain-containing protein OS=Homo sapiens OX=9606 PE=3 SV=1	19.1527	17.6173	17.8811	22.568	22.4321	20.9326
352	+	3.04311	3.75524	H0YJG7	AHSA1	Activator of 90 kDa heat shock protein ATPase homolog 1 (Fragment) OS=Homo sapiens OX=9606 GN=AHSA1 PE=1 SV=1	17.1148	17.1939	16.1327	20.244	20.3952	21.0678
353	+	1.90483	3.75515	Q9NYF8	BCLAF1	Bcl-2-associated transcription factor 1 OS=Homo sapiens OX=9606 GN=BCLAF1 PE=1 SV=2	24.6574	22.1085	22.0014	26.7653	26.6039	26.6635
354	+	1.83505	3.75146	P40926	MDH2	Malate dehydrogenase, mitochondrial OS=Homo sapiens OX=9606 GN=MDH2 PE=1 SV=3	22.3603	19.7368	19.6248	24.096	24.6688	24.2115
355	+	2.79417	3.74725	P61981	YWHAG	14-3-3 protein gamma OS=Homo sapiens OX=9606 GN=YWHAG PE=1 SV=2	18.0376	18.3969	17.7969	21.341	21.386	22.7461
356	+	3.26344	3.74168	P37802	TAGLN2	Transgelin-2 OS=Homo sapiens OX=9606 GN=TAGLN2 PE=1 SV=3	20.7446	19.7997	19.5438	23.9024	23.7286	23.6823
357	+	3.12492	3.73408	Q9NVN8	GNL3L	Guanine nucleotide-binding protein-like 3-like protein OS=Homo sapiens OX=9606 GN=GNL3L PE=1 SV=1	19.6184	19.9322	18.7641	23.1519	23.5288	22.8362
358	+	3.05208	3.7191	A0A087X2D8	SPAG9	C-Jun-amino-terminal kinase-interacting protein 4 OS=Homo sapiens OX=9606 GN=SPAG9 PE=1 SV=1	22.6196	21.864	21.5091	26.1992	25.6469	25.3039
359	+	2.29526	3.71276	Q15233	NONO	Non-POU domain-containing octamer-binding protein OS=Homo sapiens OX=9606 GN=NONO PE=1 SV=4	28.2393	26.1947	26.4364	30.6353	30.4031	30.9702
360	+	1.62469	3.71083	Q96J01	THOC3	THO complex subunit 3 OS=Homo sapiens OX=9606 GN=THOC3 PE=1 SV=1	19.7232	17.0328	18.4345	22.6522	22.9486	20.7223
361	+	2.13692	3.70932	Q9BSH5	HDHD3	Haloacid dehalogenase-like hydrolase domain-containing protein 3 OS=Homo sapiens OX=9606 GN=HDHD3 PE=1 SV=1	19.0567	16.979	16.896	21.5922	21.5255	20.9419
362	+	1.46048	3.70363	Q06203	PPAT	Amidophosphoribosyltransferase OS=Homo sapiens OX=9606 GN=PPAT PE=1 SV=1	24.5523	20.7074	21.5055	25.9442	26.1643	25.7676
363	+	2.75894	3.6968	P23246	SFPQ	Splicing factor, proline- and glutamine-rich OS=Homo sapiens OX=9606 GN=SFPQ PE=1 SV=2	27.3989	25.7038	26.4332	30.3312	30.0689	30.2262
364	+	2.07965	3.6934	Q6Y288	B3GLCT	Beta-1,3-glucosyltransferase OS=Homo sapiens OX=9606 GN=B3GLCT PE=1 SV=2	17.859	16.5078	18.8565	21.5123	21.9821	20.8092
365	+	1.70921	3.69182	D6RD47	RPS23	40S ribosomal protein S23 OS=Homo sapiens OX=9606 GN=RPS23 PE=1 SV=1	23.8411	21.0818	20.9902	25.2525	25.5228	26.2134
366	+	2.1544	3.67953	O15169	AXIN1	Axin-1 OS=Homo sapiens OX=9606 GN=AXIN1 PE=1 SV=2	20.6264	18.6717	18.5863	23.493	22.8917	22.5382
367	+	2.04951	3.65757	Q8NE62	CHDH	Choline dehydrogenase, mitochondrial OS=Homo sapiens OX=9606 GN=CHDH PE=1 SV=2	19.7894	17.8961	17.2556	22.1618	21.9772	21.7748
368	+	2.10089	3.64767	E9PQ57	RAE1	mRNA export factor OS=Homo sapiens OX=9606 GN=RAE1 PE=1 SV=1	24.1802	21.6644	22.928	26.7915	26.6357	26.2883
369	+	1.46438	3.64251	P34896	SHMT1	Serine hydroxymethyltransferase, cytosolic OS=Homo sapiens OX=9606 GN=SHMT1 PE=1 SV=1	22.5925	19.586	18.9419	24.3739	24.1598	23.5143
370	+	2.21873	3.62549	C9J5W0	SSR1	Translocon-associated protein subunit alpha OS=Homo sapiens OX=9606 GN=SSR1 PE=1 SV=1	16.73	16.5304	18.169	21.4885	20.8672	19.9501
371	+	2.82307	3.62502	O43172	PRPF4	U4/U6 small nuclear ribonucleoprotein Prp4 OS=Homo sapiens OX=9606 GN=PRPF4 PE=1 SV=2	22.6458	21.6088	22.0235	26.3225	25.7496	25.081
372	+	2.22548	3.62245	O95340	PAPSS2	Bifunctional 3'-phosphoadenosine 5'-phosphosulfate synthase 2 OS=Homo sapiens OX=9606 GN=PAPSS2 PE=1 SV=2	23.1745	21.9917	20.8485	25.6492	25.7918	25.441
373	+	1.63201	3.61704	Q8WWM7	ATXN2L	Ataxin-2-like protein OS=Homo sapiens OX=9606 GN=ATXN2L PE=1 SV=2	25.1692	21.8187	22.644	26.9442	26.6325	26.9065
374	+	1.5855	3.60721	E7EU96	CSNK2A1	Casein kinase II subunit alpha OS=Homo sapiens OX=9606 GN=CSNK2A1 PE=1 SV=1	26.0562	22.7701	23.1707	27.718	27.7728	27.3278
375	+	2.23435	3.60037	O14818	PSMA7	Proteasome subunit alpha type-7 OS=Homo sapiens OX=9606 GN=PSMA7 PE=1 SV=1	17.0627	17.8824	19.0029	21.1585	21.278	22.3127
376	+	1.69485	3.59941	Q9BQA1	WDR77	Methylosome protein 50 OS=Homo sapiens OX=9606 GN=WDR77 PE=1 SV=1	22.9356	21.7535	19.6618	25.1098	25.2029	24.8364
377	+	4.13021	3.59273	P06733	ENO1	Alpha-enolase OS=Homo sapiens OX=9606 GN=ENO1 PE=1 SV=2	23.479	23.367	23.4235	26.9329	27.4171	26.6977
378	+	2.89081	3.58408	P51991	HNRNPA3	Heterogeneous nuclear ribonucleoprotein A3 OS=Homo sapiens OX=9606 GN=HNRNPA3 PE=1 SV=2	23.095	21.7603	22.2951	25.8327	26.3929	25.6771
379	+	2.24144	3.58158	P51970	NDUFA8	NADH dehydrogenase [ubiquinone] 1 alpha subcomplex subunit 8 OS=Homo sapiens OX=9606 GN=NDUFA8 PE=1 SV=3	18.1291	20.2611	18.6532	22.3544	22.4994	22.9343
380	+	1.70039	3.575	P13639	EEF2	Elongation factor 2 OS=Homo sapiens OX=9606 GN=EEF2 PE=1 SV=4	26.3414	23.9228	23.1941	28.1061	28.1371	27.9401
381	+	1.72023	3.57408	O14646	CHD1	Chromodomain-helicase-DNA-binding protein 1 OS=Homo sapiens OX=9606 GN=CHD1 PE=1 SV=2	24.3837	21.3734	23.7704	26.8011	27.0653	26.3834
382	+	2.4024	3.5724	P42575	CASP2	Caspase-2 OS=Homo sapiens OX=9606 GN=CASP2 PE=1 SV=2	18.3393	16.7537	17.0515	21.3171	21.2877	20.2568
383	+	2.2713	3.57197	Q13769	THOC5	THO complex subunit 5 homolog OS=Homo sapiens OX=9606 GN=THOC5 PE=1 SV=2	23.5984	22.0061	23.5294	26.4944	26.0087	27.3466
384	+	3.3305	3.56964	P30101	PDIA3	Protein disulfide-isomerase A3 OS=Homo sapiens OX=9606 GN=PDIA3 PE=1 SV=4	18.8552	19.8294	19.7029	23.2835	22.7668	23.046
385	+	1.86024	3.56679	Q06830	PRDX1	Peroxiredoxin-1 OS=Homo sapiens OX=9606 GN=PRDX1 PE=1 SV=1	26.1317	23.3143	23.9773	27.9788	28.0551	28.0897
386	+	2.18838	3.56549	Q5T440	IBA57	Putative transferase CAF17, mitochondrial OS=Homo sapiens OX=9606 GN=IBA57 PE=1 SV=1	19.7602	17.4687	18.7655	22.5671	22.0884	22.0354
387	+	2.20825	3.56147	P15531	NME1	Nucleoside diphosphate kinase A OS=Homo sapiens OX=9606 GN=NME1 PE=1 SV=1	18.4828	17.442	16.5137	20.3691	21.6187	21.1351
388	+	2.64454	3.55892	H7C2E2	SMPD4	Sphingomyelin phosphodiesterase 4 (Fragment) OS=Homo sapiens OX=9606 GN=SMPD4 PE=1 SV=1	18.0599	16.8675	16.4349	20.5145	20.5159	21.0088
389	+	2.35956	3.55747	Q9UPT9	USP22	Ubiquitin carboxyl-terminal hydrolase 22 OS=Homo sapiens OX=9606 GN=USP22 PE=1 SV=2	21.29	19.5402	20.5055	24.6063	23.4117	23.9902
390	+	2.37604	3.55502	A0A2R8YD14	RPS24	40S ribosomal protein S24 OS=Homo sapiens OX=9606 GN=RPS24 PE=1 SV=1	18.9856	17.9788	17.0149	21.8422	21.1472	21.6549
391	+	2.17214	3.55387	K7ER00	FARSA	Phenylalanine--tRNA ligase alpha subunit OS=Homo sapiens OX=9606 GN=FARSA PE=1 SV=1	22.1336	20.3148	22.3234	25.465	25.3301	24.6382
392	+	1.90873	3.55369	Q9NZ45	CISD1	CDGSH iron-sulfur domain-containing protein 1 OS=Homo sapiens OX=9606 GN=CISD1 PE=1 SV=1	19.9838	18.0817	18.4881	22.2651	21.474	23.4756
393	+	2.7051	3.55022	Q9BZH6	WDR11	WD repeat-containing protein 11 OS=Homo sapiens OX=9606 GN=WDR11 PE=1 SV=1	20.1848	21.5362	21.0931	24.4589	25.0071	23.9988
394	+	1.65411	3.54766	O43592	XPOT	Exportin-T OS=Homo sapiens OX=9606 GN=XPOT PE=1 SV=2	18.2876	17.5502	15.4769	21.5801	20.5015	19.8762
395	+	3.26785	3.5461	Q5SRQ6	CSNK2B	Casein kinase II subunit beta OS=Homo sapiens OX=9606 GN=CSNK2B PE=1 SV=2	21.3011	21.0913	21.0511	24.5968	24.1557	25.3293
396	+	2.8909	3.53747	J3QLS3	MRPS7	28S ribosomal protein S7, mitochondrial OS=Homo sapiens OX=9606 GN=MRPS7 PE=1 SV=1	22.6535	21.183	22.2095	25.657	25.5247	25.4767
397	+	2.6716	3.53573	P62258	YWHAE	14-3-3 protein epsilon OS=Homo sapiens OX=9606 GN=YWHAE PE=1 SV=1	24.1098	22.4299	23.195	26.6862	26.6286	27.027
398	+	2.46428	3.53304	P60174	TPI1	Triosephosphate isomerase OS=Homo sapiens OX=9606 GN=TPI1 PE=1 SV=3	22.9241	22.3884	21.078	25.3696	25.889	25.731
399	+	1.9391	3.5307	P61586	RHOA	Transforming protein RhoA OS=Homo sapiens OX=9606 GN=RHOA PE=1 SV=1	20.2631	17.833	18.1936	21.9589	22.1301	22.7928
400	+	1.51269	3.53008	P51531	SMARCA2	Probable global transcription activator SNF2L2 OS=Homo sapiens OX=9606 GN=SMARCA2 PE=1 SV=2	18.9013	17.3254	15.5462	21.2405	21.2818	19.8408
401	+	2.78787	3.52065	Q6IBS0	TWF2	Twinfilin-2 OS=Homo sapiens OX=9606 GN=TWF2 PE=1 SV=2	21.753	20.3692	20.7393	24.8987	24.2571	24.2676
402	+	1.46382	3.51987	Q6ZNW5	GDPGP1	GDP-D-glucose phosphorylase 1 OS=Homo sapiens OX=9606 GN=GDPGP1 PE=1 SV=2	19.1575	15.4501	17.7849	21.1961	21.3122	20.4437
403	+	1.80576	3.51944	O95486	SEC24A	Protein transport protein Sec24A OS=Homo sapiens OX=9606 GN=SEC24A PE=1 SV=2	16.9622	17.9609	17.1846	20.4397	19.7516	22.4747
404	+	1.48189	3.49146	P00167	CYB5A	Cytochrome b5 OS=Homo sapiens OX=9606 GN=CYB5A PE=1 SV=2	21.4349	17.7291	20.1704	23.0826	23.3256	23.4006
405	+	3.22198	3.48557	Q9NRX2	MRPL17	39S ribosomal protein L17, mitochondrial OS=Homo sapiens OX=9606 GN=MRPL17 PE=1 SV=1	17.3838	16.9502	16.2659	20.3906	20.0919	20.5742
406	+	1.87258	3.48375	P84098	RPL19	60S ribosomal protein L19 OS=Homo sapiens OX=9606 GN=RPL19 PE=1 SV=1	19.8409	17.3274	18.6932	21.5909	21.8537	22.8683
407	+	2.4963	3.48371	P25325	MPST	3-mercaptopyruvate sulfurtransferase OS=Homo sapiens OX=9606 GN=MPST PE=1 SV=3	22.265	20.371	21.4184	24.7782	24.7849	24.9425
408	+	2.31986	3.46122	Q9H488	POFUT1	GDP-fucose protein O-fucosyltransferase 1 OS=Homo sapiens OX=9606 GN=POFUT1 PE=1 SV=1	22.8773	21.004	21.5994	25.8094	25.0374	25.0176
409	+	1.7447	3.45279	B0QY91	MICALL1	MICAL-like protein 1 (Fragment) OS=Homo sapiens OX=9606 GN=MICALL1 PE=1 SV=1	17.7535	15.1324	17.5581	20.8186	20.1617	19.822
410	+	2.35312	3.43723	G3V3W9	AHSA1	Activator of 90 kDa heat shock protein ATPase homolog 1 OS=Homo sapiens OX=9606 GN=AHSA1 PE=1 SV=1	18.0283	16.8853	16.2585	21.0704	20.136	20.2774
411	+	1.91307	3.43627	Q8N1F7	NUP93	Nuclear pore complex protein Nup93 OS=Homo sapiens OX=9606 GN=NUP93 PE=1 SV=2	23.0147	20.605	20.9338	24.5756	25.3932	24.8935
412	+	2.41005	3.43518	O43684	BUB3	Mitotic checkpoint protein BUB3 OS=Homo sapiens OX=9606 GN=BUB3 PE=1 SV=1	23.3494	21.7043	21.6194	25.6531	25.8452	25.4804
413	+	1.8795	3.43005	O75367	H2AFY	Core histone macro-H2A.1 OS=Homo sapiens OX=9606 GN=H2AFY PE=1 SV=4	22.5194	20.2686	20.0311	24.6717	24.1591	24.2784
414	+	1.92514	3.42676	A0A3B3IU69	EML1	Echinoderm microtubule-associated protein-like 1 OS=Homo sapiens OX=9606 GN=EML1 PE=1 SV=1	20.2265	21.1474	18.7082	23.2871	22.991	24.0842
415	+	1.97743	3.42493	Q92833	JARID2	Protein Jumonji OS=Homo sapiens OX=9606 GN=JARID2 PE=1 SV=2	23.263	22.5626	23.2345	26.9264	27.3789	25.0296
416	+	3.49675	3.42041	Q92922	SMARCC1	SWI/SNF complex subunit SMARCC1 OS=Homo sapiens OX=9606 GN=SMARCC1 PE=1 SV=3	21.8054	21.1516	21.2646	24.8556	25.187	24.4402
417	+	1.83645	3.40461	A0A0C4DFM2	ZNF574	HCG1643764, isoform CRA_b OS=Homo sapiens OX=9606 GN=ZNF574 PE=1 SV=1	17.6137	16.1548	17.8653	21.851	20.2179	19.7787
418	+	2.06429	3.40287	P36551	CPOX	Oxygen-dependent coproporphyrinogen-III oxidase, mitochondrial OS=Homo sapiens OX=9606 GN=CPOX PE=1 SV=3	24.2921	22.1797	23.5805	27.0197	27.1657	26.0755
419	+	3.08811	3.40271	P04181	OAT	Ornithine aminotransferase, mitochondrial OS=Homo sapiens OX=9606 GN=OAT PE=1 SV=1	22.2223	21.2465	21.6998	25.3731	25.3721	24.6315
420	+	1.94615	3.40117	Q8IXT5	RBM12B	RNA-binding protein 12B OS=Homo sapiens OX=9606 GN=RBM12B PE=1 SV=2	23.8564	21.3042	22.814	26.1844	26.3143	25.6795
421	+	3.60298	3.39948	P78371	CCT2	T-complex protein 1 subunit beta OS=Homo sapiens OX=9606 GN=CCT2 PE=1 SV=4	25.6735	24.8388	24.8973	28.5638	28.626	28.4182
422	+	2.26564	3.39197	C9J2C0	TUBA8	Tubulin alpha chain (Fragment) OS=Homo sapiens OX=9606 GN=TUBA8 PE=1 SV=1	17.0901	18.599	17.4513	21.8825	20.9976	20.4361
423	+	1.56888	3.38563	O75323	NIPSNAP2	Protein NipSnap homolog 2 OS=Homo sapiens OX=9606 GN=NIPSNAP2 PE=1 SV=1	16.5232	17.2296	19.7162	21.0072	20.9763	21.6424
424	+	2.19766	3.38504	P14618	PKM	Pyruvate kinase PKM OS=Homo sapiens OX=9606 GN=PKM PE=1 SV=4	25.883	24.4155	23.6911	27.9753	28.1208	28.0485
425	+	2.47614	3.38044	P49411	TUFM	Elongation factor Tu, mitochondrial OS=Homo sapiens OX=9606 GN=TUFM PE=1 SV=2	27.3622	25.8321	25.8326	29.8322	29.9653	29.3706
426	+	1.72056	3.37253	A0A2R8Y809	TBCE	Tubulin-specific chaperone E OS=Homo sapiens OX=9606 GN=TBCE PE=1 SV=1	18.4899	16.5155	16.8159	21.5747	19.421	20.9432
427	+	2.2808	3.3645	H7C561	SF1	Splicing factor 1 (Fragment) OS=Homo sapiens OX=9606 GN=SF1 PE=1 SV=8	18.8532	17.165	17.8092	21.9572	20.7189	21.2448
428	+	2.96352	3.36152	Q96L21	RPL10L	60S ribosomal protein L10-like OS=Homo sapiens OX=9606 GN=RPL10L PE=1 SV=3	23.2509	22.4594	23.7049	26.2278	26.7938	26.4782
429	+	2.618	3.35655	P32322	PYCR1	Pyrroline-5-carboxylate reductase 1, mitochondrial OS=Homo sapiens OX=9606 GN=PYCR1 PE=1 SV=2	21.7252	21.5186	20.2945	24.1635	24.5688	24.8757
430	+	1.79581	3.35578	O95671	ASMTL	Probable bifunctional dTTP/UTP pyrophosphatase/methyltransferase protein OS=Homo sapiens OX=9606 GN=ASMTL PE=1 SV=3	19.3268	17.5172	17.1592	22.0755	21.6007	20.3943
431	+	2.44558	3.35109	Q12972	PPP1R8	Nuclear inhibitor of protein phosphatase 1 OS=Homo sapiens OX=9606 GN=PPP1R8 PE=1 SV=2	23.2096	21.6738	21.7117	25.5902	25.886	25.1722
432	+	1.6441	3.34675	P55884	EIF3B	Eukaryotic translation initiation factor 3 subunit B OS=Homo sapiens OX=9606 GN=EIF3B PE=1 SV=3	22.6232	20.7438	20.0408	25.0324	24.9689	23.4469
433	+	2.11022	3.33496	A0A3B3IT92	MCM4	DNA helicase OS=Homo sapiens OX=9606 GN=MCM4 PE=1 SV=1	22.4818	20.2112	20.9021	24.4427	24.5537	24.6036
434	+	2.1954	3.32891	P68104	EEF1A1	Elongation factor 1-alpha 1 OS=Homo sapiens OX=9606 GN=EEF1A1 PE=1 SV=1	27.6849	26.3402	25.5054	29.9163	29.8325	29.7685
435	+	2.66292	3.32585	P27694	RPA1	Replication protein A 70 kDa DNA-binding subunit OS=Homo sapiens OX=9606 GN=RPA1 PE=1 SV=2	18.4969	17.8044	17.2912	20.8895	20.8501	21.8304
436	+	3.46746	3.31945	Q14554	PDIA5	Protein disulfide-isomerase A5 OS=Homo sapiens OX=9606 GN=PDIA5 PE=1 SV=1	21.6106	21.0043	20.6438	24.4164	24.5299	24.2708
437	+	2.36992	3.31864	A0A024R4M0	RPS9	40S ribosomal protein S9 OS=Homo sapiens OX=9606 GN=RPS9 PE=1 SV=1	22.7917	21.1899	21.0489	25.1393	24.8064	25.0408
438	+	2.72199	3.31839	Q7L2J0	MEPCE	7SK snRNA methylphosphate capping enzyme OS=Homo sapiens OX=9606 GN=MEPCE PE=1 SV=1	21.6947	20.3553	21.6635	24.737	24.342	24.5897
439	+	2.38178	3.31675	B8ZZ74	RBM14	RNA-binding protein 14 OS=Homo sapiens OX=9606 GN=RBM14 PE=4 SV=1	18.4075	17.2395	17.0668	21.1982	21.3218	20.144
440	+	1.44552	3.30609	P32121	ARRB2	Beta-arrestin-2 OS=Homo sapiens OX=9606 GN=ARRB2 PE=1 SV=2	21.1405	17.7502	18.3558	22.7037	22.4424	22.0187
441	+	2.39532	3.30427	P26373	RPL13	60S ribosomal protein L13 OS=Homo sapiens OX=9606 GN=RPL13 PE=1 SV=4	19.9388	18.5564	19.4015	23.3648	22.3063	22.1383
442	+	1.56311	3.30174	P17540	CKMT2	Creatine kinase S-type, mitochondrial OS=Homo sapiens OX=9606 GN=CKMT2 PE=1 SV=2	16.8392	15.2918	18.4756	20.381	20.5809	19.5499
443	+	3.4125	3.30162	P20719	HOXA5	Homeobox protein Hox-A5 OS=Homo sapiens OX=9606 GN=HOXA5 PE=1 SV=2	17.2619	16.637	17.0701	20.7432	19.9467	20.1839
444	+	2.02241	3.29721	O00267	SUPT5H	Transcription elongation factor SPT5 OS=Homo sapiens OX=9606 GN=SUPT5H PE=1 SV=1	22.5795	21.7361	20.5844	25.2664	25.3997	24.1255
445	+	1.98352	3.29355	Q8IWS0	PHF6	PHD finger protein 6 OS=Homo sapiens OX=9606 GN=PHF6 PE=1 SV=1	24.6548	22.2686	23.5165	26.5995	26.5113	27.2098
446	+	2.50984	3.29345	H0YL11	IDH2	Isocitrate dehydrogenase [NADP], mitochondrial OS=Homo sapiens OX=9606 GN=IDH2 PE=1 SV=1	16.8732	16.8948	17.3652	20.2169	21.2412	19.5555
447	+	1.58828	3.28991	Q9BZE4	GTPBP4	Nucleolar GTP-binding protein 1 OS=Homo sapiens OX=9606 GN=GTPBP4 PE=1 SV=3	23.4629	21.4675	20.2564	25.2346	25.1454	24.6765
448	+	1.74707	3.28276	Q9BQ04	RBM4B	RNA-binding protein 4B OS=Homo sapiens OX=9606 GN=RBM4B PE=1 SV=1	23.2073	20.3483	21.8029	25.1394	25.3571	24.7101
449	+	1.72059	3.26996	Q7Z7H8	MRPL10	39S ribosomal protein L10, mitochondrial OS=Homo sapiens OX=9606 GN=MRPL10 PE=1 SV=3	22.4735	19.8918	20.131	24.3346	23.6109	24.3608
450	+	1.60799	3.26588	A0A087WYI0	INTS11	Integrator complex subunit 11 OS=Homo sapiens OX=9606 GN=INTS11 PE=1 SV=1	18.6131	15.882	17.4443	21.1657	20.9644	19.6069
451	+	1.47291	3.26561	Q96KP4	CNDP2	Cytosolic non-specific dipeptidase OS=Homo sapiens OX=9606 GN=CNDP2 PE=1 SV=2	22.5905	19.8167	19.7022	24.4947	24.2433	23.1683
452	+	3.11889	3.26201	Q96S59	RANBP9	Ran-binding protein 9 OS=Homo sapiens OX=9606 GN=RANBP9 PE=1 SV=1	19.6567	18.7987	19.8025	23.0061	22.5113	22.5265
453	+	2.32054	3.26145	P62318	SNRPD3	Small nuclear ribonucleoprotein Sm D3 OS=Homo sapiens OX=9606 GN=SNRPD3 PE=1 SV=1	19.5756	18.4061	17.6485	21.5632	21.8409	22.0105
454	+	2.2785	3.25862	B1AHA9	MCM5	DNA replication licensing factor MCM5 (Fragment) OS=Homo sapiens OX=9606 GN=MCM5 PE=1 SV=8	17.6585	16.936	17.8562	21.5002	20.9803	19.7462
455	+	3.32815	3.25637	P39019	RPS19	40S ribosomal protein S19 OS=Homo sapiens OX=9606 GN=RPS19 PE=1 SV=2	21.0835	20.5713	21.0535	23.6642	24.2526	24.5605
456	+	3.75195	3.25174	A0A2R8Y5A3	CTNNB1	Catenin beta-1 OS=Homo sapiens OX=9606 GN=CTNNB1 PE=1 SV=1	18.6694	18.7001	18.1827	21.5592	21.6329	22.1153
457	+	2.44989	3.23907	Q96HY7	DHTKD1	Probable 2-oxoglutarate dehydrogenase E1 component DHKTD1, mitochondrial OS=Homo sapiens OX=9606 GN=DHTKD1 PE=1 SV=2	22.6175	21.5705	20.8733	25.2098	24.8225	24.7462
458	+	1.90303	3.23469	A0A087WZU8	TP53	Cellular tumor antigen p53 OS=Homo sapiens OX=9606 GN=TP53 PE=1 SV=1	25.3993	22.8819	23.6378	27.3511	27.1841	27.0879
459	+	1.46416	3.23417	B9A041	MDH1	Malate dehydrogenase, cytoplasmic OS=Homo sapiens OX=9606 GN=MDH1 PE=1 SV=1	22.6182	20.5624	19.2169	24.3355	24.2687	23.4957
460	+	1.56603	3.23337	A0A2R8Y5P7	HARS2	Probable histidine--tRNA ligase, mitochondrial OS=Homo sapiens OX=9606 GN=HARS2 PE=1 SV=1	18.9685	16.342	16.6238	20.6152	19.7204	21.2989
461	+	2.85963	3.22488	A0A0A0MQS1	PYCR3	Pyrroline-5-carboxylate reductase OS=Homo sapiens OX=9606 GN=PYCR3 PE=1 SV=1	20.2535	19.2019	19.154	23.141	22.5062	22.6367
462	+	2.21785	3.22255	Q16222	UAP1	UDP-N-acetylhexosamine pyrophosphorylase OS=Homo sapiens OX=9606 GN=UAP1 PE=1 SV=3	17.429	18.343	19.3069	21.232	22.1207	21.3938
463	+	2.32062	3.21192	Q15022	SUZ12	Polycomb protein SUZ12 OS=Homo sapiens OX=9606 GN=SUZ12 PE=1 SV=3	21.036	19.7399	19.4504	23.8322	23.1819	22.848
464	+	1.69892	3.20621	O15213	WDR46	WD repeat-containing protein 46 OS=Homo sapiens OX=9606 GN=WDR46 PE=1 SV=3	19.925	17.5004	17.583	21.997	20.932	21.698
465	+	1.63021	3.20485	J3KNN5	DDX41	Probable ATP-dependent RNA helicase DDX41 (Fragment) OS=Homo sapiens OX=9606 GN=DDX41 PE=1 SV=1	21.9681	21.4935	20.9741	25.512	25.5571	22.981
466	+	1.9704	3.2015	Q99700	ATXN2	Ataxin-2 OS=Homo sapiens OX=9606 GN=ATXN2 PE=1 SV=2	23.4526	22.1757	21.0079	25.4046	25.5354	25.3007
467	+	1.93371	3.20024	A0A1W2PNV4	4	Uncharacterized protein OS=Homo sapiens OX=9606 PE=4 SV=1	24.9252	22.8586	23.8333	27.6146	27.3443	26.259
468	+	1.5288	3.19364	Q96QC0	PPP1R10	Serine/threonine-protein phosphatase 1 regulatory subunit 10 OS=Homo sapiens OX=9606 GN=PPP1R10 PE=1 SV=1	24.5104	21.7819	22.9305	26.6083	27.0064	25.1892
469	+	3.79856	3.18817	P02545	LMNA	Prelamin-A/C OS=Homo sapiens OX=9606 GN=LMNA PE=1 SV=1	24.5481	24.0177	24.5005	27.7702	27.6177	27.243
470	+	1.99542	3.18692	Q5BKZ1	ZNF326	DBIRD complex subunit ZNF326 OS=Homo sapiens OX=9606 GN=ZNF326 PE=1 SV=2	18.0432	17.6908	19.6345	20.9811	22.1862	21.762
471	+	1.6138	3.18453	P62854	RPS26	40S ribosomal protein S26 OS=Homo sapiens OX=9606 GN=RPS26 PE=1 SV=3	18.0941	17.3053	19.5794	21.047	20.7662	22.7191
472	+	2.58129	3.17976	P34932	HSPA4	Heat shock 70 kDa protein 4 OS=Homo sapiens OX=9606 GN=HSPA4 PE=1 SV=4	21.9666	20.7061	21.6971	24.0797	24.8233	25.0061
473	+	1.73768	3.17883	Q14247	CTTN	Src substrate cortactin OS=Homo sapiens OX=9606 GN=CTTN PE=1 SV=2	24.2863	21.8024	21.8261	25.8795	25.718	25.8538
474	+	1.95922	3.17866	J3KQE5	RAN	GTP-binding nuclear protein Ran (Fragment) OS=Homo sapiens OX=9606 GN=RAN PE=1 SV=1	25.2149	23.2103	23.1569	26.7992	26.8585	27.4604
475	+	1.94658	3.16422	Q12800	TFCP2	Alpha-globin transcription factor CP2 OS=Homo sapiens OX=9606 GN=TFCP2 PE=1 SV=2	17.9004	16.1079	17.4466	20.5741	20.9634	19.4102
476	+	2.36909	3.16237	Q2NL82	TSR1	Pre-rRNA-processing protein TSR1 homolog OS=Homo sapiens OX=9606 GN=TSR1 PE=1 SV=1	22.2774	21.3809	21.5945	25.5275	25.2196	23.9929
477	+	2.02628	3.15292	Q9NUP9	LIN7C	Protein lin-7 homolog C OS=Homo sapiens OX=9606 GN=LIN7C PE=1 SV=1	19.3783	18.075	17.2578	20.8809	21.5013	21.7876
478	+	1.54156	3.1509	Q9Y383	LUC7L2	Putative RNA-binding protein Luc7-like 2 OS=Homo sapiens OX=9606 GN=LUC7L2 PE=1 SV=2	25.4127	23.0644	22.3724	26.3736	27.0551	26.8735
479	+	2.20913	3.15077	P35606	COPB2	Coatomer subunit beta' OS=Homo sapiens OX=9606 GN=COPB2 PE=1 SV=2	25.0642	23.086	23.7287	26.9857	27.3705	26.975
480	+	2.28352	3.1491	Q9GZT3	SLIRP	SRA stem-loop-interacting RNA-binding protein, mitochondrial OS=Homo sapiens OX=9606 GN=SLIRP PE=1 SV=1	17.9771	18.0775	18.2681	20.9817	20.4495	22.3388
481	+	3.56596	3.13979	P34897	SHMT2	Serine hydroxymethyltransferase, mitochondrial OS=Homo sapiens OX=9606 GN=SHMT2 PE=1 SV=3	25.2636	24.5667	24.4602	27.9425	27.9932	27.7741
482	+	1.73065	3.13685	P24928	POLR2A	DNA-directed RNA polymerase II subunit RPB1 OS=Homo sapiens OX=9606 GN=POLR2A PE=1 SV=2	21.0366	19.0269	21.6549	23.3281	23.7838	24.0171
483	+	1.89204	3.12176	P42167	TMPO	Lamina-associated polypeptide 2, isoforms beta/gamma OS=Homo sapiens OX=9606 GN=TMPO PE=1 SV=2	18.0372	15.8408	16.2497	20.204	19.2904	19.9986
484	+	2.0904	3.11967	P14868	DARS	Aspartate--tRNA ligase, cytoplasmic OS=Homo sapiens OX=9606 GN=DARS PE=1 SV=2	26.3189	24.712	24.9244	28.8182	28.8415	27.6545
485	+	2.05246	3.11825	P62913	RPL11	60S ribosomal protein L11 OS=Homo sapiens OX=9606 GN=RPL11 PE=1 SV=2	19.2207	21.4438	20.6024	23.6978	23.536	23.3877
486	+	2.79504	3.11428	A8MXP9	MATR3	Matrin-3 OS=Homo sapiens OX=9606 GN=MATR3 PE=1 SV=1	24.8592	23.9497	23.5805	27.0955	27.549	27.0877
487	+	2.45987	3.11295	Q92900	UPF1	Regulator of nonsense transcripts 1 OS=Homo sapiens OX=9606 GN=UPF1 PE=1 SV=2	22.2085	20.4755	21.2401	24.3437	24.4851	24.4343
488	+	3.51158	3.11141	A0A0A0MQU4	SCLY	Selenocysteine lyase OS=Homo sapiens OX=9606 GN=SCLY PE=1 SV=1	20.8107	21.2047	21.6558	24.304	24.534	24.1674
489	+	1.45791	3.10634	Q8WUA2	PPIL4	Peptidyl-prolyl cis-trans isomerase-like 4 OS=Homo sapiens OX=9606 GN=PPIL4 PE=1 SV=1	24.9501	22.0907	22.1228	26.3087	26.5603	25.6136
490	+	1.68651	3.10579	P62136	PPP1CA	Serine/threonine-protein phosphatase PP1-alpha catalytic subunit OS=Homo sapiens OX=9606 GN=PPP1CA PE=1 SV=1	22.048	20.1718	19.251	23.3109	23.6671	23.8101
491	+	2.2221	3.10572	P10599	TXN	Thioredoxin OS=Homo sapiens OX=9606 GN=TXN PE=1 SV=3	22.1065	20.4497	20.9844	24.5496	24.6584	23.6497
492	+	2.33004	3.09447	P18031	PTPN1	Tyrosine-protein phosphatase non-receptor type 1 OS=Homo sapiens OX=9606 GN=PTPN1 PE=1 SV=1	21.2005	20.4708	22.1483	24.8084	24.322	23.9726
493	+	2.98801	3.09347	P18754	RCC1	Regulator of chromosome condensation OS=Homo sapiens OX=9606 GN=RCC1 PE=1 SV=1	24.3795	23.2138	24.1159	26.9654	27.148	26.8761
494	+	2.00491	3.09259	P17028	ZNF24	Zinc finger protein 24 OS=Homo sapiens OX=9606 GN=ZNF24 PE=1 SV=4	20.974	18.849	20.3342	22.8768	22.9591	23.599
495	+	2.73934	3.0854	P55072	VCP	Transitional endoplasmic reticulum ATPase OS=Homo sapiens OX=9606 GN=VCP PE=1 SV=4	22.9942	22.2388	21.7705	25.8387	25.3349	25.086
496	+	1.8832	3.07322	Q13885	TUBB2A	Tubulin beta-2A chain OS=Homo sapiens OX=9606 GN=TUBB2A PE=1 SV=1	17.8844	15.6514	16.2259	20.0456	19.7964	19.1395
497	+	2.23015	3.07189	Q86UK7	ZNF598	E3 ubiquitin-protein ligase ZNF598 OS=Homo sapiens OX=9606 GN=ZNF598 PE=1 SV=1	21.6988	20.258	19.856	23.5171	23.5789	23.9324
498	+	1.72656	3.06944	E7EQX7	TP53	Cellular tumor antigen p53 OS=Homo sapiens OX=9606 GN=TP53 PE=1 SV=1	21.4746	19.6666	19.7706	23.0436	22.6304	24.4461
499	+	1.91033	3.06633	O96019	ACTL6A	Actin-like protein 6A OS=Homo sapiens OX=9606 GN=ACTL6A PE=1 SV=1	22.0626	20.1276	21.4949	24.4838	24.8961	23.5043
500	+	1.83137	3.06381	Q9UG56	PISD	Phosphatidylserine decarboxylase proenzyme, mitochondrial OS=Homo sapiens OX=9606 GN=PISD PE=2 SV=4	16.6615	17.6246	18.7333	20.9095	21.4062	19.8952
501	+	1.80874	3.05832	P54577	YARS	Tyrosine--tRNA ligase, cytoplasmic OS=Homo sapiens OX=9606 GN=YARS PE=1 SV=4	23.8394	21.8117	21.8494	25.8129	25.9975	24.8651
502	+	1.79973	3.05224	Q13151	HNRNPA0	Heterogeneous nuclear ribonucleoprotein A0 OS=Homo sapiens OX=9606 GN=HNRNPA0 PE=1 SV=1	22.2013	20.1482	20.6679	23.2936	24.8293	24.0512
503	+	3.33461	3.04919	Q9UMS4	PRPF19	Pre-mRNA-processing factor 19 OS=Homo sapiens OX=9606 GN=PRPF19 PE=1 SV=1	24.3655	24.1608	24.2106	27.6513	27.4982	26.7349
504	+	1.61373	3.04843	P41227	NAA10	N-alpha-acetyltransferase 10 OS=Homo sapiens OX=9606 GN=NAA10 PE=1 SV=1	24.0068	21.0291	22.688	25.7153	25.6803	25.4736
505	+	4.32517	3.04551	P09651	HNRNPA1	Heterogeneous nuclear ribonucleoprotein A1 OS=Homo sapiens OX=9606 GN=HNRNPA1 PE=1 SV=5	25.1982	24.6648	24.9039	27.9129	28.0674	27.923
506	+	2.03065	3.04376	A0A087WZN1	IDH3B	Isocitrate dehydrogenase [NAD] subunit, mitochondrial OS=Homo sapiens OX=9606 GN=IDH3B PE=1 SV=1	21.6258	21.2641	19.5291	23.794	23.8567	23.8996
507	+	1.54784	3.04364	Q8TED0	UTP15	U3 small nucleolar RNA-associated protein 15 homolog OS=Homo sapiens OX=9606 GN=UTP15 PE=1 SV=3	21.9717	20.8867	18.9487	23.9183	23.7586	23.2612
508	+	2.40216	3.03859	Q14152	EIF3A	Eukaryotic translation initiation factor 3 subunit A OS=Homo sapiens OX=9606 GN=EIF3A PE=1 SV=1	23.0027	21.3864	21.6643	24.858	25.1949	25.1162
509	+	2.30178	3.03289	P12883	MYH7	Myosin-7 OS=Homo sapiens OX=9606 GN=MYH7 PE=1 SV=5	22.6548	21.4998	22.9973	25.2506	25.9934	25.0066
510	+	2.52604	3.02801	P51570	GALK1	Galactokinase OS=Homo sapiens OX=9606 GN=GALK1 PE=1 SV=1	16.7411	15.9044	15.9569	19.9965	18.8367	18.8533
511	+	1.68225	3.02641	P31153	MAT2A	S-adenosylmethionine synthase isoform type-2 OS=Homo sapiens OX=9606 GN=MAT2A PE=1 SV=1	19.3068	19.5817	17.2839	21.9919	22.2511	21.0087
512	+	1.45789	3.02369	Q14165	MLEC	Malectin OS=Homo sapiens OX=9606 GN=MLEC PE=1 SV=1	20.8124	18.4971	17.7795	22.3445	22.3611	21.4544
513	+	2.34293	3.00918	P27824	CANX	Calnexin OS=Homo sapiens OX=9606 GN=CANX PE=1 SV=2	24.0493	22.9268	22.5629	26.0957	25.7714	26.6995
514	+	2.49316	3.00672	Q99470	SDF2	Stromal cell-derived factor 2 OS=Homo sapiens OX=9606 GN=SDF2 PE=1 SV=2	17.0659	18.1392	18.0205	20.5805	20.2738	21.3914
515	+	1.64479	3.00366	Q13263	TRIM28	Transcription intermediary factor 1-beta OS=Homo sapiens OX=9606 GN=TRIM28 PE=1 SV=5	24.6267	21.7929	23.5832	26.1428	26.4382	26.4329
516	+	3.75759	3.00308	Q13347	EIF3I	Eukaryotic translation initiation factor 3 subunit I OS=Homo sapiens OX=9606 GN=EIF3I PE=1 SV=1	20.4606	20.4059	20.94	23.6288	23.3447	23.8423
517	+	2.10073	2.99959	A0A0C4DGN6	GIT1	ARF GTPase-activating protein GIT1 OS=Homo sapiens OX=9606 GN=GIT1 PE=1 SV=1	21.9557	20.4995	19.9887	24.0292	23.9034	23.51
518	+	3.58096	2.99055	F5H8D0	MRPL48	39S ribosomal protein L48, mitochondrial OS=Homo sapiens OX=9606 GN=MRPL48 PE=1 SV=1	19.7119	19.373	19.094	22.5432	22.0457	22.5617
519	+	3.03252	2.98412	H0Y3L9	CBLB	E3 ubiquitin-protein ligase CBL-B OS=Homo sapiens OX=9606 GN=CBLB PE=1 SV=1	20.085	19.0634	19.9194	22.4601	22.6715	22.8886
520	+	2.09851	2.98342	Q3KNV8	PCGF3	Polycomb group RING finger protein 3 OS=Homo sapiens OX=9606 GN=PCGF3 PE=1 SV=1	18.8855	17.5161	18.2675	20.2863	21.6351	21.6981
521	+	2.90412	2.98071	Q96F86	EDC3	Enhancer of mRNA-decapping protein 3 OS=Homo sapiens OX=9606 GN=EDC3 PE=1 SV=1	20.0881	20.7078	21.2784	23.4543	23.6644	23.8977
522	+	3.76963	2.97776	P31942	HNRNPH3	Heterogeneous nuclear ribonucleoprotein H3 OS=Homo sapiens OX=9606 GN=HNRNPH3 PE=1 SV=2	23.2646	22.8512	23.094	26.0162	26.3801	25.7469
523	+	2.65316	2.97199	M0QYN0	MYDGF	Myeloid-derived growth factor OS=Homo sapiens OX=9606 GN=MYDGF PE=1 SV=1	21.9439	21.4039	22.4931	25.0263	25.3547	24.3758
524	+	1.92272	2.97172	Q9BPU6	DPYSL5	Dihydropyrimidinase-related protein 5 OS=Homo sapiens OX=9606 GN=DPYSL5 PE=1 SV=1	24.2194	22.1302	22.5509	26.3234	25.9782	25.5141
525	+	1.47361	2.96325	A0A2R8Y5D3	POLR1C	DNA-directed RNA polymerases I and III subunit RPAC1 OS=Homo sapiens OX=9606 GN=POLR1C PE=1 SV=1	21.9092	20.1489	19.028	23.7824	23.682	22.5116
526	+	1.93862	2.96279	Q96FK6	WDR89	WD repeat-containing protein 89 OS=Homo sapiens OX=9606 GN=WDR89 PE=2 SV=1	17.7018	15.9833	15.8866	18.943	19.4691	20.048
527	+	1.63136	2.95752	Q9NS69	TOMM22	Mitochondrial import receptor subunit TOM22 homolog OS=Homo sapiens OX=9606 GN=TOMM22 PE=1 SV=3	18.2372	15.8383	16.0862	19.1639	19.5893	20.2811
528	+	2.05188	2.95748	P51553	IDH3G	Isocitrate dehydrogenase [NAD] subunit gamma, mitochondrial OS=Homo sapiens OX=9606 GN=IDH3G PE=1 SV=1	22.2354	20.3374	22.1005	24.7236	24.4519	24.3701
529	+	2.56399	2.95621	P53597	SUCLG1	Succinate--CoA ligase [ADP/GDP-forming] subunit alpha, mitochondrial OS=Homo sapiens OX=9606 GN=SUCLG1 PE=1 SV=4	23.593	23.2865	22.1974	25.9866	25.727	26.2318
530	+	1.67781	2.95575	O14773	TPP1	Tripeptidyl-peptidase 1 OS=Homo sapiens OX=9606 GN=TPP1 PE=1 SV=2	21.1079	18.9571	20.2986	23.5995	23.5497	22.0816
531	+	2.35166	2.95525	Q9NVS2	MRPS18A	39S ribosomal protein S18a, mitochondrial OS=Homo sapiens OX=9606 GN=MRPS18A PE=1 SV=1	18.131	17.1164	17.1123	20.7867	19.6428	20.7959
532	+	1.70737	2.95413	P32929	CTH	Cystathionine gamma-lyase OS=Homo sapiens OX=9606 GN=CTH PE=1 SV=3	24.2426	21.986	22.2003	26.2252	25.8957	25.1704
533	+	2.09741	2.95278	D6RER5	SEPTIN11	Septin-11 OS=Homo sapiens OX=9606 GN=SEPTIN11 PE=1 SV=1	20.8338	21.3767	20.6705	23.7983	24.9394	23.0016
534	+	2.43392	2.94437	Q14320	FAM50A	Protein FAM50A OS=Homo sapiens OX=9606 GN=FAM50A PE=1 SV=2	22.9971	21.6345	23.0701	25.2599	25.6153	25.6596
535	+	1.6743	2.93522	Q08945	SSRP1	FACT complex subunit SSRP1 OS=Homo sapiens OX=9606 GN=SSRP1 PE=1 SV=1	24.4874	22.1173	22.8387	26.5646	26.3489	25.3355
536	+	1.64284	2.93168	O00629	KPNA4	Importin subunit alpha-3 OS=Homo sapiens OX=9606 GN=KPNA4 PE=1 SV=1	18.1174	16.19	16.199	20.0354	20.4716	18.7945
537	+	2.08112	2.92607	P62241	RPS8	40S ribosomal protein S8 OS=Homo sapiens OX=9606 GN=RPS8 PE=1 SV=2	20.4575	21.535	20.0698	24.4382	23.2493	23.153
538	+	3.08308	2.92169	P30086	PEBP1	Phosphatidylethanolamine-binding protein 1 OS=Homo sapiens OX=9606 GN=PEBP1 PE=1 SV=3	21.3303	22.2301	21.5806	24.785	24.8436	24.2774
539	+	1.54277	2.90413	P36871	PGM1	Phosphoglucomutase-1 OS=Homo sapiens OX=9606 GN=PGM1 PE=1 SV=3	22.9966	20.6206	22.5823	25.3938	25.4758	24.0423
540	+	1.59335	2.9017	Q8IYB8	SUPV3L1	ATP-dependent RNA helicase SUPV3L1, mitochondrial OS=Homo sapiens OX=9606 GN=SUPV3L1 PE=1 SV=1	19.9738	17.583	19.4767	21.6981	22.704	21.3364
541	+	1.54232	2.90027	Q6P087	RPUSD3	Mitochondrial mRNA pseudouridine synthase RPUSD3 OS=Homo sapiens OX=9606 GN=RPUSD3 PE=1 SV=3	17.5127	16.3857	17.5482	21.0542	18.5172	20.576
542	+	2.60261	2.89993	Q969V3	NCLN	Nicalin OS=Homo sapiens OX=9606 GN=NCLN PE=1 SV=2	23.6553	23.1202	22.5278	25.8034	26.5521	25.6475
543	+	1.83018	2.89548	Q9Y2S7	POLDIP2	Polymerase delta-interacting protein 2 OS=Homo sapiens OX=9606 GN=POLDIP2 PE=1 SV=1	23.1854	21.1952	21.8012	25.5428	25.1024	24.2231
544	+	1.7489	2.89391	Q12906	ILF3	Interleukin enhancer-binding factor 3 OS=Homo sapiens OX=9606 GN=ILF3 PE=1 SV=3	26.1242	23.6756	24.2129	27.6071	27.4409	27.6464
545	+	2.93594	2.89382	P22626	HNRNPA2B1	Heterogeneous nuclear ribonucleoproteins A2/B1 OS=Homo sapiens OX=9606 GN=HNRNPA2B1 PE=1 SV=2	25.5334	24.471	25.1841	28.2493	27.9028	27.7178
546	+	2.10843	2.87806	Q10713	PMPCA	Mitochondrial-processing peptidase subunit alpha OS=Homo sapiens OX=9606 GN=PMPCA PE=1 SV=2	23.7803	22.3498	22.2429	26.218	25.6256	25.1634
547	+	1.47574	2.87438	Q9UII2	ATP5IF1	ATPase inhibitor, mitochondrial OS=Homo sapiens OX=9606 GN=ATP5IF1 PE=1 SV=1	17.8975	19.3223	17.1539	19.8993	20.9783	22.1192
548	+	1.89649	2.8568	O00170	AIP	AH receptor-interacting protein OS=Homo sapiens OX=9606 GN=AIP PE=1 SV=2	21.4038	19.1523	20.4356	23.1169	23.4409	23.0043
549	+	1.53982	2.8401	P48643	CCT5	T-complex protein 1 subunit epsilon OS=Homo sapiens OX=9606 GN=CCT5 PE=1 SV=1	17.7513	15.1356	16.6022	19.7953	19.6485	18.5656
550	+	2.46461	2.83816	Q68EM7	ARHGAP17	Rho GTPase-activating protein 17 OS=Homo sapiens OX=9606 GN=ARHGAP17 PE=1 SV=1	22.4913	20.9897	21.6287	24.3554	24.8183	24.4506
551	+	1.55863	2.83816	O43660	PLRG1	Pleiotropic regulator 1 OS=Homo sapiens OX=9606 GN=PLRG1 PE=1 SV=1	25.7635	22.9654	24.3336	27.5595	27.2296	26.7879
552	+	2.34229	2.83253	P07199	CENPB	Major centromere autoantigen B OS=Homo sapiens OX=9606 GN=CENPB PE=1 SV=2	18.0231	18.0169	16.5588	20.4745	20.2198	20.4021
553	+	1.56385	2.82907	O43491	EPB41L2	Band 4.1-like protein 2 OS=Homo sapiens OX=9606 GN=EPB41L2 PE=1 SV=1	22.5186	20.9771	19.652	23.7597	23.8413	24.0339
554	+	2.21631	2.82851	Q12849	GRSF1	G-rich sequence factor 1 OS=Homo sapiens OX=9606 GN=GRSF1 PE=1 SV=3	21.8659	20.4718	22.1757	24.1424	24.4798	24.3768
555	+	1.74541	2.82069	P08133	ANXA6	Annexin A6 OS=Homo sapiens OX=9606 GN=ANXA6 PE=1 SV=3	21.5835	19.9276	19.304	23.4637	23.2251	22.5884
556	+	1.70216	2.81571	Q15059	BRD3	Bromodomain-containing protein 3 OS=Homo sapiens OX=9606 GN=BRD3 PE=1 SV=1	22.9468	22.5431	23.3106	26.4485	26.4824	24.3168
557	+	4.03618	2.80425	K7ES00	H3F3B	Histone H3.3 (Fragment) OS=Homo sapiens OX=9606 GN=H3F3B PE=1 SV=1	21.7024	21.4273	21.5545	24.4803	24.5629	24.0538
558	+	3.10795	2.79444	Q15349	RPS6KA2	Ribosomal protein S6 kinase alpha-2 OS=Homo sapiens OX=9606 GN=RPS6KA2 PE=1 SV=2	16.9006	16.7989	16.6228	19.0159	20.0146	19.6752
559	+	1.63952	2.78961	Q4U2R6	MRPL51	39S ribosomal protein L51, mitochondrial OS=Homo sapiens OX=9606 GN=MRPL51 PE=1 SV=1	19.7496	17.5347	17.8636	21.6327	20.4702	21.4138
560	+	2.42226	2.784	I3L1L3	MYBBP1A	Myb-binding protein 1A (Fragment) OS=Homo sapiens OX=9606 GN=MYBBP1A PE=1 SV=1	16.9472	16.0499	15.5936	18.7236	18.7737	19.4453
561	+	1.73554	2.77495	Q15648	MED1	Mediator of RNA polymerase II transcription subunit 1 OS=Homo sapiens OX=9606 GN=MED1 PE=1 SV=4	24.3532	22.431	22.8367	25.9505	26.7294	25.2659
562	+	2.04874	2.77352	Q9UKI8	TLK1	Serine/threonine-protein kinase tousled-like 1 OS=Homo sapiens OX=9606 GN=TLK1 PE=1 SV=2	20.4508	20.7009	20.3103	22.5387	24.3903	22.8536
563	+	4.69297	2.76105	J3KQY1	MRPL22	39S ribosomal protein L22, mitochondrial OS=Homo sapiens OX=9606 GN=MRPL22 PE=1 SV=1	19.4765	19.3446	19.5988	22.0523	22.361	22.2898
564	+	1.95398	2.7608	P62891	RPL39	60S ribosomal protein L39 OS=Homo sapiens OX=9606 GN=RPL39 PE=1 SV=2	18.4955	16.695	18.3752	20.9895	20.2584	20.6002
565	+	1.62401	2.74716	Q8WVV4	POF1B	Protein POF1B OS=Homo sapiens OX=9606 GN=POF1B PE=1 SV=3	17.7294	15.0942	16.6306	18.9936	19.3289	19.3732
566	+	1.60329	2.72574	P05141	SLC25A5	ADP/ATP translocase 2 OS=Homo sapiens OX=9606 GN=SLC25A5 PE=1 SV=7	24.7435	23.2947	22.1507	26.0137	26.5281	25.8243
567	+	2.66904	2.72553	O94874	UFL1	E3 UFM1-protein ligase 1 OS=Homo sapiens OX=9606 GN=UFL1 PE=1 SV=2	25.7627	24.7465	25.969	28.3195	28.0522	28.2831
568	+	1.74685	2.72177	E9PHT9	ANXA5	Annexin OS=Homo sapiens OX=9606 GN=ANXA5 PE=1 SV=1	23.9217	21.8582	22.0388	25.737	25.3433	24.9037
569	+	1.84536	2.71624	O60361	NME2P1	Putative nucleoside diphosphate kinase OS=Homo sapiens OX=9606 GN=NME2P1 PE=5 SV=1	18.0631	17.5596	18.2146	19.7067	20.4439	21.8354
570	+	1.4918	2.71557	P82664	MRPS10	28S ribosomal protein S10, mitochondrial OS=Homo sapiens OX=9606 GN=MRPS10 PE=1 SV=2	17.6689	16.3527	16.578	18.7274	18.9664	21.0525
571	+	1.96262	2.71258	P49674	CSNK1E	Casein kinase I isoform epsilon OS=Homo sapiens OX=9606 GN=CSNK1E PE=1 SV=1	20.4465	18.9169	18.5108	21.7578	22.0427	22.2114
572	+	1.54162	2.70887	P08621	SNRNP70	U1 small nuclear ribonucleoprotein 70 kDa OS=Homo sapiens OX=9606 GN=SNRNP70 PE=1 SV=2	24.8137	22.0427	23.5757	26.227	25.9642	26.3676
573	+	2.08501	2.69993	Q15797	SMAD1	Mothers against decapentaplegic homolog 1 OS=Homo sapiens OX=9606 GN=SMAD1 PE=1 SV=1	16.8864	17.8925	16.1703	19.9141	19.933	19.2019
574	+	2.05557	2.6965	B5MCH7	BZW2	Basic leucine zipper and W2 domain-containing protein 2 OS=Homo sapiens OX=9606 GN=BZW2 PE=1 SV=1	20.4258	18.8589	18.8013	22.3757	21.7236	22.0763
575	+	3.20198	2.68741	A0A0A0MR02	VDAC2	Voltage-dependent anion-selective channel protein 2 (Fragment) OS=Homo sapiens OX=9606 GN=VDAC2 PE=1 SV=1	18.9725	19.2751	18.7084	21.3527	22.1016	21.5639
576	+	2.37832	2.68682	P08559	PDHA1	Pyruvate dehydrogenase E1 component subunit alpha, somatic form, mitochondrial OS=Homo sapiens OX=9606 GN=PDHA1 PE=1 SV=3	21.0618	19.6667	20.024	22.5778	23.0504	23.1848
577	+	1.96232	2.68044	Q15046	KARS	Lysine--tRNA ligase OS=Homo sapiens OX=9606 GN=KARS PE=1 SV=3	25.3655	24.0433	23.8094	27.0574	27.7048	26.4973
578	+	2.13082	2.67632	K7EQB2	GLYR1	Putative oxidoreductase GLYR1 (Fragment) OS=Homo sapiens OX=9606 GN=GLYR1 PE=1 SV=8	18.6021	17.7594	17.4115	21.0833	20.9108	19.8078
579	+	1.77366	2.67571	Q14119	VEZF1	Vascular endothelial zinc finger 1 OS=Homo sapiens OX=9606 GN=VEZF1 PE=1 SV=2	16.7062	14.868	15.2682	18.5289	18.8031	17.5376
580	+	1.6041	2.67561	E7ERF2	TCP1	T-complex protein 1 subunit alpha OS=Homo sapiens OX=9606 GN=TCP1 PE=1 SV=1	21.3633	19.99	19.7253	21.9904	23.1564	23.9586
581	+	2.71592	2.67551	Q15019	SEPTIN2	Septin-2 OS=Homo sapiens OX=9606 GN=SEPTIN2 PE=1 SV=1	24.1574	22.9284	23.4743	26.1817	26.3741	26.0309
582	+	1.9549	2.66347	Q9BXW7	HDHD5	Haloacid dehalogenase-like hydrolase domain-containing 5 OS=Homo sapiens OX=9606 GN=HDHD5 PE=1 SV=1	20.5055	19.3829	19.1101	22.8335	22.6513	21.5043
583	+	2.72406	2.64478	P22830	FECH	Ferrochelatase, mitochondrial OS=Homo sapiens OX=9606 GN=FECH PE=1 SV=2	17.9499	18.5941	17.5897	20.3669	20.6086	21.0926
584	+	3.12974	2.64413	Q96MM3	ZFP42	Zinc finger protein 42 homolog OS=Homo sapiens OX=9606 GN=ZFP42 PE=1 SV=2	19.1616	18.5476	18.5172	21.1279	21.2706	21.7602
585	+	1.51923	2.63947	P84085	ARF5	ADP-ribosylation factor 5 OS=Homo sapiens OX=9606 GN=ARF5 PE=1 SV=2	18.5397	16.6965	16.2267	20.5439	19.2938	19.5435
586	+	1.62683	2.62943	P23378	GLDC	Glycine dehydrogenase (decarboxylating), mitochondrial OS=Homo sapiens OX=9606 GN=GLDC PE=1 SV=2	22.9691	21.7405	20.6477	24.1673	25.032	24.0462
587	+	1.7776	2.60341	A0A087X020	SBDS	Ribosome maturation protein SBDS OS=Homo sapiens OX=9606 GN=SBDS PE=1 SV=1	18.7113	16.4593	17.8239	20.2803	20.1613	20.3631
588	+	1.7493	2.5933	A0A3B3ISC6	COPA	Coatomer subunit alpha (Fragment) OS=Homo sapiens OX=9606 GN=COPA PE=1 SV=1	24.0182	21.8944	22.2588	25.5692	25.2278	25.1543
589	+	1.47572	2.58454	Q5R3I4	TTC38	Tetratricopeptide repeat protein 38 OS=Homo sapiens OX=9606 GN=TTC38 PE=1 SV=1	18.0783	19.7511	20.5798	22.3919	22.4039	21.367
590	+	3.2865	2.58161	Q14004	CDK13	Cyclin-dependent kinase 13 OS=Homo sapiens OX=9606 GN=CDK13 PE=1 SV=2	19.391	19.2815	19.3339	21.4234	22.2394	22.0884
591	+	1.53325	2.57343	P62750	RPL23A	60S ribosomal protein L23a OS=Homo sapiens OX=9606 GN=RPL23A PE=1 SV=1	17.5741	16.5712	17.3042	20.3094	18.3023	20.5581
592	+	3.5111	2.57203	A0A0D9SF53	DDX3X	ATP-dependent RNA helicase DDX3X OS=Homo sapiens OX=9606 GN=DDX3X PE=1 SV=1	23.7217	23.111	23.7604	26.0464	26.0284	26.2343
593	+	1.55638	2.5471	Q4VCS5	AMOT	Angiomotin OS=Homo sapiens OX=9606 GN=AMOT PE=1 SV=1	28.8487	26.3328	27.1792	30.2044	30.0807	29.717
594	+	2.5737	2.53898	P22695	UQCRC2	Cytochrome b-c1 complex subunit 2, mitochondrial OS=Homo sapiens OX=9606 GN=UQCRC2 PE=1 SV=3	24.326	23.1728	23.2127	25.9948	26.1803	26.1533
595	+	1.56793	2.53677	O75083	WDR1	WD repeat-containing protein 1 OS=Homo sapiens OX=9606 GN=WDR1 PE=1 SV=4	27.1553	24.8937	24.9746	28.3413	28.1004	28.1921
596	+	1.78608	2.53149	Q6DN03	HIST2H2BC	Putative histone H2B type 2-C OS=Homo sapiens OX=9606 GN=HIST2H2BC PE=5 SV=3	22.3846	20.2547	20.8491	23.7692	23.653	23.6607
597	+	1.59928	2.51362	Q8IYS1	PM20D2	Peptidase M20 domain-containing protein 2 OS=Homo sapiens OX=9606 GN=PM20D2 PE=1 SV=2	20.1742	19.495	21.8473	23.1235	22.6773	23.2566
598	+	1.65101	2.51245	Q02790	FKBP4	Peptidyl-prolyl cis-trans isomerase FKBP4 OS=Homo sapiens OX=9606 GN=FKBP4 PE=1 SV=3	23.9691	21.8888	22.9075	25.9854	25.5251	24.7923
599	+	2.23926	2.50766	P41091	EIF2S3	Eukaryotic translation initiation factor 2 subunit 3 OS=Homo sapiens OX=9606 GN=EIF2S3 PE=1 SV=3	23.6303	22.3372	22.156	25.2475	25.2651	25.1338
600	+	2.7799	2.50628	P04844	RPN2	Dolichyl-diphosphooligosaccharide--protein glycosyltransferase subunit 2 OS=Homo sapiens OX=9606 GN=RPN2 PE=1 SV=3	21.6671	22.2397	21.4369	23.8943	24.2722	24.696
601	+	2.30526	2.50538	Q8NAV1	PRPF38A	Pre-mRNA-splicing factor 38A OS=Homo sapiens OX=9606 GN=PRPF38A PE=1 SV=1	21.2165	19.8759	20.4947	23.3059	22.5949	23.2024
602	+	1.83237	2.50147	H0Y987	PGM3	Phosphoacetylglucosamine mutase OS=Homo sapiens OX=9606 GN=PGM3 PE=1 SV=2	23.7644	22.4118	21.702	25.2073	25.1754	24.9998
603	+	1.82263	2.49453	O76003	GLRX3	Glutaredoxin-3 OS=Homo sapiens OX=9606 GN=GLRX3 PE=1 SV=2	23.1398	21.164	22.372	24.6738	24.3887	25.0969
604	+	2.45922	2.48885	Q86UE8	TLK2	Serine/threonine-protein kinase tousled-like 2 OS=Homo sapiens OX=9606 GN=TLK2 PE=1 SV=2	19.7473	18.577	19.6075	21.822	21.5108	22.0655
605	+	1.7308	2.48762	Q96HJ9	FMC1	Protein FMC1 homolog OS=Homo sapiens OX=9606 GN=FMC1 PE=1 SV=2	17.2509	15.5222	16.4725	18.638	18.3554	19.715
606	+	1.4928	2.46828	Q9NPI6	DCP1A	mRNA-decapping enzyme 1A OS=Homo sapiens OX=9606 GN=DCP1A PE=1 SV=3	18.7303	16.5574	17.1219	19.2562	19.9074	20.6509
607	+	1.9493	2.46598	Q9NR22	PRMT8	Protein arginine N-methyltransferase 8 OS=Homo sapiens OX=9606 GN=PRMT8 PE=1 SV=2	17.8865	16.97	17.8353	20.9642	19.5925	19.533
608	+	1.54868	2.4557	Q2TAY7	SMU1	WD40 repeat-containing protein SMU1 OS=Homo sapiens OX=9606 GN=SMU1 PE=1 SV=2	24.327	22.4469	22.1971	25.9888	25.3321	25.0173
609	+	1.93792	2.45446	P30048	PRDX3	Thioredoxin-dependent peroxide reductase, mitochondrial OS=Homo sapiens OX=9606 GN=PRDX3 PE=1 SV=3	26.673	24.9161	25.4121	28.2295	28.3793	27.7558
610	+	1.62056	2.43986	P39656	DDOST	Dolichyl-diphosphooligosaccharide--protein glycosyltransferase 48 kDa subunit OS=Homo sapiens OX=9606 GN=DDOST PE=1 SV=4	24.3983	22.9391	22.1284	25.9303	25.5527	25.3024
611	+	1.54376	2.43742	Q93009	USP7	Ubiquitin carboxyl-terminal hydrolase 7 OS=Homo sapiens OX=9606 GN=USP7 PE=1 SV=2	25.2495	22.9593	23.2366	26.3491	26.3449	26.0637
612	+	1.59238	2.42007	P49755	TMED10	Transmembrane emp24 domain-containing protein 10 OS=Homo sapiens OX=9606 GN=TMED10 PE=1 SV=2	22.6108	20.9008	20.2914	23.7752	23.5609	23.7272
613	+	1.7944	2.41191	Q6IPX4	RPS16	40S ribosomal protein S16 OS=Homo sapiens OX=9606 GN=RPS16 PE=1 SV=1	17.5188	17.0009	17.7864	18.7377	20.3322	20.4719
614	+	1.59391	2.40026	Q9C0J8	WDR33	pre-mRNA 3' end processing protein WDR33 OS=Homo sapiens OX=9606 GN=WDR33 PE=1 SV=2	24.3866	22.9356	23.0765	25.7587	26.805	25.0358
615	+	2.07785	2.39803	O15084	ANKRD28	Serine/threonine-protein phosphatase 6 regulatory ankyrin repeat subunit A OS=Homo sapiens OX=9606 GN=ANKRD28 PE=1 SV=5	21.9833	22.3002	23.1045	25.2577	25.1933	24.131
616	+	3.93117	2.39758	P00367	GLUD1	Glutamate dehydrogenase 1, mitochondrial OS=Homo sapiens OX=9606 GN=GLUD1 PE=1 SV=2	24.2359	23.8894	24.1033	26.4804	26.6867	26.2542
617	+	2.02554	2.39048	Q09161	NCBP1	Nuclear cap-binding protein subunit 1 OS=Homo sapiens OX=9606 GN=NCBP1 PE=1 SV=1	21.3893	19.9166	21.1605	23.6644	23.0124	22.9611
618	+	1.8041	2.38431	Q00796	SORD	Sorbitol dehydrogenase OS=Homo sapiens OX=9606 GN=SORD PE=1 SV=4	20.9224	21.0525	19.2266	22.7524	22.6997	22.9023
619	+	2.39477	2.3833	P12268	IMPDH2	Inosine-5'-monophosphate dehydrogenase 2 OS=Homo sapiens OX=9606 GN=IMPDH2 PE=1 SV=2	22.0929	23.4463	22.586	25.1922	25.1207	24.9623
620	+	2.56033	2.36043	E7ERJ7	PABPC1	Polyadenylate-binding protein OS=Homo sapiens OX=9606 GN=PABPC1 PE=1 SV=1	18.0932	18.1284	17.1027	20.1929	20.3155	19.8972
621	+	3.01053	2.35585	P23396	RPS3	40S ribosomal protein S3 OS=Homo sapiens OX=9606 GN=RPS3 PE=1 SV=2	23.7593	22.8347	23.3528	25.5747	25.7223	25.7174
622	+	3.63614	2.34637	Q8TCC3	MRPL30	39S ribosomal protein L30, mitochondrial OS=Homo sapiens OX=9606 GN=MRPL30 PE=1 SV=1	20.1975	20.2133	19.7477	22.4977	22.5158	22.1841
623	+	2.72218	2.33828	P62937	PPIA	Peptidyl-prolyl cis-trans isomerase A OS=Homo sapiens OX=9606 GN=PPIA PE=1 SV=2	24.1261	24.6327	25.1601	26.7485	27.1479	27.0373
624	+	2.21716	2.312	P55201	BRPF1	Peregrin OS=Homo sapiens OX=9606 GN=BRPF1 PE=1 SV=2	21.3876	21.437	20.8723	23.5377	24.2345	22.8607
625	+	1.95482	2.30901	Q9Y399	MRPS2	28S ribosomal protein S2, mitochondrial OS=Homo sapiens OX=9606 GN=MRPS2 PE=1 SV=1	21.7737	20.2124	20.37	22.9671	22.9334	23.3827
626	+	2.53184	2.30421	J3QLW7	NIP7	60S ribosome subunit biogenesis protein NIP7 homolog OS=Homo sapiens OX=9606 GN=NIP7 PE=1 SV=1	18.8025	18.1247	18.0883	20.1622	21.0963	20.6696
627	+	1.68673	2.29526	A0A499FI48	PDIA4	Protein disulfide-isomerase OS=Homo sapiens OX=9606 GN=PDIA4 PE=1 SV=1	21.4224	21.5669	21.1521	22.9523	23.1957	24.8792
628	+	1.93641	2.28993	A5A3E0	POTEF	POTE ankyrin domain family member F OS=Homo sapiens OX=9606 GN=POTEF PE=1 SV=2	16.8976	18.1144	17.6652	20.5557	19.2616	19.7297
629	+	1.77351	2.28861	H3BNC9	3	Uncharacterized protein OS=Homo sapiens OX=9606 PE=3 SV=2	18.6447	17.8072	17.8913	19.5539	20.3228	21.3322
630	+	1.76163	2.27111	H0YKD8	RPL28	60S ribosomal protein L28 OS=Homo sapiens OX=9606 GN=RPL28 PE=1 SV=1	20.1473	18.2362	19.0107	21.7392	21.2478	21.2205
631	+	1.70247	2.26949	Q7L7X3	TAOK1	Serine/threonine-protein kinase TAO1 OS=Homo sapiens OX=9606 GN=TAOK1 PE=1 SV=1	22.8971	20.9575	21.6847	24.5084	23.78	24.0593
632	+	3.14084	2.26172	H7C3P9	COPS3	COP9 signalosome complex subunit 3 OS=Homo sapiens OX=9606 GN=COPS3 PE=1 SV=2	17.1551	16.8748	17.5522	19.1798	19.6369	19.5505
633	+	1.78948	2.23917	Q15043	SLC39A14	Zinc transporter ZIP14 OS=Homo sapiens OX=9606 GN=SLC39A14 PE=1 SV=3	20.9339	20.1212	20.0835	22.259	23.5834	22.0137
634	+	1.54725	2.22268	O14967	CLGN	Calmegin OS=Homo sapiens OX=9606 GN=CLGN PE=1 SV=1	17.743	16.2232	16.8579	20.1466	18.7616	18.5841
635	+	1.72376	2.20194	Q15397	PUM3	Pumilio homolog 3 OS=Homo sapiens OX=9606 GN=PUM3 PE=1 SV=3	22.8748	20.9341	21.8238	24.0456	24.3325	23.8604
636	+	1.67471	2.19603	O15226	NKRF	NF-kappa-B-repressing factor OS=Homo sapiens OX=9606 GN=NKRF PE=1 SV=2	25.0158	23.0119	24.018	26.4074	26.2972	25.9293
637	+	1.59879	2.1823	P54136	RARS	Arginine--tRNA ligase, cytoplasmic OS=Homo sapiens OX=9606 GN=RARS PE=1 SV=2	25.078	23.2962	23.5135	26.4862	26.3519	25.5965
638	+	1.72919	2.15717	Q9H977	WDR54	WD repeat-containing protein 54 OS=Homo sapiens OX=9606 GN=WDR54 PE=1 SV=1	17.7302	16.2725	16.3338	19.2398	19.2357	18.3326
639	+	1.53957	2.15181	Q9BXP5	SRRT	Serrate RNA effector molecule homolog OS=Homo sapiens OX=9606 GN=SRRT PE=1 SV=1	23.0879	21.2766	21.1459	24.0824	24.1894	23.694
640	+	1.89795	2.14783	P08574	CYC1	Cytochrome c1, heme protein, mitochondrial OS=Homo sapiens OX=9606 GN=CYC1 PE=1 SV=3	21.7908	21.5568	21.8148	23.0406	24.7453	23.82
641	+	1.63212	2.13382	P55010	EIF5	Eukaryotic translation initiation factor 5 OS=Homo sapiens OX=9606 GN=EIF5 PE=1 SV=2	22.4626	20.5921	20.8458	23.4952	23.5985	23.2083
642	+	2.3204	2.12478	Q96HA7	TONSL	Tonsoku-like protein OS=Homo sapiens OX=9606 GN=TONSL PE=1 SV=2	20.7635	20.0474	19.7695	22.3822	22.6808	21.8917
643	+	1.66979	2.12409	O75534	CSDE1	Cold shock domain-containing protein E1 OS=Homo sapiens OX=9606 GN=CSDE1 PE=1 SV=2	24.0026	22.0204	22.7526	25.0668	25.033	25.048
644	+	2.10008	2.12377	Q8TAD8	SNIP1	Smad nuclear-interacting protein 1 OS=Homo sapiens OX=9606 GN=SNIP1 PE=1 SV=1	21.5282	20.2497	20.8822	23.3384	23.1113	22.5816
645	+	3.12444	2.11084	C9IYN3	HNRNPLL	Heterogeneous nuclear ribonucleoprotein L-like OS=Homo sapiens OX=9606 GN=HNRNPLL PE=1 SV=2	21.9795	21.9461	21.4662	24.1931	23.6564	23.8749
646	+	1.58657	2.09979	Q9Y4P3	TBL2	Transducin beta-like protein 2 OS=Homo sapiens OX=9606 GN=TBL2 PE=1 SV=1	21.4099	22.377	23.2231	24.2921	23.9904	25.0269
647	+	2.16261	2.08366	Q5TEC6	HIST2H3PS2	Histone H3 OS=Homo sapiens OX=9606 GN=HIST2H3PS2 PE=1 SV=1	18.6032	18.9097	18.3984	21.4202	20.6227	20.1193
648	+	1.96592	2.08118	P61221	ABCE1	ATP-binding cassette sub-family E member 1 OS=Homo sapiens OX=9606 GN=ABCE1 PE=1 SV=1	24.382	23.011	23.1729	25.916	25.5288	25.3647
649	+	2.20084	2.07808	P61962	DCAF7	DDB1- and CUL4-associated factor 7 OS=Homo sapiens OX=9606 GN=DCAF7 PE=1 SV=1	23.8215	23.0536	23.5477	25.9316	25.8217	24.9036
650	+	1.76581	2.06296	F8W6G1	NRBP1	Nuclear receptor-binding protein OS=Homo sapiens OX=9606 GN=NRBP1 PE=1 SV=1	17.2293	17.3603	18.5014	19.6136	20.4008	19.2654
651	+	1.61392	2.05404	Q9GZP4	PITHD1	PITH domain-containing protein 1 OS=Homo sapiens OX=9606 GN=PITHD1 PE=1 SV=1	25.7872	25.4167	23.9384	27.3877	26.9513	26.9655
652	+	1.8626	2.02315	P11388	TOP2A	DNA topoisomerase 2-alpha OS=Homo sapiens OX=9606 GN=TOP2A PE=1 SV=3	21.7525	21.6663	22.7423	24.087	24.6543	23.4893
653	+	1.59573	2.01484	P82912	MRPS11	28S ribosomal protein S11, mitochondrial OS=Homo sapiens OX=9606 GN=MRPS11 PE=1 SV=2	20.6208	18.9121	19.4404	21.9148	21.9949	21.1081
654	+	2.10415	2.01231	P32119	PRDX2	Peroxiredoxin-2 OS=Homo sapiens OX=9606 GN=PRDX2 PE=1 SV=5	27.105	26.0322	26.195	28.3787	28.8963	28.0941
655	+	2.474	2.00794	P52306	RAP1GDS1	Rap1 GTPase-GDP dissociation stimulator 1 OS=Homo sapiens OX=9606 GN=RAP1GDS1 PE=1 SV=3	17.7255	16.7343	16.8558	19.0405	19.0304	19.2687
656	+	1.79232	2.00551	P43490	NAMPT	Nicotinamide phosphoribosyltransferase OS=Homo sapiens OX=9606 GN=NAMPT PE=1 SV=1	20.8475	20.1868	20.3426	23.3608	22.1959	21.8366
657	+	1.70368	1.99708	A0A087WYT3	PTGES3	Prostaglandin E synthase 3 OS=Homo sapiens OX=9606 GN=PTGES3 PE=1 SV=1	17.0842	18.612	18.6726	19.9045	20.2686	20.1868
658	+	2.06509	1.97316	P07437	TUBB	Tubulin beta chain OS=Homo sapiens OX=9606 GN=TUBB PE=1 SV=2	26.9951	26.074	26.7132	28.7649	28.972	27.9649
659	+	1.6877	1.97038	Q96RN5	MED15	Mediator of RNA polymerase II transcription subunit 15 OS=Homo sapiens OX=9606 GN=MED15 PE=1 SV=2	16.7249	16.5124	15.695	18.6031	17.4349	18.8055
660	+	1.96443	1.96718	Q5VTE6	ANGEL2	Protein angel homolog 2 OS=Homo sapiens OX=9606 GN=ANGEL2 PE=2 SV=1	23.2569	21.7975	22.2364	24.4639	24.4656	24.2629
661	+	2.12507	1.95573	P31040	SDHA	Succinate dehydrogenase [ubiquinone] flavoprotein subunit, mitochondrial OS=Homo sapiens OX=9606 GN=SDHA PE=1 SV=2	25.2526	24.2795	25.037	27.2068	26.8997	26.3297
662	+	1.87358	1.94553	Q99626	CDX2	Homeobox protein CDX-2 OS=Homo sapiens OX=9606 GN=CDX2 PE=1 SV=3	19.1635	19.3369	17.9297	20.6856	20.5847	20.9965
663	+	2.70334	1.93686	Q96CT7	CCDC124	Coiled-coil domain-containing protein 124 OS=Homo sapiens OX=9606 GN=CCDC124 PE=1 SV=1	18.5367	19.2715	18.5922	20.7297	20.5168	20.9645
664	+	1.96922	1.93675	P46439	GSTM5	Glutathione S-transferase Mu 5 OS=Homo sapiens OX=9606 GN=GSTM5 PE=1 SV=3	17.7631	17.0845	17.287	18.8302	19.0519	20.0628
665	+	1.81529	1.93324	P46459	NSF	Vesicle-fusing ATPase OS=Homo sapiens OX=9606 GN=NSF PE=1 SV=3	22.7842	21.186	22.2735	23.9454	23.9536	24.1443
666	+	1.70975	1.90818	H7BZ94	P4HB	Protein disulfide-isomerase OS=Homo sapiens OX=9606 GN=P4HB PE=1 SV=2	22.3804	21.2582	20.7783	23.1853	23.2296	23.7264
667	+	1.74816	1.87961	Q16775	HAGH	Hydroxyacylglutathione hydrolase, mitochondrial OS=Homo sapiens OX=9606 GN=HAGH PE=1 SV=2	21.3012	20.8097	22.2261	23.0465	23.8237	23.1056
668	+	1.78424	1.86459	O60568	PLOD3	Multifunctional procollagen lysine hydroxylase and glycosyltransferase LH3 OS=Homo sapiens OX=9606 GN=PLOD3 PE=1 SV=1	23.8142	22.6	22.6278	25.3646	24.677	24.5942
669	+	1.54691	1.84486	H7BXS3	PIP4K2A	Phosphatidylinositol 5-phosphate 4-kinase type-2 alpha OS=Homo sapiens OX=9606 GN=PIP4K2A PE=1 SV=1	18.2929	16.844	16.942	18.6427	19.6023	19.3687
670	+	1.67734	1.84235	O15145	ARPC3	Actin-related protein 2/3 complex subunit 3 OS=Homo sapiens OX=9606 GN=ARPC3 PE=1 SV=3	16.8161	15.2527	16.601	18.265	17.9609	17.9709
671	+	2.659	1.84179	Q9NZI8	IGF2BP1	Insulin-like growth factor 2 mRNA-binding protein 1 OS=Homo sapiens OX=9606 GN=IGF2BP1 PE=1 SV=2	23.345	22.6429	22.5615	24.8182	24.7288	24.5277
672	+	1.74366	1.83795	Q7KZF4	SND1	Staphylococcal nuclease domain-containing protein 1 OS=Homo sapiens OX=9606 GN=SND1 PE=1 SV=1	26.2668	24.7949	24.927	27.2083	27.2628	27.0313
673	+	1.60174	1.83101	Q86XP3	DDX42	ATP-dependent RNA helicase DDX42 OS=Homo sapiens OX=9606 GN=DDX42 PE=1 SV=1	25.934	24.5526	24.2375	26.8248	26.6343	26.7581
674	+	2.46663	1.82922	B9A067	IMMT	MICOS complex subunit MIC60 OS=Homo sapiens OX=9606 GN=IMMT PE=1 SV=2	21.5145	20.9024	21.4246	23.182	23.4568	22.6904
675	+	1.64965	1.81876	H0Y6Z9	COMMD3	COMM domain-containing protein 3 (Fragment) OS=Homo sapiens OX=9606 GN=COMMD3 PE=4 SV=1	16.2769	15.9013	17.3024	18.8681	18.0598	18.009
676	+	1.89053	1.80674	P00505	GOT2	Aspartate aminotransferase, mitochondrial OS=Homo sapiens OX=9606 GN=GOT2 PE=1 SV=3	21.424	20.162	21.3383	22.7129	22.6309	23.0008
677	+	1.90021	1.78042	A0A2R8YDZ0	BSG	Basigin OS=Homo sapiens OX=9606 GN=BSG PE=1 SV=1	19.8082	18.8825	18.9997	20.4785	21.0613	21.492
678	+	2.90227	1.76903	P19338	NCL	Nucleolin OS=Homo sapiens OX=9606 GN=NCL PE=1 SV=3	22.7753	22.6932	22.889	24.612	24.8874	24.1653
679	+	1.73294	1.7003	H0Y8P7	FIP1L1	Pre-mRNA 3'-end-processing factor FIP1 (Fragment) OS=Homo sapiens OX=9606 GN=FIP1L1 PE=1 SV=1	18.5789	17.8678	17.6109	19.0529	20.1174	19.9882
680	+	2.75287	1.69657	Q86T24	ZBTB33	Transcriptional regulator Kaiso OS=Homo sapiens OX=9606 GN=ZBTB33 PE=1 SV=2	21.0891	20.3248	20.7379	22.3422	22.3664	22.5328
681	+	1.98892	1.65819	P09874	PARP1	Poly [ADP-ribose] polymerase 1 OS=Homo sapiens OX=9606 GN=PARP1 PE=1 SV=4	26.9243	26.6113	25.9036	28.3723	28.304	27.7375
682	+	1.90041	1.65787	Q9BQ67	GRWD1	Glutamate-rich WD repeat-containing protein 1 OS=Homo sapiens OX=9606 GN=GRWD1 PE=1 SV=1	23.1344	22.5811	22.6928	24.8417	24.7701	23.7701
683	+	2.35083	1.65644	Q9Y5P6	GMPPB	Mannose-1-phosphate guanyltransferase beta OS=Homo sapiens OX=9606 GN=GMPPB PE=1 SV=2	21.651	21.6447	21.9028	23.1605	23.0727	23.9346
684	+	1.62474	1.64726	Q5JTZ9	AARS2	Alanine--tRNA ligase, mitochondrial OS=Homo sapiens OX=9606 GN=AARS2 PE=1 SV=1	22.3508	22.3635	22.2447	24.7665	23.9683	23.1659
685	+	3.05453	1.62691	Q8IZ73	RPUSD2	RNA pseudouridylate synthase domain-containing protein 2 OS=Homo sapiens OX=9606 GN=RPUSD2 PE=1 SV=2	21.8105	22.2404	22.214	23.9507	23.5714	23.6235
686	+	2.72648	1.61531	H0YKT5	TLE3	Transducin-like enhancer protein 3 OS=Homo sapiens OX=9606 GN=TLE3 PE=1 SV=1	23.7746	23.4639	23.7612	25.5742	25.3641	24.9073
687	+	2.12936	1.61219	P11387	TOP1	DNA topoisomerase 1 OS=Homo sapiens OX=9606 GN=TOP1 PE=1 SV=2	27.6651	27.2984	26.6279	29.0205	28.6888	28.7185
688	+	2.04866	1.60429	Q9Y217	MTMR6	Myotubularin-related protein 6 OS=Homo sapiens OX=9606 GN=MTMR6 PE=1 SV=3	20.7927	19.7866	20.3638	21.681	22.2479	21.8272
689	+	1.73439	1.59893	Q9H7S9	ZNF703	Zinc finger protein 703 OS=Homo sapiens OX=9606 GN=ZNF703 PE=1 SV=1	20.0384	20.4495	21.369	22.47	22.0032	22.1805
690	+	2.90777	1.5743	P43686	PSMC4	26S proteasome regulatory subunit 6B OS=Homo sapiens OX=9606 GN=PSMC4 PE=1 SV=2	20.7829	20.4058	20.7011	21.9589	22.1608	22.493
691	+	2.58162	1.57364	A0A0A6YYL6	RPL17-C18orf32	Protein RPL17-C18orf32 OS=Homo sapiens OX=9606 GN=RPL17-C18orf32 PE=3 SV=1	23.7881	23.3089	23.9228	25.4181	25.3631	24.9595
692	+	1.81955	1.55277	Q09028	RBBP4	Histone-binding protein RBBP4 OS=Homo sapiens OX=9606 GN=RBBP4 PE=1 SV=3	26.4975	25.585	25.2328	27.3159	27.2321	27.4256
693	+	2.8445	1.53226	P46060	RANGAP1	Ran GTPase-activating protein 1 OS=Homo sapiens OX=9606 GN=RANGAP1 PE=1 SV=1	20.3701	20.7271	20.2617	21.7206	22.0647	22.1705
694	+	2.0521	1.52972	P12081	HARS	Histidine--tRNA ligase, cytoplasmic OS=Homo sapiens OX=9606 GN=HARS PE=1 SV=2	20.8382	20.8406	19.9453	21.8449	22.2498	22.1186
695	+	1.73755	1.52261	P31939	ATIC	Bifunctional purine biosynthesis protein PURH OS=Homo sapiens OX=9606 GN=ATIC PE=1 SV=3	26.9596	25.6479	26.1458	27.9361	27.7971	27.5879
696	+	2.42567	1.49469	Q9P2J5	LARS	Leucine--tRNA ligase, cytoplasmic OS=Homo sapiens OX=9606 GN=LARS PE=1 SV=2	21.9823	22.0429	22.2377	23.6802	23.9306	23.1362
697	+	1.70763	1.4642	P18077	RPL35A	60S ribosomal protein L35a OS=Homo sapiens OX=9606 GN=RPL35A PE=1 SV=2	22.1287	22.6514	22.9081	23.7457	23.6823	24.6528
698	+	1.71947	1.44782	I3L504	EIF5A	Eukaryotic translation initiation factor 5A-1 OS=Homo sapiens OX=9606 GN=EIF5A PE=1 SV=1	26.82	25.7245	26.4816	28.1491	27.4563	27.7641
699	+	1.88804	1.419	Q14241	ELOA	Elongin-A OS=Homo sapiens OX=9606 GN=ELOA PE=1 SV=2	23.6426	22.5267	23.2155	24.6729	24.4364	24.5325
700	+	1.73387	1.37236	Q5T949	PTPA	Serine/threonine-protein phosphatase 2A activator (Fragment) OS=Homo sapiens OX=9606 GN=PTPA PE=1 SV=1	17.7617	17.0885	16.7472	18.6904	18.1864	18.8376
701	+	1.9141	1.35689	A0A0G2JIF2	HLA-A	HLA class I histocompatibility antigen, A-3 alpha chain OS=Homo sapiens OX=9606 GN=HLA-A PE=1 SV=1	21.6966	21.7428	21.24	22.3963	23.0677	23.2862
702	+	1.81322	1.35533	P10155	RO60	60 kDa SS-A/Ro ribonucleoprotein OS=Homo sapiens OX=9606 GN=RO60 PE=1 SV=2	24.2446	23.7613	23.2663	25.2896	25.2925	24.7561
703	+	1.78291	1.35222	F8VQZ7	METAP2	Methionine aminopeptidase 2 OS=Homo sapiens OX=9606 GN=METAP2 PE=1 SV=1	19.7542	19.4806	20.2228	20.7629	21.0905	21.6608
704	+	2.08365	1.34675	Q9H4L5	OSBPL3	Oxysterol-binding protein-related protein 3 OS=Homo sapiens OX=9606 GN=OSBPL3 PE=1 SV=1	23.8433	23.3281	23.0033	24.7245	24.9694	24.5209
705	+	1.6709	1.34536	C9J6P4	ZC3HAV1	Zinc finger CCCH-type antiviral protein 1 OS=Homo sapiens OX=9606 GN=ZC3HAV1 PE=1 SV=1	24.5058	23.4929	23.5076	25.476	25.0321	25.0341
706	+	2.27696	1.32577	Q8NB46	ANKRD52	Serine/threonine-protein phosphatase 6 regulatory ankyrin repeat subunit C OS=Homo sapiens OX=9606 GN=ANKRD52 PE=1 SV=3	22.0384	21.493	22.0065	23.2646	23.3961	22.8544
707	+	1.7602	1.31924	Q53H82	LACTB2	Endoribonuclease LACTB2 OS=Homo sapiens OX=9606 GN=LACTB2 PE=1 SV=2	23.9218	22.7718	23.4352	24.6112	24.6862	24.7891
708	+	1.65479	1.31883	P12956	XRCC6	X-ray repair cross-complementing protein 6 OS=Homo sapiens OX=9606 GN=XRCC6 PE=1 SV=2	24.6596	23.8994	25.1462	25.918	25.8566	25.8872
709	+	1.66715	1.29768	P12532	CKMT1A	Creatine kinase U-type, mitochondrial OS=Homo sapiens OX=9606 GN=CKMT1A PE=1 SV=1	25.6771	24.5242	25.2536	26.2804	26.4113	26.6563
710	+	2.04613	1.29135	Q7Z7K6	CENPV	Centromere protein V OS=Homo sapiens OX=9606 GN=CENPV PE=1 SV=1	24.0043	23.1357	23.4968	24.9335	24.9457	24.6317
711	+	2.62922	1.26811	P22087	FBL	rRNA 2'-O-methyltransferase fibrillarin OS=Homo sapiens OX=9606 GN=FBL PE=1 SV=2	28.9096	28.5049	28.7168	30.2086	30.01	29.7169
712	+	3.08729	1.24316	A0A286YFL2	PHGDH	D-3-phosphoglycerate dehydrogenase OS=Homo sapiens OX=9606 GN=PHGDH PE=1 SV=1	17.6573	17.2969	17.423	18.8689	18.6642	18.5736
713	+	1.77738	1.09937	Q96P16	RPRD1A	Regulation of nuclear pre-mRNA domain-containing protein 1A OS=Homo sapiens OX=9606 GN=RPRD1A PE=1 SV=1	23.6294	23.7434	24.446	25.0815	25.2032	24.8321
714	+	2.02889	1.07335	Q6P1L5	FAM117B	Protein FAM117B OS=Homo sapiens OX=9606 GN=FAM117B PE=1 SV=2	22.3049	21.8539	22.4123	23.5591	23.055	23.177
715	+	2.24261	0.995281	Q9Y3C6	PPIL1	Peptidyl-prolyl cis-trans isomerase-like 1 OS=Homo sapiens OX=9606 GN=PPIL1 PE=1 SV=1	19.4	19.4864	19.6271	20.1662	20.7413	20.5919
716	+	2.1194	0.869286	P12036	NEFH	Neurofilament heavy polypeptide OS=Homo sapiens OX=9606 GN=NEFH PE=1 SV=4	22.2469	22.3166	22.3101	23.2142	23.4299	22.8374
717	+	2.7542	0.829504	Q14677	CLINT1	Clathrin interactor 1 OS=Homo sapiens OX=9606 GN=CLINT1 PE=1 SV=1	21.7438	21.5313	21.5867	22.4616	22.2855	22.6032
718	+	3.10536	0.803587	Q96AC1	FERMT2	Fermitin family homolog 2 OS=Homo sapiens OX=9606 GN=FERMT2 PE=1 SV=1	19.6361	19.6815	19.8884	20.5264	20.6146	20.4757
719	+	2.26368	0.771231	Q8WUA4	GTF3C2	General transcription factor 3C polypeptide 2 OS=Homo sapiens OX=9606 GN=GTF3C2 PE=1 SV=2	20.877	20.8282	21.1982	21.7875	21.8472	21.5823
720	+	2.96678	-0.739344	Q9NRF8	CTPS2	CTP synthase 2 OS=Homo sapiens OX=9606 GN=CTPS2 PE=1 SV=1	18.8416	19.0152	18.7487	18.2081	18.0977	18.0817
721	+	1.70695	-1.21553	Q32P28	P3H1	Prolyl 3-hydroxylase 1 OS=Homo sapiens OX=9606 GN=P3H1 PE=1 SV=2	21.4833	22.232	22.4272	20.5488	21.0351	20.912
722	+	1.97257	-1.23154	O14654	IRS4	Insulin receptor substrate 4 OS=Homo sapiens OX=9606 GN=IRS4 PE=1 SV=1	27.6055	27.4575	26.9359	26.2309	26.3305	25.7429
723	+	1.97677	-1.52145	Q96P63	SERPINB12	Serpin B12 OS=Homo sapiens OX=9606 GN=SERPINB12 PE=1 SV=1	22.8164	21.924	22.6968	21.3273	20.7462	20.7993
724	+	1.79492	-1.93318	Q6ZVX7	NCCRP1	F-box only protein 50 OS=Homo sapiens OX=9606 GN=NCCRP1 PE=1 SV=1	22.047	20.7588	21.462	20.0983	19.2498	19.1202
725	+	1.58325	-2.13228	B5MCE7	BZW2	Basic leucine zipper and W2 domain-containing protein 2 OS=Homo sapiens OX=9606 GN=BZW2 PE=1 SV=1	21.1511	21.6424	20.5954	20.0266	18.2025	18.7631
726	+	1.83041	-2.29459	P05109	S100A8	Protein S100-A8 OS=Homo sapiens OX=9606 GN=S100A8 PE=1 SV=1	24.1373	25.1382	23.5457	21.3762	22.4077	22.1536
727	+	1.56118	-2.35198	F2Z3K5	RPN2	Dolichyl-diphosphooligosaccharide--protein glycosyltransferase subunit 2 (Fragment) OS=Homo sapiens OX=9606 GN=RPN2 PE=1 SV=1	22.0332	19.8334	21.4278	18.3525	18.7576	19.1285
728	+	1.9558	-2.38481	A0A286YF78	PHGDH	D-3-phosphoglycerate dehydrogenase (Fragment) OS=Homo sapiens OX=9606 GN=PHGDH PE=1 SV=1	22.7174	21.8947	22.6868	19.1307	20.5769	20.4369
729	+	1.62967	-2.45898	Q14966	ZNF638	Zinc finger protein 638 OS=Homo sapiens OX=9606 GN=ZNF638 PE=1 SV=2	26.6423	24.6192	25.2377	23.6473	23.0128	22.4621
730	+	1.5226	-2.55648	Q9NQ29	LUC7L	Putative RNA-binding protein Luc7-like 1 OS=Homo sapiens OX=9606 GN=LUC7L PE=1 SV=1	23.4288	25.5067	23.283	21.3956	21.0813	22.0722
731	+	1.99733	-2.57951	H0Y5C6	FLNA	Filamin-A (Fragment) OS=Homo sapiens OX=9606 GN=FLNA PE=1 SV=1	21.2029	20.1254	20.7431	18.3579	17.2084	18.7665
732	+	2.8251	-2.66115	P42785	PRCP	Lysosomal Pro-X carboxypeptidase OS=Homo sapiens OX=9606 GN=PRCP PE=1 SV=1	21.2023	20.4616	21.3505	18.3303	17.9938	18.7069
733	+	2.65937	-2.83029	M0R2X2	POGZ	Pogo transposable element with ZNF domain (Fragment) OS=Homo sapiens OX=9606 GN=POGZ PE=1 SV=1	20.8953	21.7515	22.2816	18.7878	18.803	18.8467
734	+	1.99901	-3.14913	Q9UJU6	DBNL	Drebrin-like protein OS=Homo sapiens OX=9606 GN=DBNL PE=1 SV=1	22.1759	20.8782	20.9526	17.8917	17.4342	19.2333
735	+	1.69947	-3.19071	P42224	STAT1	Signal transducer and activator of transcription 1-alpha/beta OS=Homo sapiens OX=9606 GN=STAT1 PE=1 SV=2	21.6776	24.0235	23.7455	20.0602	20.6306	19.1837
736	+	2.15348	-3.5517	P06702	S100A9	Protein S100-A9 OS=Homo sapiens OX=9606 GN=S100A9 PE=1 SV=1	22.1235	23.9243	22.4189	18.8621	18.8409	20.1087
737	+	2.04513	-3.76581	H7BYT1	CSNK1D	Casein kinase I isoform delta OS=Homo sapiens OX=9606 GN=CSNK1D PE=1 SV=2	22.9744	21.7117	21.9573	19.5915	18.5577	17.1969
738	+	3.24848	-6.05018	Q92576	PHF3	PHD finger protein 3 OS=Homo sapiens OX=9606 GN=PHF3 PE=1 SV=3	27.961	26.2932	27.2256	21.4114	21.5365	20.3814
739		0.782951	7.40532	E9PF18	HADH	Hydroxyacyl-coenzyme A dehydrogenase, mitochondrial OS=Homo sapiens OX=9606 GN=HADH PE=1 SV=2	18.106	16.1467	16.0171	28.7232	28.2153	15.5473
740		0.927467	5.95427	P15927	RPA2	Replication protein A 32 kDa subunit OS=Homo sapiens OX=9606 GN=RPA2 PE=1 SV=1	17.5235	15.9614	16.6948	20.7882	18.7582	28.4961
741		1.3288	5.69055	B1ALA9	PRPS1	Ribose-phosphate pyrophosphokinase 1 OS=Homo sapiens OX=9606 GN=PRPS1 PE=1 SV=2	23.4795	18.9874	16.6969	25.4304	25.7844	25.0207
742		1.21824	5.6859	O00507	USP9Y	Probable ubiquitin carboxyl-terminal hydrolase FAF-Y OS=Homo sapiens OX=9606 GN=USP9Y PE=2 SV=2	23.1504	19.646	17.1827	23.1613	27.7615	26.1139
743		1.29728	5.60761	O43747	AP1G1	AP-1 complex subunit gamma-1 OS=Homo sapiens OX=9606 GN=AP1G1 PE=1 SV=5	21.5654	15.5592	15.5677	22.8053	22.9036	23.8063
744		1.16492	5.53636	Q9P0J1	PDP1	[Pyruvate dehydrogenase [acetyl-transferring]]-phosphatase 1, mitochondrial OS=Homo sapiens OX=9606 GN=PDP1 PE=1 SV=3	23.4519	15.9769	18.3419	24.7057	25.4537	24.2203
745		1.05673	5.41683	E9PGT3	RPS6KA1	Ribosomal protein S6 kinase OS=Homo sapiens OX=9606 GN=RPS6KA1 PE=1 SV=1	24.8584	17.9463	17.3627	25.4755	25.617	25.3254
746		1.13435	5.37788	P63172	DYNLT1	Dynein light chain Tctex-type 1 OS=Homo sapiens OX=9606 GN=DYNLT1 PE=1 SV=1	18.1237	15.1531	17.5154	24.1547	24.5311	18.24
747		1.06343	5.21917	Q16539	MAPK14	Mitogen-activated protein kinase 14 OS=Homo sapiens OX=9606 GN=MAPK14 PE=1 SV=3	22.2195	21.9844	15.2612	25.6534	24.9914	24.4777
748		1.12019	5.11496	A0A0A0MSA7	EIF4G3	Eukaryotic translation initiation factor 4 gamma 3 OS=Homo sapiens OX=9606 GN=EIF4G3 PE=1 SV=1	14.247	21.128	15.6498	22.9209	21.3571	22.0916
749		1.38046	5.11412	P23381	WARS	Tryptophan--tRNA ligase, cytoplasmic OS=Homo sapiens OX=9606 GN=WARS PE=1 SV=2	22.507	19.2721	16.6445	24.8348	25.013	23.9182
750		1.36771	5.05193	B1AJY7	PSMD10	26S proteasome non-ATPase regulatory subunit 10 OS=Homo sapiens OX=9606 GN=PSMD10 PE=1 SV=1	20.0041	15.05	20.4177	23.446	23.6104	23.5712
751		1.22434	4.98664	Q96HN2	AHCYL2	Adenosylhomocysteinase 3 OS=Homo sapiens OX=9606 GN=AHCYL2 PE=1 SV=1	20.8552	17.0816	14.9004	23.1298	23.6357	21.0316
752		1.14973	4.96164	Q5JSH3	WDR44	WD repeat-containing protein 44 OS=Homo sapiens OX=9606 GN=WDR44 PE=1 SV=1	21.6498	18.4411	16.1011	22.3939	26.1667	22.5163
753		1.35018	4.95901	Q9NW64	RBM22	Pre-mRNA-splicing factor RBM22 OS=Homo sapiens OX=9606 GN=RBM22 PE=1 SV=1	17.9907	20.8633	15.1067	23.616	23.0838	22.1379
754		1.10268	4.94857	P00492	HPRT1	Hypoxanthine-guanine phosphoribosyltransferase OS=Homo sapiens OX=9606 GN=HPRT1 PE=1 SV=2	22.3614	15.4057	17.9871	23.5457	24.5252	22.5291
755		1.38083	4.9211	Q92747	ARPC1A	Actin-related protein 2/3 complex subunit 1A OS=Homo sapiens OX=9606 GN=ARPC1A PE=2 SV=2	22.3699	18.2307	16.9829	24.6201	24.2591	23.4675
756		1.38163	4.90085	A6NL76	ACTA1	Actin, alpha skeletal muscle OS=Homo sapiens OX=9606 GN=ACTA1 PE=1 SV=3	24.148	21.5658	18.7356	26.859	26.9969	25.2962
757		1.21626	4.86277	Q99986	VRK1	Serine/threonine-protein kinase VRK1 OS=Homo sapiens OX=9606 GN=VRK1 PE=1 SV=1	21.5081	15.888	16.1532	22.8295	23.3762	21.9319
758		1.11185	4.74333	Q9Y617	PSAT1	Phosphoserine aminotransferase OS=Homo sapiens OX=9606 GN=PSAT1 PE=1 SV=2	24.4724	17.7912	19.6925	25.646	25.6906	24.8494
759		0.900493	4.72889	Q9UBB4	ATXN10	Ataxin-10 OS=Homo sapiens OX=9606 GN=ATXN10 PE=1 SV=1	24.0952	15.8418	18.9419	25.0123	24.5719	23.4814
760		1.3326	4.68389	Q8NCA5	FAM98A	Protein FAM98A OS=Homo sapiens OX=9606 GN=FAM98A PE=1 SV=2	24.8889	21.7298	19.3404	27.157	26.8644	25.9893
761		1.22933	4.66062	P22314	UBA1	Ubiquitin-like modifier-activating enzyme 1 OS=Homo sapiens OX=9606 GN=UBA1 PE=1 SV=3	27.1099	22.1421	21.5618	28.3699	28.6666	27.7592
762		1.05084	4.59857	P26358	DNMT1	DNA (cytosine-5)-methyltransferase 1 OS=Homo sapiens OX=9606 GN=DNMT1 PE=1 SV=2	23.3953	18.2753	19.1793	26.0816	26.3152	22.2487
763		1.18147	4.58461	Q15072	ZNF146	Zinc finger protein OZF OS=Homo sapiens OX=9606 GN=ZNF146 PE=1 SV=2	21.4785	15.9699	18.8265	24.7066	23.6612	21.6609
764		1.161	4.58323	Q9UGI8	TES	Testin OS=Homo sapiens OX=9606 GN=TES PE=1 SV=1	21.9175	16.0694	21.1337	24.8067	24.2789	23.7847
765		1.18124	4.57512	P22234	PAICS	Multifunctional protein ADE2 OS=Homo sapiens OX=9606 GN=PAICS PE=1 SV=3	24.2922	19.0382	18.6934	25.3177	25.5304	24.9011
766		1.15054	4.56263	Q8N684	CPSF7	Cleavage and polyadenylation specificity factor subunit 7 OS=Homo sapiens OX=9606 GN=CPSF7 PE=1 SV=1	24.4462	18.1115	22.3055	26.3187	26.307	25.9253
767		0.768435	4.52242	P07954	FH	Fumarate hydratase, mitochondrial OS=Homo sapiens OX=9606 GN=FH PE=1 SV=3	23.4642	21.93	14.7065	24.2012	24.9787	24.4881
768		0.865658	4.51775	P60228	EIF3E	Eukaryotic translation initiation factor 3 subunit E OS=Homo sapiens OX=9606 GN=EIF3E PE=1 SV=1	25.0404	18.1857	17.9752	25.5838	25.6763	23.4945
769		1.39725	4.51467	O15144	ARPC2	Actin-related protein 2/3 complex subunit 2 OS=Homo sapiens OX=9606 GN=ARPC2 PE=1 SV=1	25.8854	21.0803	22.2455	28.2105	27.754	26.7908
770		1.40054	4.51027	P50991	CCT4	T-complex protein 1 subunit delta OS=Homo sapiens OX=9606 GN=CCT4 PE=1 SV=4	20.9438	18.1962	15.7935	22.4234	23.0238	23.017
771		1.13425	4.50395	Q9NP79	VTA1	Vacuolar protein sorting-associated protein VTA1 homolog OS=Homo sapiens OX=9606 GN=VTA1 PE=1 SV=1	21.8615	16.4284	16.1634	22.8573	22.2564	22.8513
772		1.29034	4.49639	O43353	RIPK2	Receptor-interacting serine/threonine-protein kinase 2 OS=Homo sapiens OX=9606 GN=RIPK2 PE=1 SV=2	19.6174	16.404	15.6638	22.8518	22.7848	19.5378
773		0.744604	4.48291	A0A2R8Y6I6	DYRK1A	Dual-specificity tyrosine-phosphorylation-regulated kinase 1A OS=Homo sapiens OX=9606 GN=DYRK1A PE=1 SV=1	24.6353	18.1466	15.3934	23.4691	24.5948	23.5602
774		1.34836	4.47674	H0Y368	DPM1	Dolichol-phosphate mannosyltransferase subunit 1 (Fragment) OS=Homo sapiens OX=9606 GN=DPM1 PE=1 SV=1	20.673	16.8226	15.6327	22.342	22.6276	21.5888
775		1.30028	4.47581	Q8NBT0	POC1A	POC1 centriolar protein homolog A OS=Homo sapiens OX=9606 GN=POC1A PE=1 SV=2	20.9565	16.0476	16.7798	23.0106	22.819	21.3816
776		1.18881	4.44794	Q6IA86	ELP2	Elongator complex protein 2 OS=Homo sapiens OX=9606 GN=ELP2 PE=1 SV=2	21.7415	17.1541	16.2228	23.1627	23.3317	21.9678
777		1.02621	4.42393	G3V0E4	PMPCB	Mitochondrial-processing peptidase subunit beta OS=Homo sapiens OX=9606 GN=PMPCB PE=1 SV=1	22.1901	20.3732	21.8848	27.6928	28.0054	22.0218
778		1.33112	4.38532	Q16644	MAPKAPK3	MAP kinase-activated protein kinase 3 OS=Homo sapiens OX=9606 GN=MAPKAPK3 PE=1 SV=1	20.4318	15.9957	16.3661	22.0096	23.0053	20.9347
779		0.898506	4.37756	Q9BXS5	AP1M1	AP-1 complex subunit mu-1 OS=Homo sapiens OX=9606 GN=AP1M1 PE=1 SV=3	23.1465	16.4958	16.4481	23.832	23.1528	22.2382
780		0.934091	4.34965	Q9H974	QTRT2	Queuine tRNA-ribosyltransferase accessory subunit 2 OS=Homo sapiens OX=9606 GN=QTRT2 PE=1 SV=1	23.7232	17.3802	17.0302	23.9164	23.6235	23.6426
781		0.953738	4.32884	Q9NT62	ATG3	Ubiquitin-like-conjugating enzyme ATG3 OS=Homo sapiens OX=9606 GN=ATG3 PE=1 SV=1	23.163	17.6001	16.2686	23.023	23.7962	23.199
782		1.13803	4.3154	Q9Y2L1	DIS3	Exosome complex exonuclease RRP44 OS=Homo sapiens OX=9606 GN=DIS3 PE=1 SV=2	23.2943	20.1998	17.1587	24.6915	24.7858	24.1218
783		1.28491	4.30758	Q5QPM7	PSMF1	Proteasome inhibitor PI31 subunit OS=Homo sapiens OX=9606 GN=PSMF1 PE=1 SV=2	21.1865	17.9975	16.5204	23.4861	23.773	21.3679
784		0.873774	4.27533	Q8N1G0	ZNF687	Zinc finger protein 687 OS=Homo sapiens OX=9606 GN=ZNF687 PE=1 SV=1	22.6556	18.2077	16.296	21.7871	25.8694	22.3287
785		1.30533	4.24345	Q969J2	ZKSCAN4	Zinc finger protein with KRAB and SCAN domains 4 OS=Homo sapiens OX=9606 GN=ZKSCAN4 PE=1 SV=1	21.7358	18.3459	16.5848	23.1734	22.7896	23.4338
786		0.877224	4.22956	P62714	PPP2CB	Serine/threonine-protein phosphatase 2A catalytic subunit beta isoform OS=Homo sapiens OX=9606 GN=PPP2CB PE=1 SV=1	22.5127	16.1186	16.326	22.9275	23.7055	21.0131
787		0.656635	4.21822	P16402	HIST1H1D	Histone H1.3 OS=Homo sapiens OX=9606 GN=HIST1H1D PE=1 SV=2	16.8528	20.5	23.1041	26.1584	19.8563	27.0969
788		1.0089	4.20735	Q9NYH9	UTP6	U3 small nucleolar RNA-associated protein 6 homolog OS=Homo sapiens OX=9606 GN=UTP6 PE=2 SV=2	23.3966	16.7049	19.4381	23.8216	24.5267	23.8134
789		1.17626	4.19612	P62304	SNRPE	Small nuclear ribonucleoprotein E OS=Homo sapiens OX=9606 GN=SNRPE PE=1 SV=1	20.805	15.5504	16.0735	21.9294	21.4372	21.6506
790		1.29852	4.13427	P00338	LDHA	L-lactate dehydrogenase A chain OS=Homo sapiens OX=9606 GN=LDHA PE=1 SV=2	27.2522	23.2982	22.4351	28.3149	28.2811	28.7923
791		0.820954	4.10949	E9PC44	SEC24D	Protein transport protein Sec24D OS=Homo sapiens OX=9606 GN=SEC24D PE=1 SV=2	20.7598	16.684	16.5758	24.0615	23.9004	18.3862
792		0.878575	4.10716	Q86Y56	DNAAF5	Dynein assembly factor 5, axonemal OS=Homo sapiens OX=9606 GN=DNAAF5 PE=1 SV=4	22.506	15.1107	17.5367	22.5326	22.4065	22.5357
793		1.30918	4.09007	B1AKL4	EIF4ENIF1	Eukaryotic translation initiation factor 4E transporter OS=Homo sapiens OX=9606 GN=EIF4ENIF1 PE=1 SV=1	17.1962	21.2331	20.4118	22.1264	24.5774	24.4075
794		0.895757	4.07926	Q9BV20	MRI1	Methylthioribose-1-phosphate isomerase OS=Homo sapiens OX=9606 GN=MRI1 PE=1 SV=1	22.542	17.6727	15.409	22.8242	22.9786	22.0587
795		1.06593	4.06005	Q5MNZ6	WDR45B	WD repeat domain phosphoinositide-interacting protein 3 OS=Homo sapiens OX=9606 GN=WDR45B PE=1 SV=2	21.6552	15.9684	17.3419	22.4633	23.2376	21.4448
796		1.03707	4.05329	P52209	PGD	6-phosphogluconate dehydrogenase, decarboxylating OS=Homo sapiens OX=9606 GN=PGD PE=1 SV=3	24.909	19.8239	19.3077	25.7552	25.8792	24.5661
797		0.909129	4.04824	Q9NZL4	HSPBP1	Hsp70-binding protein 1 OS=Homo sapiens OX=9606 GN=HSPBP1 PE=1 SV=2	22.2272	16.0612	16.2318	22.1871	23.0303	21.4475
798		0.948028	4.0214	Q86X55	CARM1	Histone-arginine methyltransferase CARM1 OS=Homo sapiens OX=9606 GN=CARM1 PE=1 SV=3	22.6537	15.9563	19.167	23.8156	23.6321	22.3934
799		1.27397	3.99633	P25098	GRK2	Beta-adrenergic receptor kinase 1 OS=Homo sapiens OX=9606 GN=GRK2 PE=1 SV=2	18.0821	16.474	20.2987	21.5846	24.1929	21.0663
800		1.05885	3.98995	O94855	SEC24D	Protein transport protein Sec24D OS=Homo sapiens OX=9606 GN=SEC24D PE=1 SV=2	22.8063	18.2793	16.9839	23.5624	23.076	23.401
801		0.669362	3.92585	Q9BRS2	RIOK1	Serine/threonine-protein kinase RIO1 OS=Homo sapiens OX=9606 GN=RIOK1 PE=1 SV=2	24.7197	16.1998	19.0944	24.5119	25.1283	22.1512
802		1.25296	3.92184	A0A0B4J1R6	TKT	Transketolase OS=Homo sapiens OX=9606 GN=TKT PE=1 SV=1	26.5667	22.4569	22.1235	27.8458	28.0992	26.9677
803		1.33743	3.91656	Q9NSP4	CENPM	Centromere protein M OS=Homo sapiens OX=9606 GN=CENPM PE=1 SV=1	19.0744	17.041	14.7899	21.5444	21.3985	19.7121
804		1.19481	3.91396	A0A087WUK2	HNRNPDL	Heterogeneous nuclear ribonucleoprotein D-like OS=Homo sapiens OX=9606 GN=HNRNPDL PE=1 SV=1	21.8194	16.8933	17.8669	22.1717	23.262	22.8879
805		1.03583	3.90552	A0A087WYC1	HSPA4	Heat shock 70 kDa protein 4 OS=Homo sapiens OX=9606 GN=HSPA4 PE=1 SV=1	17.8815	15.5392	18.6358	22.7301	22.796	18.247
806		1.02703	3.89269	Q8TAT6	NPLOC4	Nuclear protein localization protein 4 homolog OS=Homo sapiens OX=9606 GN=NPLOC4 PE=1 SV=3	21.4404	16.511	22.1752	23.8545	24.0708	23.8793
807		0.703428	3.88023	A0A494C1F7	CHD1L	Chromodomain-helicase-DNA-binding protein 1-like (Fragment) OS=Homo sapiens OX=9606 GN=CHD1L PE=1 SV=1	22.1605	16.5257	16.0058	22.5427	24.5799	19.2102
808		1.19605	3.87372	P42357	HAL	Histidine ammonia-lyase OS=Homo sapiens OX=9606 GN=HAL PE=1 SV=1	21.6276	17.0294	17.113	22.3344	22.3936	22.6633
809		1.37667	3.8666	Q14232	EIF2B1	Translation initiation factor eIF-2B subunit alpha OS=Homo sapiens OX=9606 GN=EIF2B1 PE=1 SV=1	19.9646	15.8186	17.823	22.1259	22.4026	20.6775
810		1.30168	3.86371	P30462	HLA-B	HLA class I histocompatibility antigen, B-14 alpha chain OS=Homo sapiens OX=9606 GN=HLA-B PE=1 SV=1	18.5449	14.7633	16.5492	21.739	18.8343	20.8753
811		1.28107	3.86221	C9J2Y9	POLR2B	DNA-directed RNA polymerase subunit beta OS=Homo sapiens OX=9606 GN=POLR2B PE=1 SV=2	20.0248	16.2529	16.7934	22.2445	22.4221	19.9911
812		1.11189	3.84745	A0A0J9YXC7	LIMS4	LIM and senescent cell antigen-like-containing domain protein OS=Homo sapiens OX=9606 GN=LIMS4 PE=4 SV=1	21.137	17.0415	15.7887	21.4685	22.1529	21.8881
813		1.21354	3.8322	A0A2R8Y7I4	TPP1	Tripeptidyl-peptidase 1 OS=Homo sapiens OX=9606 GN=TPP1 PE=1 SV=1	18.539	17.8677	16.1071	22.6367	22.6262	18.7476
814		0.974825	3.81877	P78417	GSTO1	Glutathione S-transferase omega-1 OS=Homo sapiens OX=9606 GN=GSTO1 PE=1 SV=2	19.2879	15.9107	16.8578	19.3686	19.9188	24.2254
815		1.1861	3.81297	Q9NY33	DPP3	Dipeptidyl peptidase 3 OS=Homo sapiens OX=9606 GN=DPP3 PE=1 SV=2	20.7755	15.8331	16.8392	21.5736	21.4916	21.8214
816		1.06161	3.80491	A6NKD9	CCDC85C	Coiled-coil domain-containing protein 85C OS=Homo sapiens OX=9606 GN=CCDC85C PE=1 SV=1	21.749	16.2084	17.6957	22.8922	22.3557	21.8198
817		1.40506	3.77138	P49840	GSK3A	Glycogen synthase kinase-3 alpha OS=Homo sapiens OX=9606 GN=GSK3A PE=1 SV=2	19.6406	15.4711	17.2035	21.1062	21.8072	20.7158
818		0.932629	3.76857	O95373	IPO7	Importin-7 OS=Homo sapiens OX=9606 GN=IPO7 PE=1 SV=1	24.1085	18.4976	18.5343	24.5255	24.3754	23.5452
819		0.852036	3.76475	A0A2U3TZU2	GPI	Glucose-6-phosphate isomerase OS=Homo sapiens OX=9606 GN=GPI PE=1 SV=1	29.2699	23.2841	22.9672	29.0133	29.0736	28.7286
820		0.70826	3.74971	P21266	GSTM3	Glutathione S-transferase Mu 3 OS=Homo sapiens OX=9606 GN=GSTM3 PE=1 SV=3	22.0262	14.3678	16.3338	19.8207	21.987	22.1692
821		1.12619	3.72655	Q9NWZ8	GEMIN8	Gem-associated protein 8 OS=Homo sapiens OX=9606 GN=GEMIN8 PE=1 SV=1	20.6565	15.6957	19.4664	22.9734	22.5121	21.5127
822		1.14587	3.7125	P53041	PPP5C	Serine/threonine-protein phosphatase 5 OS=Homo sapiens OX=9606 GN=PPP5C PE=1 SV=1	22.8336	18.2869	19.3553	24.427	24.6328	22.5536
823		0.960576	3.67139	Q7Z4Q2	HEATR3	HEAT repeat-containing protein 3 OS=Homo sapiens OX=9606 GN=HEATR3 PE=1 SV=2	21.2191	18.6939	17.987	24.4946	24.4416	19.978
824		0.425014	3.66881	Q03252	LMNB2	Lamin-B2 OS=Homo sapiens OX=9606 GN=LMNB2 PE=1 SV=4	28.7407	17.7383	28.846	28.7438	28.7439	28.8438
825		0.722804	3.65834	F8VVA7	COPZ1	Coatomer subunit zeta-1 OS=Homo sapiens OX=9606 GN=COPZ1 PE=1 SV=1	21.3949	15.819	16.2332	23.07	22.8039	18.5482
826		1.29899	3.64055	Q9UBT2	UBA2	SUMO-activating enzyme subunit 2 OS=Homo sapiens OX=9606 GN=UBA2 PE=1 SV=2	20.3107	15.8713	17.2573	21.3852	21.6002	21.3755
827		0.785298	3.62742	P55060	CSE1L	Exportin-2 OS=Homo sapiens OX=9606 GN=CSE1L PE=1 SV=3	26.8967	20.19	23.3781	28.3024	27.669	25.3757
828		1.00627	3.62701	Q06265	EXOSC9	Exosome complex component RRP45 OS=Homo sapiens OX=9606 GN=EXOSC9 PE=1 SV=3	20.7424	16.3944	15.4732	21.4209	21.8165	20.2536
829		1.127	3.62099	Q9NR31	SAR1A	GTP-binding protein SAR1a OS=Homo sapiens OX=9606 GN=SAR1A PE=1 SV=1	19.9508	15.2575	16.6184	21.1893	21.7271	19.7733
830		1.25921	3.61102	Q96EL2	MRPS24	28S ribosomal protein S24, mitochondrial OS=Homo sapiens OX=9606 GN=MRPS24 PE=1 SV=1	20.3571	17.788	15.7048	21.4992	21.6155	21.5683
831		1.01162	3.58162	P27348	YWHAQ	14-3-3 protein theta OS=Homo sapiens OX=9606 GN=YWHAQ PE=1 SV=1	24.289	20.6774	18.7034	24.3498	24.7114	25.3534
832		0.928348	3.5792	A6PVN5	PTPA	Serine/threonine-protein phosphatase 2A activator OS=Homo sapiens OX=9606 GN=PTPA PE=1 SV=1	22.865	18.6148	17.0292	23.646	23.4296	22.171
833		0.687399	3.57703	Q12986	NFX1	Transcriptional repressor NF-X1 OS=Homo sapiens OX=9606 GN=NFX1 PE=1 SV=2	28.0735	20.5174	23.1041	28.4207	28.1874	25.8179
834		1.26603	3.5716	Q12959	DLG1	Disks large homolog 1 OS=Homo sapiens OX=9606 GN=DLG1 PE=1 SV=2	18.6415	19.2325	19.5798	24.1042	23.9297	20.1347
835		1.13354	3.56919	P07195	LDHB	L-lactate dehydrogenase B chain OS=Homo sapiens OX=9606 GN=LDHB PE=1 SV=2	28.398	23.8154	24.2243	29.2885	29.2505	28.6064
836		0.617028	3.56894	Q9UBI9	HECA	Headcase protein homolog OS=Homo sapiens OX=9606 GN=HECA PE=1 SV=1	23.5291	16.1053	16.081	22.9089	22.9313	20.582
837		1.03896	3.56557	P19784	CSNK2A2	Casein kinase II subunit alpha' OS=Homo sapiens OX=9606 GN=CSNK2A2 PE=1 SV=1	25.6784	21.0365	21.9108	25.6287	25.7442	27.9495
838		1.10023	3.56338	Q96EE3	SEH1L	Nucleoporin SEH1 OS=Homo sapiens OX=9606 GN=SEH1L PE=1 SV=3	23.8801	20.3678	18.9384	25.0956	24.9608	23.8201
839		1.22813	3.56336	Q9GZL7	WDR12	Ribosome biogenesis protein WDR12 OS=Homo sapiens OX=9606 GN=WDR12 PE=1 SV=2	23.5378	19.363	20.2101	25.1046	25.0638	23.6328
840		0.732794	3.5541	P19838	NFKB1	Nuclear factor NF-kappa-B p105 subunit OS=Homo sapiens OX=9606 GN=NFKB1 PE=1 SV=2	22.541	20.858	15.3873	23.4072	23.9027	22.1387
841		1.22371	3.54783	O00299	CLIC1	Chloride intracellular channel protein 1 OS=Homo sapiens OX=9606 GN=CLIC1 PE=1 SV=4	21.3278	16.723	19.8615	22.648	22.9555	22.9522
842		1.38511	3.54398	J3KPF3	SLC3A2	4F2 cell-surface antigen heavy chain OS=Homo sapiens OX=9606 GN=SLC3A2 PE=1 SV=1	18.7151	19.1602	16.7338	19.9527	23.0825	22.2059
843		0.818491	3.53759	P46109	CRKL	Crk-like protein OS=Homo sapiens OX=9606 GN=CRKL PE=1 SV=1	21.1912	15.0169	15.4743	21.0434	20.2739	20.978
844		1.0717	3.53021	Q14166	TTLL12	Tubulin--tyrosine ligase-like protein 12 OS=Homo sapiens OX=9606 GN=TTLL12 PE=1 SV=2	25.9741	21.5744	21.2253	26.8173	26.5701	25.977
845		1.40072	3.52619	F8VYN9	ARL1	ADP-ribosylation factor-like protein 1 OS=Homo sapiens OX=9606 GN=ARL1 PE=1 SV=1	18.7678	15.7271	16.2813	20.2957	21.7502	19.3088
846		1.41738	3.52427	Q92905	COPS5	COP9 signalosome complex subunit 5 OS=Homo sapiens OX=9606 GN=COPS5 PE=1 SV=4	19.2333	17.195	17.1363	22.7369	21.8015	19.5991
847		0.636	3.50311	O00303	EIF3F	Eukaryotic translation initiation factor 3 subunit F OS=Homo sapiens OX=9606 GN=EIF3F PE=1 SV=1	28.9084	20.8374	24.8227	29.3246	29.1093	26.644
848		0.744261	3.49567	O95644	NFATC1	Nuclear factor of activated T-cells, cytoplasmic 1 OS=Homo sapiens OX=9606 GN=NFATC1 PE=1 SV=3	21.3329	16.6163	23.843	24.8732	23.5569	23.8491
849		0.867845	3.49169	E7ESK7	YWHAZ	14-3-3 protein zeta/delta (Fragment) OS=Homo sapiens OX=9606 GN=YWHAZ PE=1 SV=1	23.4108	16.9422	20.1414	23.6704	23.4236	23.8754
850		0.893858	3.4901	Q92621	NUP205	Nuclear pore complex protein Nup205 OS=Homo sapiens OX=9606 GN=NUP205 PE=1 SV=3	19.8934	16.1915	22.3987	23.1072	23.3465	22.5003
851		1.22197	3.44868	O14744	PRMT5	Protein arginine N-methyltransferase 5 OS=Homo sapiens OX=9606 GN=PRMT5 PE=1 SV=4	24.0514	20.0123	20.1658	25.0374	24.8722	24.666
852		0.813561	3.44549	P12004	PCNA	Proliferating cell nuclear antigen OS=Homo sapiens OX=9606 GN=PCNA PE=1 SV=1	17.7864	18.2627	23.6965	24.1358	23.5168	22.4295
853		1.34975	3.42554	Q02809	PLOD1	Procollagen-lysine,2-oxoglutarate 5-dioxygenase 1 OS=Homo sapiens OX=9606 GN=PLOD1 PE=1 SV=2	24.7588	23.0576	21.8694	27.2188	27.7412	25.0025
854		1.00689	3.39079	P28482	MAPK1	Mitogen-activated protein kinase 1 OS=Homo sapiens OX=9606 GN=MAPK1 PE=1 SV=3	21.1631	15.804	18.166	21.7334	22.3107	21.2614
855		0.925922	3.35418	P35609	ACTN2	Alpha-actinin-2 OS=Homo sapiens OX=9606 GN=ACTN2 PE=1 SV=1	21.3146	19.6628	16.902	23.1446	24.2535	20.5438
856		1.13741	3.35123	Q9BWJ5	SF3B5	Splicing factor 3B subunit 5 OS=Homo sapiens OX=9606 GN=SF3B5 PE=1 SV=1	17.0638	15.6386	20.0154	21.6295	19.936	21.2059
857		1.22857	3.34116	A0A024R4E5	HDLBP	High density lipoprotein binding protein (Vigilin), isoform CRA_a OS=Homo sapiens OX=9606 GN=HDLBP PE=1 SV=1	25.0081	20.5975	22.6312	25.9161	26.1988	26.1454
858		1.16865	3.33684	P62906	RPL10A	60S ribosomal protein L10a OS=Homo sapiens OX=9606 GN=RPL10A PE=1 SV=2	24.5424	20.2749	21.2917	25.5912	25.8991	24.6292
859		1.15771	3.33675	P51812	RPS6KA3	Ribosomal protein S6 kinase alpha-3 OS=Homo sapiens OX=9606 GN=RPS6KA3 PE=1 SV=1	23.5552	18.9377	20.5194	24.3348	24.4091	24.2787
860		0.47624	3.31282	O60508	CDC40	Pre-mRNA-processing factor 17 OS=Homo sapiens OX=9606 GN=CDC40 PE=1 SV=1	18.621	16.1826	19.117	26.9165	19.5144	17.4283
861		1.3657	3.30919	D6RBE9	ANXA5	Annexin OS=Homo sapiens OX=9606 GN=ANXA5 PE=1 SV=1	22.2102	18.4765	21.0077	24.147	24.1312	23.3437
862		0.798669	3.3045	C9JR56	SATB2	DNA-binding protein SATB OS=Homo sapiens OX=9606 GN=SATB2 PE=1 SV=1	20.8992	14.6332	18.7524	21.897	21.9506	20.3507
863		1.43501	3.30427	P31946	YWHAB	14-3-3 protein beta/alpha OS=Homo sapiens OX=9606 GN=YWHAB PE=1 SV=3	19.8513	19.1533	17.01	21.9992	20.8473	23.081
864		0.932558	3.30367	Q8WVD3	RNF138	E3 ubiquitin-protein ligase RNF138 OS=Homo sapiens OX=9606 GN=RNF138 PE=1 SV=1	21.1279	17.783	20.0392	24.7791	20.3623	23.7197
865		1.20456	3.29754	E9PKG1	PRMT1	Protein arginine N-methyltransferase 1 OS=Homo sapiens OX=9606 GN=PRMT1 PE=1 SV=1	24.6419	20.8824	21.9894	26.3592	26.5238	24.5232
866		1.17056	3.29493	P17858	PFKL	ATP-dependent 6-phosphofructokinase, liver type OS=Homo sapiens OX=9606 GN=PFKL PE=1 SV=6	23.8474	19.6442	20.172	24.5728	24.3859	24.5896
867		0.947886	3.28154	B0QY89	EIF3L	Eukaryotic translation initiation factor 3 subunit L OS=Homo sapiens OX=9606 GN=EIF3L PE=1 SV=1	24.9784	21.2375	19.7383	25.7878	25.6256	24.3855
868		0.615536	3.27198	Q9BU61	NDUFAF3	NADH dehydrogenase [ubiquinone] 1 alpha subcomplex assembly factor 3 OS=Homo sapiens OX=9606 GN=NDUFAF3 PE=1 SV=1	17.5683	24.1568	25.0126	26.1472	25.6565	24.7499
869		0.968702	3.2717	E9PI41	EXOSC4	Exosome complex component RRP41 (Fragment) OS=Homo sapiens OX=9606 GN=EXOSC4 PE=1 SV=8	18.7794	15.8772	16.1462	21.2621	21.7029	17.6529
870		1.30339	3.26568	F8VUA6	RPL18	60S ribosomal protein L18 (Fragment) OS=Homo sapiens OX=9606 GN=RPL18 PE=1 SV=1	17.9661	15.4538	17.1308	20.1101	18.5385	21.6992
871		1.07314	3.26397	F5H5D3	TUBA1C	Tubulin alpha chain OS=Homo sapiens OX=9606 GN=TUBA1C PE=1 SV=1	29.0645	24.7443	25.4221	30.0508	30.2779	28.6941
872		0.866324	3.25853	Q9ULD0	OGDHL	2-oxoglutarate dehydrogenase-like, mitochondrial OS=Homo sapiens OX=9606 GN=OGDHL PE=1 SV=3	20.8081	18.2074	20.6597	24.7579	24.6078	20.0852
873		0.622851	3.25679	E9PD53	SMC4	Structural maintenance of chromosomes protein OS=Homo sapiens OX=9606 GN=SMC4 PE=1 SV=1	25.4255	19.4012	19.1701	25.6304	25.8566	22.2801
874		0.725551	3.2518	P52655	GTF2A1	Transcription initiation factor IIA subunit 1 OS=Homo sapiens OX=9606 GN=GTF2A1 PE=1 SV=1	21.5217	14.7817	16.641	21.6858	20.7189	20.295
875		0.911446	3.22944	Q9UNX4	WDR3	WD repeat-containing protein 3 OS=Homo sapiens OX=9606 GN=WDR3 PE=1 SV=1	23.5734	20.95	18.7771	22.6432	25.7269	24.6186
876		1.18912	3.21802	P42677	RPS27	40S ribosomal protein S27 OS=Homo sapiens OX=9606 GN=RPS27 PE=1 SV=3	23.7109	19.3345	21.1912	24.6467	24.4477	24.7963
877		1.17203	3.21781	Q9BVA1	TUBB2B	Tubulin beta-2B chain OS=Homo sapiens OX=9606 GN=TUBB2B PE=1 SV=1	19.8834	16.1525	16.9273	21.5026	21.4653	19.6487
878		1.106	3.2068	Q9BYJ9	YTHDF1	YTH domain-containing family protein 1 OS=Homo sapiens OX=9606 GN=YTHDF1 PE=1 SV=1	20.8631	17.7594	17.1861	22.2064	22.8543	20.3683
879		0.380485	3.20331	Q96T37	RBM15	RNA-binding protein 15 OS=Homo sapiens OX=9606 GN=RBM15 PE=1 SV=2	26.531	17.5031	17.7992	25.8113	25.6876	19.9443
880		0.738552	3.19802	H0Y4X3	RBM39	RNA-binding protein 39 (Fragment) OS=Homo sapiens OX=9606 GN=RBM39 PE=1 SV=8	21.4132	15.8548	16.7422	19.2997	21.7051	22.5995
881		1.25072	3.18918	Q5T8U2	RPL7A	60S ribosomal protein L7a OS=Homo sapiens OX=9606 GN=RPL7A PE=1 SV=1	19.989	16.6244	20.3746	22.1817	21.9793	22.3946
882		0.949655	3.18668	H0YMV8	RPS27L	40S ribosomal protein S27 OS=Homo sapiens OX=9606 GN=RPS27L PE=1 SV=1	25.4732	21.3846	20.4195	25.7923	25.9408	25.1043
883		1.33716	3.17644	P41250	GARS	Glycine--tRNA ligase OS=Homo sapiens OX=9606 GN=GARS PE=1 SV=3	23.3678	19.9558	20.4757	24.5261	24.9674	23.8352
884		0.582121	3.17602	Q9Y4X0	AMMECR1	AMME syndrome candidate gene 1 protein OS=Homo sapiens OX=9606 GN=AMMECR1 PE=1 SV=1	18.2141	16.4931	23.8187	23.677	20.6576	23.7193
885		1.41547	3.16338	Q9GZT8	NIF3L1	NIF3-like protein 1 OS=Homo sapiens OX=9606 GN=NIF3L1 PE=1 SV=2	18.6826	16.8282	17.6096	19.3284	22.4155	20.8667
886		0.741217	3.1582	A0A0A6YYH1	C15orf38-AP3S2	Protein C15orf38-AP3S2 OS=Homo sapiens OX=9606 GN=C15orf38-AP3S2 PE=4 SV=1	23.3228	17.8497	18.0306	21.5348	24.2149	22.928
887		0.850164	3.14723	P40424	PBX1	Pre-B-cell leukemia transcription factor 1 OS=Homo sapiens OX=9606 GN=PBX1 PE=1 SV=1	20.5763	15.067	18.6156	21.9424	21.7136	20.0446
888		0.925577	3.14649	Q14974	KPNB1	Importin subunit beta-1 OS=Homo sapiens OX=9606 GN=KPNB1 PE=1 SV=2	25.3642	20.0984	21.8699	25.8617	26.0341	24.8762
889		0.560475	3.14318	P05976	MYL1	Myosin light chain 1/3, skeletal muscle isoform OS=Homo sapiens OX=9606 GN=MYL1 PE=2 SV=3	18.2293	22.677	18.5581	25.463	24.4993	18.9316
890		1.38256	3.13677	Q9Y224	RTRAF	RNA transcription, translation and transport factor protein OS=Homo sapiens OX=9606 GN=RTRAF PE=1 SV=1	17.9661	15.3024	17.9626	21.1602	19.167	20.3142
891		0.856737	3.13413	G3V438	AHSA1	Activator of 90 kDa heat shock protein ATPase homolog 1 (Fragment) OS=Homo sapiens OX=9606 GN=AHSA1 PE=1 SV=1	21.198	15.4382	19.3749	21.8217	21.7103	21.8815
892		1.30587	3.12825	P48426	PIP4K2A	Phosphatidylinositol 5-phosphate 4-kinase type-2 alpha OS=Homo sapiens OX=9606 GN=PIP4K2A PE=1 SV=2	22.472	19.2359	20.4216	24.201	24.6564	22.6569
893		0.928716	3.11751	O43776	NARS	Asparagine--tRNA ligase, cytoplasmic OS=Homo sapiens OX=9606 GN=NARS PE=1 SV=1	22.1426	18.3868	23.3088	23.5078	25.2607	24.4222
894		0.884183	3.11646	P62244	RPS15A	40S ribosomal protein S15a OS=Homo sapiens OX=9606 GN=RPS15A PE=1 SV=2	26.5005	21.4689	21.7023	26.4612	26.3934	26.1664
895		0.821718	3.11586	Q8IWA0	WDR75	WD repeat-containing protein 75 OS=Homo sapiens OX=9606 GN=WDR75 PE=1 SV=1	24.3752	18.7447	23.5551	25.4106	25.3004	25.3115
896		1.18777	3.11061	O43809	NUDT21	Cleavage and polyadenylation specificity factor subunit 5 OS=Homo sapiens OX=9606 GN=NUDT21 PE=1 SV=1	21.6337	18.0335	17.8781	22.088	22.4226	22.3665
897		0.864845	3.11001	A0A1W2PP10	VPS35	Vacuolar protein sorting-associated protein 35 OS=Homo sapiens OX=9606 GN=VPS35 PE=1 SV=1	21.299	15.8163	17.2533	21.5276	21.5815	20.5894
898		1.0813	3.10813	Q96KB5	PBK	Lymphokine-activated killer T-cell-originated protein kinase OS=Homo sapiens OX=9606 GN=PBK PE=1 SV=3	20.6306	16.6661	18.2146	22.1532	22.4666	20.216
899		0.878551	3.10223	Q13838	DDX39B	Spliceosome RNA helicase DDX39B OS=Homo sapiens OX=9606 GN=DDX39B PE=1 SV=1	26.6668	24.1779	21.101	27.202	27.5976	26.4527
900		0.993186	3.10187	P41240	CSK	Tyrosine-protein kinase CSK OS=Homo sapiens OX=9606 GN=CSK PE=1 SV=1	20.4926	16.1182	16.1506	21.0542	20.5663	20.4466
901		0.647199	3.09706	Q8N163	CCAR2	Cell cycle and apoptosis regulator protein 2 OS=Homo sapiens OX=9606 GN=CCAR2 PE=1 SV=2	26.3221	19.6262	25.7817	27.3182	27.1935	26.5094
902		1.28368	3.09577	Q9UL40	ZNF346	Zinc finger protein 346 OS=Homo sapiens OX=9606 GN=ZNF346 PE=1 SV=1	23.0921	21.2743	19.4772	23.6055	25.114	24.4113
903		1.15245	3.09334	Q06210	GFPT1	Glutamine--fructose-6-phosphate aminotransferase [isomerizing] 1 OS=Homo sapiens OX=9606 GN=GFPT1 PE=1 SV=3	23.7264	21.0632	19.395	24.5139	24.5556	24.3951
904		1.22654	3.09181	Q96PK6	RBM14	RNA-binding protein 14 OS=Homo sapiens OX=9606 GN=RBM14 PE=1 SV=2	20.6867	17.2129	17.1921	21.7237	21.6474	20.996
905		1.30117	3.09038	Q9UBQ0	VPS29	Vacuolar protein sorting-associated protein 29 OS=Homo sapiens OX=9606 GN=VPS29 PE=1 SV=1	17.7435	15.2913	17.0182	20.3765	20.8368	18.111
906		1.06409	3.07379	Q9P2N5	RBM27	RNA-binding protein 27 OS=Homo sapiens OX=9606 GN=RBM27 PE=1 SV=2	23.4334	18.9535	19.9616	23.9447	23.8067	23.8184
907		0.637863	3.0654	Q9NVM4	PRMT7	Protein arginine N-methyltransferase 7 OS=Homo sapiens OX=9606 GN=PRMT7 PE=1 SV=1	25.0499	20.2912	18.1121	25.1967	24.6141	22.8386
908		1.36224	3.06381	P62140	PPP1CB	Serine/threonine-protein phosphatase PP1-beta catalytic subunit OS=Homo sapiens OX=9606 GN=PPP1CB PE=1 SV=3	19.8235	16.6361	17.0478	20.2608	21.1939	21.2441
909		0.586473	3.06227	P14324	FDPS	Farnesyl pyrophosphate synthase OS=Homo sapiens OX=9606 GN=FDPS PE=1 SV=4	22.6651	15.1436	19.6292	23.204	22.8201	20.6006
910		1.12706	3.06032	B0AZS6	YWHAZ	14-3-3 protein zeta/delta OS=Homo sapiens OX=9606 GN=YWHAZ PE=1 SV=1	25.156	21.2601	21.432	25.7537	25.8413	25.4341
911		1.2611	3.05976	P09960	LTA4H	Leukotriene A-4 hydrolase OS=Homo sapiens OX=9606 GN=LTA4H PE=1 SV=2	26.3027	22.7495	23.2505	27.4813	27.3372	26.6633
912		1.06922	3.01487	Q9H074	PAIP1	Polyadenylate-binding protein-interacting protein 1 OS=Homo sapiens OX=9606 GN=PAIP1 PE=1 SV=1	19.8004	15.9363	16.5986	21.0045	21.069	19.3065
913		1.0062	3.01071	D6RDB2	SAR1B	GTP-binding protein SAR1b OS=Homo sapiens OX=9606 GN=SAR1B PE=1 SV=1	19.0737	14.8797	15.3322	19.8516	19.9304	18.5356
914		1.35951	3.00908	F8VQR7	CSRP2	Cysteine and glycine-rich protein 2 OS=Homo sapiens OX=9606 GN=CSRP2 PE=1 SV=1	18.5536	15.3335	15.8283	20.0998	19.322	19.3208
915		0.895636	3.00573	O00154	ACOT7	Cytosolic acyl coenzyme A thioester hydrolase OS=Homo sapiens OX=9606 GN=ACOT7 PE=1 SV=3	23.2726	21.9564	18.2159	24.7522	24.2977	23.4122
916		0.65982	3.00382	Q13485	SMAD4	Mothers against decapentaplegic homolog 4 OS=Homo sapiens OX=9606 GN=SMAD4 PE=1 SV=1	22.4467	16.2459	22.3961	23.257	23.5963	23.2469
917		0.553791	3.00349	A0A2R8YDP2	CSNK2A1	Casein kinase II subunit alpha OS=Homo sapiens OX=9606 GN=CSNK2A1 PE=1 SV=1	22.5265	15.0745	17.4338	19.4244	22.4942	22.1268
918		0.870278	2.99151	Q9UNF1	MAGED2	Melanoma-associated antigen D2 OS=Homo sapiens OX=9606 GN=MAGED2 PE=1 SV=2	20.242	16.0457	15.2928	20.4489	20.7687	19.3374
919		0.733679	2.98531	Q9BWF3	RBM4	RNA-binding protein 4 OS=Homo sapiens OX=9606 GN=RBM4 PE=1 SV=1	22.7765	19.5271	16.5729	22.916	23.3141	21.6023
920		0.533132	2.98321	P15374	UCHL3	Ubiquitin carboxyl-terminal hydrolase isozyme L3 OS=Homo sapiens OX=9606 GN=UCHL3 PE=1 SV=1	17.629	16.75	23.9531	21.3095	24.3522	21.62
921		1.35031	2.98086	P50395	GDI2	Rab GDP dissociation inhibitor beta OS=Homo sapiens OX=9606 GN=GDI2 PE=1 SV=2	24.0576	20.9437	20.9983	25.0584	25.0614	24.8224
922		0.910085	2.96802	Q8N3Z6	ZCCHC7	Zinc finger CCHC domain-containing protein 7 OS=Homo sapiens OX=9606 GN=ZCCHC7 PE=1 SV=2	21.2322	16.2722	20.2686	22.1238	22.1099	22.4433
923		1.19522	2.96587	D6RD18	HNRNPAB	Heterogeneous nuclear ribonucleoprotein A/B OS=Homo sapiens OX=9606 GN=HNRNPAB PE=1 SV=1	21.8335	18.1074	21.1368	23.71	22.9183	23.347
924		0.924332	2.96258	O75131	CPNE3	Copine-3 OS=Homo sapiens OX=9606 GN=CPNE3 PE=1 SV=1	23.286	18.5641	20.8326	23.9121	24.901	22.7573
925		0.790975	2.95711	Q9Y5X3	SNX5	Sorting nexin-5 OS=Homo sapiens OX=9606 GN=SNX5 PE=1 SV=1	19.3956	18.4543	16.5934	22.5329	22.7091	18.0727
926		1.09466	2.95444	A0A494C0X0	TBCB	Tubulin-folding cofactor B OS=Homo sapiens OX=9606 GN=TBCB PE=1 SV=1	17.2993	17.2445	14.0125	20.4506	18.4587	18.5103
927		1.02659	2.95332	H3BMH2	RAB11A	Ras-related protein Rab-11A (Fragment) OS=Homo sapiens OX=9606 GN=RAB11A PE=4 SV=1	20.1384	16.7158	16.2304	19.7986	21.7015	20.4444
928		1.30173	2.94841	A0A0B4J1V8	PPAN-P2RY11	HCG2039996 OS=Homo sapiens OX=9606 GN=PPAN-P2RY11 PE=3 SV=1	17.3357	19.426	20.8615	22.6739	22.0831	21.7114
929		1.22502	2.9458	Q96JM3	CHAMP1	Chromosome alignment-maintaining phosphoprotein 1 OS=Homo sapiens OX=9606 GN=CHAMP1 PE=1 SV=2	23.3713	20.6312	19.5896	24.2673	24.0494	24.1129
930		1.2932	2.93708	P61326	MAGOH	Protein mago nashi homolog OS=Homo sapiens OX=9606 GN=MAGOH PE=1 SV=1	23.5113	20.5566	21.1888	25.0425	25.454	23.5715
931		0.76407	2.93191	Q9UI09	NDUFA12	NADH dehydrogenase [ubiquinone] 1 alpha subcomplex subunit 12 OS=Homo sapiens OX=9606 GN=NDUFA12 PE=1 SV=1	20.3354	14.7739	15.7949	19.1395	19.8865	20.6738
932		1.08984	2.91807	B0YIW6	ARCN1	Archain 1, isoform CRA_a OS=Homo sapiens OX=9606 GN=ARCN1 PE=1 SV=1	16.6646	16.8317	20.3438	21.6233	20.5641	20.4068
933		0.341909	2.91705	B0QZ18	CPNE1	Copine-1 OS=Homo sapiens OX=9606 GN=CPNE1 PE=1 SV=1	23.6818	14.3509	18.2845	22.2383	25.3162	17.5138
934		1.01197	2.9149	Q6UN15	FIP1L1	Pre-mRNA 3'-end-processing factor FIP1 OS=Homo sapiens OX=9606 GN=FIP1L1 PE=1 SV=1	17.8234	15.8814	18.3812	18.1285	20.8051	21.8971
935		1.08055	2.9076	Q16531	DDB1	DNA damage-binding protein 1 OS=Homo sapiens OX=9606 GN=DDB1 PE=1 SV=1	25.1635	22.0038	20.9718	25.5777	25.8131	25.4711
936		0.897109	2.90473	P11216	PYGB	Glycogen phosphorylase, brain form OS=Homo sapiens OX=9606 GN=PYGB PE=1 SV=5	21.7506	18.6556	16.8485	21.0403	22.3294	22.5992
937		0.658017	2.89585	Q9H2P0	ADNP	Activity-dependent neuroprotector homeobox protein OS=Homo sapiens OX=9606 GN=ADNP PE=1 SV=1	24.4563	23.5861	26.6253	29.5688	29.5529	24.2336
938		1.35308	2.88917	Q15555	MAPRE2	Microtubule-associated protein RP/EB family member 2 OS=Homo sapiens OX=9606 GN=MAPRE2 PE=1 SV=1	19.211	17.1735	17.5721	21.7406	21.5643	19.3192
939		0.580243	2.88037	Q9GZT9	EGLN1	Egl nine homolog 1 OS=Homo sapiens OX=9606 GN=EGLN1 PE=1 SV=1	17.8021	24.2618	24.5294	25.2645	25.3734	24.5966
940		1.35684	2.87694	Q9NWT1	PAK1IP1	p21-activated protein kinase-interacting protein 1 OS=Homo sapiens OX=9606 GN=PAK1IP1 PE=1 SV=2	23.2275	20.7435	20.0233	24.4636	24.347	23.8145
941		1.1	2.87684	B3KYB6	PITPNB	Phosphatidylinositol transfer protein beta isoform (Fragment) OS=Homo sapiens OX=9606 GN=PITPNB PE=1 SV=1	18.9725	15.2541	15.9766	20.4831	19.4572	18.8934
942		0.932677	2.8752	Q12905	ILF2	Interleukin enhancer-binding factor 2 OS=Homo sapiens OX=9606 GN=ILF2 PE=1 SV=2	25.5173	21.1794	21.797	25.8687	26.4644	24.7861
943		0.915929	2.86799	Q9UPW0	FOXJ3	Forkhead box protein J3 OS=Homo sapiens OX=9606 GN=FOXJ3 PE=1 SV=2	19.7801	15.5261	17.1506	20.9043	21.3347	18.8218
944		0.846843	2.86333	O43615	TIMM44	Mitochondrial import inner membrane translocase subunit TIM44 OS=Homo sapiens OX=9606 GN=TIMM44 PE=1 SV=2	21.4215	18.5682	17.5364	23.8623	22.05	20.2037
945		0.984841	2.86096	Q96S55	WRNIP1	ATPase WRNIP1 OS=Homo sapiens OX=9606 GN=WRNIP1 PE=1 SV=2	21.2316	18.3183	16.7134	20.9661	21.906	21.9741
946		0.844616	2.86035	O60907	TBL1X	F-box-like/WD repeat-containing protein TBL1X OS=Homo sapiens OX=9606 GN=TBL1X PE=1 SV=3	22.8285	17.976	22.0873	23.537	24.6903	23.2456
947		0.888728	2.85943	A0A3B3IT47	WDR37	WD repeat-containing protein 37 OS=Homo sapiens OX=9606 GN=WDR37 PE=1 SV=1	22.5121	17.4482	19.0815	22.8341	22.4164	22.3696
948		0.607419	2.85839	O75063	FAM20B	Glycosaminoglycan xylosylkinase OS=Homo sapiens OX=9606 GN=FAM20B PE=1 SV=1	21.0285	15.1735	17.4124	22.1835	21.7466	18.2594
949		1.12172	2.85669	P39748	FEN1	Flap endonuclease 1 OS=Homo sapiens OX=9606 GN=FEN1 PE=1 SV=1	17.9266	19.782	15.7536	20.3484	21.2376	20.4463
950		1.44524	2.85297	Q5T2D3	OTUD3	OTU domain-containing protein 3 OS=Homo sapiens OX=9606 GN=OTUD3 PE=1 SV=1	18.1784	16.5885	16.6194	20.1633	18.5973	21.1845
951		1.38114	2.85059	Q9NS86	LANCL2	LanC-like protein 2 OS=Homo sapiens OX=9606 GN=LANCL2 PE=1 SV=1	20.9466	19.6746	17.7	22.6064	22.3139	21.9528
952		0.820388	2.84166	Q8NFQ8	TOR1AIP2	Torsin-1A-interacting protein 2 OS=Homo sapiens OX=9606 GN=TOR1AIP2 PE=1 SV=1	18.1225	16.0808	20.8027	20.3465	22.8556	20.3289
953		1.19641	2.83824	J3KPS0	DNAJB12	DnaJ (Hsp40) homolog, subfamily B, member 12, isoform CRA_c OS=Homo sapiens OX=9606 GN=DNAJB12 PE=1 SV=1	22.6404	26.147	23.1793	26.6987	26.5014	27.2813
954		0.598939	2.8377	Q96JM7	L3MBTL3	Lethal(3)malignant brain tumor-like protein 3 OS=Homo sapiens OX=9606 GN=L3MBTL3 PE=1 SV=2	29.0285	27.5508	22.0597	29.1266	29.0002	29.0253
955		1.33258	2.83555	H0YN18	PSMA4	Proteasome endopeptidase complex OS=Homo sapiens OX=9606 GN=PSMA4 PE=1 SV=1	20.0102	19.5985	16.8413	21.5987	21.7351	21.6229
956		0.825245	2.8346	A0A087WVQ6	CLTC	Clathrin heavy chain OS=Homo sapiens OX=9606 GN=CLTC PE=1 SV=1	27.4802	23.498	22.5979	27.9789	27.8005	26.3004
957		1.0226	2.82578	Q92466	DDB2	DNA damage-binding protein 2 OS=Homo sapiens OX=9606 GN=DDB2 PE=1 SV=1	18.9659	14.7047	16.4135	20.247	19.3895	18.9248
958		1.21326	2.8248	P61970	NUTF2	Nuclear transport factor 2 OS=Homo sapiens OX=9606 GN=NUTF2 PE=1 SV=1	19.8004	18.3812	16.1406	20.7362	20.6337	21.4267
959		1.09454	2.81514	P42285	MTREX	Exosome RNA helicase MTR4 OS=Homo sapiens OX=9606 GN=MTREX PE=1 SV=3	21.8463	19.3265	17.7207	22.5657	22.6145	22.1588
960		1.13438	2.80937	Q15393	SF3B3	Splicing factor 3B subunit 3 OS=Homo sapiens OX=9606 GN=SF3B3 PE=1 SV=4	26.3316	22.6817	23.2246	27.0439	27.2273	26.3948
961		0.842275	2.80795	Q14157	UBAP2L	Ubiquitin-associated protein 2-like OS=Homo sapiens OX=9606 GN=UBAP2L PE=1 SV=2	20.6617	16.1009	19.5669	20.8521	20.8955	23.0056
962		0.688184	2.80714	P46063	RECQL	ATP-dependent DNA helicase Q1 OS=Homo sapiens OX=9606 GN=RECQL PE=1 SV=3	23.4632	20.1462	18.0114	22.2853	25.2732	22.4838
963		0.685708	2.79557	P25440	BRD2	Bromodomain-containing protein 2 OS=Homo sapiens OX=9606 GN=BRD2 PE=1 SV=2	21.5365	16.9855	22.0693	23.6242	24.1645	21.1893
964		0.407572	2.78948	E9PHB3	ZNF384	Zinc finger protein 384 (Fragment) OS=Homo sapiens OX=9606 GN=ZNF384 PE=1 SV=3	23.0599	15.6712	16.8055	23.5202	22.597	17.7878
965		1.08657	2.78494	B5MBZ0	EML4	Echinoderm microtubule-associated protein-like 4 OS=Homo sapiens OX=9606 GN=EML4 PE=1 SV=3	23.2068	20.4523	19.1494	23.6155	24.0111	23.5366
966		0.808233	2.78139	P50336	PPOX	Protoporphyrinogen oxidase OS=Homo sapiens OX=9606 GN=PPOX PE=1 SV=1	21.3851	20.414	16.2973	22.1764	22.6848	21.5796
967		0.406524	2.77921	Q5VWZ2	LYPLAL1	Lysophospholipase-like protein 1 OS=Homo sapiens OX=9606 GN=LYPLAL1 PE=1 SV=3	24.5411	15.416	21.9667	24.2483	24.6137	21.3993
968		0.928602	2.77329	A0A0G2JK23	BAG6	Large proline-rich protein BAG6 OS=Homo sapiens OX=9606 GN=BAG6 PE=1 SV=1	20.489	18.7082	19.0609	24.624	21.6995	20.2545
969		0.723562	2.76914	Q15645	TRIP13	Pachytene checkpoint protein 2 homolog OS=Homo sapiens OX=9606 GN=TRIP13 PE=1 SV=2	22.016	19.1183	16.0808	22.0688	22.3215	21.1322
970		1.44755	2.76749	Q8TB72	PUM2	Pumilio homolog 2 OS=Homo sapiens OX=9606 GN=PUM2 PE=1 SV=2	23.2264	20.6319	20.6629	23.8285	24.4695	24.5256
971		1.39872	2.76488	P52292	KPNA2	Importin subunit alpha-1 OS=Homo sapiens OX=9606 GN=KPNA2 PE=1 SV=1	24.9545	22.0596	22.61	26.322	26.1031	25.4937
972		0.978157	2.76345	P51784	USP11	Ubiquitin carboxyl-terminal hydrolase 11 OS=Homo sapiens OX=9606 GN=USP11 PE=1 SV=3	17.9753	18.103	15.3054	21.1834	20.4747	18.0159
973		1.23249	2.76203	O15523	DDX3Y	ATP-dependent RNA helicase DDX3Y OS=Homo sapiens OX=9606 GN=DDX3Y PE=1 SV=2	18.128	16.2769	16.5779	21.5215	18.869	18.8783
974		0.507113	2.75839	Q5TFJ7	KPNA6	Importin subunit alpha-7 (Fragment) OS=Homo sapiens OX=9606 GN=KPNA6 PE=1 SV=1	18.5	24.8317	26.1911	26.3362	25.9174	25.5445
975		0.962583	2.75607	P26641	EEF1G	Elongation factor 1-gamma OS=Homo sapiens OX=9606 GN=EEF1G PE=1 SV=3	28.7292	25.0879	24.6344	29.2586	29.2416	28.2193
976		1.28741	2.75064	Q9BY77	POLDIP3	Polymerase delta-interacting protein 3 OS=Homo sapiens OX=9606 GN=POLDIP3 PE=1 SV=2	17.4422	20.8059	18.6583	21.6701	22.0723	21.416
977		1.15598	2.74856	P13797	PLS3	Plastin-3 OS=Homo sapiens OX=9606 GN=PLS3 PE=1 SV=4	25.9867	22.7849	22.8128	26.8071	27.0892	25.9338
978		1.26603	2.74552	Q14687	GSE1	Genetic suppressor element 1 OS=Homo sapiens OX=9606 GN=GSE1 PE=1 SV=3	17.9443	15.9522	18.4221	19.5868	21.5433	19.4252
979		1.31977	2.74121	C9JZR2	CTNND1	Catenin delta-1 OS=Homo sapiens OX=9606 GN=CTNND1 PE=1 SV=2	20.9219	21.4969	23.9572	24.8172	25.377	24.4055
980		0.9575	2.7364	O76094	SRP72	Signal recognition particle subunit SRP72 OS=Homo sapiens OX=9606 GN=SRP72 PE=1 SV=3	20.3825	18.626	19.2505	24.5622	20.4682	21.4377
981		0.351172	2.73425	E9PRV7	GRK2	G protein-coupled receptor kinase OS=Homo sapiens OX=9606 GN=GRK2 PE=1 SV=1	17.119	23.2914	16.9922	24.1002	24.5839	16.9214
982		1.12865	2.73359	E9PFF2	TKT	Transketolase OS=Homo sapiens OX=9606 GN=TKT PE=1 SV=1	23.3627	20.4832	19.5982	24.0346	23.8253	23.785
983		0.741189	2.73112	Q15008	PSMD6	26S proteasome non-ATPase regulatory subunit 6 OS=Homo sapiens OX=9606 GN=PSMD6 PE=1 SV=1	25.1195	19.831	21.2818	25.5701	25.2468	23.6088
984		0.933084	2.7265	Q13630	TSTA3	GDP-L-fucose synthase OS=Homo sapiens OX=9606 GN=TSTA3 PE=1 SV=1	20.6373	19.2367	16.8406	22.3704	22.4875	20.0362
985		1.45485	2.72296	P52888	THOP1	Thimet oligopeptidase OS=Homo sapiens OX=9606 GN=THOP1 PE=1 SV=2	25.1979	22.3648	23.2341	26.4531	26.6395	25.873
986		1.16259	2.71882	Q8WUM4	PDCD6IP	Programmed cell death 6-interacting protein OS=Homo sapiens OX=9606 GN=PDCD6IP PE=1 SV=1	17.8419	20.2735	16.8928	21.1813	20.2331	21.7503
987		1.03856	2.7188	Q8TC07	TBC1D15	TBC1 domain family member 15 OS=Homo sapiens OX=9606 GN=TBC1D15 PE=1 SV=2	22.2031	19.3599	18.3882	23.1872	23.1153	21.8051
988		0.771745	2.71564	Q5T0B9	ZNF362	Zinc finger protein 362 OS=Homo sapiens OX=9606 GN=ZNF362 PE=1 SV=1	17.8536	16.4799	17.6131	23.1506	18.6831	18.2599
989		1.30662	2.70948	P31930	UQCRC1	Cytochrome b-c1 complex subunit 1, mitochondrial OS=Homo sapiens OX=9606 GN=UQCRC1 PE=1 SV=3	23.1592	21.7488	24.0535	26.9679	25.5799	24.5422
990		0.979203	2.69804	P62834	RAP1A	Ras-related protein Rap-1A OS=Homo sapiens OX=9606 GN=RAP1A PE=1 SV=1	19.9049	15.7664	19.0843	20.4324	21.1922	21.2252
991		1.04594	2.69701	P26196	DDX6	Probable ATP-dependent RNA helicase DDX6 OS=Homo sapiens OX=9606 GN=DDX6 PE=1 SV=2	21.192	17.2056	20.1057	22.5788	22.2231	21.7924
992		0.82759	2.69423	Q9H2U1	DHX36	ATP-dependent DNA/RNA helicase DHX36 OS=Homo sapiens OX=9606 GN=DHX36 PE=1 SV=2	24.986	20.3224	24.3654	26.1128	26.4459	25.1977
993		0.466031	2.68019	A0A2R8Y7Y4	ANKRD44	Serine/threonine-protein phosphatase 6 regulatory ankyrin repeat subunit B OS=Homo sapiens OX=9606 GN=ANKRD44 PE=1 SV=1	21.8284	16.6991	16.2957	22.8066	22.5742	17.483
994		0.773971	2.67965	Q7L523	RRAGA	Ras-related GTP-binding protein A OS=Homo sapiens OX=9606 GN=RRAGA PE=1 SV=1	18.6031	16.9018	16.1574	18.4235	22.7426	18.5351
995		1.12183	2.67626	Q15369	ELOC	Elongin-C OS=Homo sapiens OX=9606 GN=ELOC PE=1 SV=1	19.5538	16.4883	16.5905	19.3599	20.2158	21.0856
996		1.09963	2.66017	U3KQC1	WDR18	WD repeat-containing protein 18 (Fragment) OS=Homo sapiens OX=9606 GN=WDR18 PE=1 SV=1	23.6058	20.3636	20.1228	24.0838	24.3037	23.6852
997		1.14137	2.65624	Q7Z6M1	RABEPK	Rab9 effector protein with kelch motifs OS=Homo sapiens OX=9606 GN=RABEPK PE=1 SV=1	19.0459	21.9672	22.2037	23.4043	24.5394	23.2419
998		0.722142	2.65073	Q9NWU1	OXSM	3-oxoacyl-[acyl-carrier-protein] synthase, mitochondrial OS=Homo sapiens OX=9606 GN=OXSM PE=1 SV=1	19.9541	15.4025	16.7237	21.4387	18.0933	20.5006
999		0.712796	2.64666	Q96A33	CCDC47	Coiled-coil domain-containing protein 47 OS=Homo sapiens OX=9606 GN=CCDC47 PE=1 SV=1	22.5482	17.4544	22.4525	23.8118	23.5225	23.0608
1000		0.823895	2.64172	P30419	NMT1	Glycylpeptide N-tetradecanoyltransferase 1 OS=Homo sapiens OX=9606 GN=NMT1 PE=1 SV=2	21.1799	16.915	17.221	21.7251	19.9515	21.5645
1001		1.41705	2.64156	Q9NWH9	SLTM	SAFB-like transcription modulator OS=Homo sapiens OX=9606 GN=SLTM PE=1 SV=2	22.0918	21.1711	22.2172	24.1274	25.9976	23.2797
1002		1.14909	2.639	Q10567	AP1B1	AP-1 complex subunit beta-1 OS=Homo sapiens OX=9606 GN=AP1B1 PE=1 SV=2	23.8642	21.9516	20.1428	24.4143	24.6772	24.7843
1003		0.534873	2.62276	G3V1U3	METAP2	Methionine aminopeptidase 2 OS=Homo sapiens OX=9606 GN=METAP2 PE=1 SV=1	21.4961	16.3597	16.9166	22.3041	22.3033	18.0333
1004		0.883325	2.62157	O95487	SEC24B	Protein transport protein Sec24B OS=Homo sapiens OX=9606 GN=SEC24B PE=1 SV=2	22.1506	19.7883	17.3829	22.4808	22.1378	22.5678
1005		0.670823	2.62156	Q02880	TOP2B	DNA topoisomerase 2-beta OS=Homo sapiens OX=9606 GN=TOP2B PE=1 SV=3	23.339	22.5807	23.1634	24.114	29.157	23.6767
1006		1.17419	2.62116	Q9Y3D8	AK6	Adenylate kinase isoenzyme 6 OS=Homo sapiens OX=9606 GN=AK6 PE=1 SV=1	18.7219	16.164	16.4492	21.0683	19.114	19.0162
1007		1.36818	2.61874	Q15181	PPA1	Inorganic pyrophosphatase OS=Homo sapiens OX=9606 GN=PPA1 PE=1 SV=2	24.5894	21.5278	23.0967	25.7812	25.862	25.427
1008		1.32354	2.61842	F6WQW2	RANBP1	Ran-specific GTPase-activating protein OS=Homo sapiens OX=9606 GN=RANBP1 PE=1 SV=1	21.2944	18.8299	18.3893	22.5097	21.8313	22.028
1009		1.33264	2.61802	Q9HB71	CACYBP	Calcyclin-binding protein OS=Homo sapiens OX=9606 GN=CACYBP PE=1 SV=2	18.0264	20.6088	19.0218	22.6993	21.936	20.8758
1010		1.34036	2.61775	P23526	AHCY	Adenosylhomocysteinase OS=Homo sapiens OX=9606 GN=AHCY PE=1 SV=4	25.984	23.0979	23.5007	26.9095	26.9938	26.5325
1011		0.995315	2.60811	Q9BWE0	REPIN1	Replication initiator 1 OS=Homo sapiens OX=9606 GN=REPIN1 PE=1 SV=1	17.7943	16.6391	16.4873	21.8954	18.3559	18.4937
1012		1.3377	2.60636	Q04724	TLE1	Transducin-like enhancer protein 1 OS=Homo sapiens OX=9606 GN=TLE1 PE=1 SV=2	23.7035	21.5098	20.7787	24.847	24.8441	24.1199
1013		0.900167	2.6053	A0A087WXE2	RPUSD2	RNA pseudouridylate synthase domain-containing protein 2 (Fragment) OS=Homo sapiens OX=9606 GN=RPUSD2 PE=1 SV=1	18.0475	19.8025	16.4944	18.9667	20.9466	22.247
1014		1.31781	2.60449	Q01081	U2AF1	Splicing factor U2AF 35 kDa subunit OS=Homo sapiens OX=9606 GN=U2AF1 PE=1 SV=3	19.3339	16.2968	18.5027	21.0247	20.466	20.4562
1015		0.51997	2.6018	O60678	PRMT3	Protein arginine N-methyltransferase 3 OS=Homo sapiens OX=9606 GN=PRMT3 PE=1 SV=4	21.151	17.6463	16.9979	21.824	23.9225	17.8541
1016		0.962776	2.60057	Q5QP82	DCAF10	DDB1- and CUL4-associated factor 10 OS=Homo sapiens OX=9606 GN=DCAF10 PE=1 SV=1	17.0577	20.5878	20.6795	21.3761	21.9251	22.8254
1017		0.773249	2.59995	A0A087WW66	PSMD1	26S proteasome non-ATPase regulatory subunit 1 OS=Homo sapiens OX=9606 GN=PSMD1 PE=1 SV=1	26.2582	22.1304	22.0449	26.935	26.5698	24.7286
1018		0.362404	2.59859	Q15334	LLGL1	Lethal(2) giant larvae protein homolog 1 OS=Homo sapiens OX=9606 GN=LLGL1 PE=1 SV=3	25.6467	17.524	27.0181	25.1793	26.253	26.5524
1019		0.999755	2.58849	P00403	MT-CO2	Cytochrome c oxidase subunit 2 OS=Homo sapiens OX=9606 GN=MT-CO2 PE=1 SV=1	16.79	19.0721	18.2995	19.5356	19.7264	22.6651
1020		1.32229	2.58726	Q69YN2	CWF19L1	CWF19-like protein 1 OS=Homo sapiens OX=9606 GN=CWF19L1 PE=1 SV=2	19.2132	19.4785	17.2243	22.1726	21.3246	20.1806
1021		0.984186	2.58473	O00116	AGPS	Alkyldihydroxyacetonephosphate synthase, peroxisomal OS=Homo sapiens OX=9606 GN=AGPS PE=1 SV=1	24.2574	20.8611	20.3858	24.3448	24.747	24.1667
1022		0.746201	2.58466	F8W9U4	MAP4	Microtubule-associated protein OS=Homo sapiens OX=9606 GN=MAP4 PE=1 SV=1	19.6075	15.5621	20.6083	21.0156	21.9118	20.6045
1023		0.735688	2.57796	Q8TDN6	BRIX1	Ribosome biogenesis protein BRX1 homolog OS=Homo sapiens OX=9606 GN=BRIX1 PE=1 SV=2	20.6003	20.1235	21.2203	20.1057	24.4173	25.155
1024		1.26435	2.57672	Q92551	IP6K1	Inositol hexakisphosphate kinase 1 OS=Homo sapiens OX=9606 GN=IP6K1 PE=1 SV=3	22.5734	19.5351	20.5845	23.293	24.1461	22.9841
1025		1.14065	2.56816	A0A087X253	AP2B1	AP complex subunit beta OS=Homo sapiens OX=9606 GN=AP2B1 PE=1 SV=1	23.164	20.667	19.6435	23.6537	24.0455	23.4797
1026		0.640385	2.56447	Q01085	TIAL1	Nucleolysin TIAR OS=Homo sapiens OX=9606 GN=TIAL1 PE=1 SV=1	22.6104	19.7431	16.9005	22.4343	23.5357	20.9774
1027		0.723789	2.56441	Q9Y5J3	HEY1	Hairy/enhancer-of-split related with YRPW motif protein 1 OS=Homo sapiens OX=9606 GN=HEY1 PE=1 SV=1	16.997	21.1193	22.3498	22.9017	22.589	22.6686
1028		0.881875	2.55323	M0R0N4	AP2S1	AP complex subunit sigma OS=Homo sapiens OX=9606 GN=AP2S1 PE=1 SV=1	22.1548	18.5799	18.3738	22.8792	22.7478	21.1412
1029		0.769746	2.55037	H7BZ35	DARS	Aspartate--tRNA ligase, cytoplasmic (Fragment) OS=Homo sapiens OX=9606 GN=DARS PE=1 SV=1	18.7786	15.2979	16.9649	19.753	21.4511	17.4883
1030		1.42509	2.54903	A0A0B4J1W3	NAA15	N-alpha-acetyltransferase 15, NatA auxiliary subunit OS=Homo sapiens OX=9606 GN=NAA15 PE=1 SV=1	23.8643	21.0767	22.7823	25.407	25.1898	24.7737
1031		0.675176	2.54429	B4DIH5	COPS2	COP9 signalosome complex subunit 2 OS=Homo sapiens OX=9606 GN=COPS2 PE=1 SV=1	20.5107	15.1137	19.5973	21.5882	21.0029	20.2635
1032		0.626463	2.54091	O95456	PSMG1	Proteasome assembly chaperone 1 OS=Homo sapiens OX=9606 GN=PSMG1 PE=1 SV=1	18.1911	20.8513	16.5267	19.6735	23.7055	19.8128
1033		1.44251	2.53812	A0A087X2D5	MRPL45	39S ribosomal protein L45, mitochondrial OS=Homo sapiens OX=9606 GN=MRPL45 PE=1 SV=1	20.5796	18.4689	18.9516	22.7291	21.9241	20.9612
1034		0.889468	2.53618	F5H365	SEC23A	Protein transport protein SEC23 OS=Homo sapiens OX=9606 GN=SEC23A PE=1 SV=1	23.9607	19.3962	21.6118	24.3781	24.349	23.85
1035		0.99146	2.53064	Q13867	BLMH	Bleomycin hydrolase OS=Homo sapiens OX=9606 GN=BLMH PE=1 SV=1	23.5495	20.4132	19.9235	23.9098	24.4333	23.1349
1036		0.380174	2.52698	Q9GZN8	C20orf27	UPF0687 protein C20orf27 OS=Homo sapiens OX=9606 GN=C20orf27 PE=1 SV=3	26.646	18.2081	26.3152	27.0953	25.9735	25.6815
1037		1.45373	2.52174	P46777	RPL5	60S ribosomal protein L5 OS=Homo sapiens OX=9606 GN=RPL5 PE=1 SV=3	23.0788	20.6811	21.9471	24.1529	23.8865	25.2329
1038		0.843103	2.51858	Q14240	EIF4A2	Eukaryotic initiation factor 4A-II OS=Homo sapiens OX=9606 GN=EIF4A2 PE=1 SV=2	20.0182	15.4073	17.7051	19.4829	20.7939	20.4095
1039		0.713307	2.51735	P49643	PRIM2	DNA primase large subunit OS=Homo sapiens OX=9606 GN=PRIM2 PE=1 SV=2	21.3051	18.8264	24.3236	23.7778	23.6868	24.5425
1040		1.46272	2.51475	Q9BYD2	MRPL9	39S ribosomal protein L9, mitochondrial OS=Homo sapiens OX=9606 GN=MRPL9 PE=1 SV=2	20.3265	18.0331	20.5096	22.1551	22.2026	22.0558
1041		0.84848	2.51415	A0A1W2PRB8	4	DUF1907 domain-containing protein OS=Homo sapiens OX=9606 PE=4 SV=1	23.2092	18.6936	21.0958	23.6205	24.2146	22.706
1042		1.29253	2.51125	C9JRL6	EML2	Echinoderm microtubule-associated protein-like 2 OS=Homo sapiens OX=9606 GN=EML2 PE=1 SV=2	20.3934	19.0565	17.8219	20.8114	21.3924	22.6018
1043		0.605029	2.51082	B7Z6Z4	MYL6	Myosin light polypeptide 6 OS=Homo sapiens OX=9606 GN=MYL6 PE=1 SV=1	22.2714	20.579	16.183	21.9415	21.6397	22.9846
1044		1.03556	2.50992	F5GY37	PHB2	Prohibitin-2 OS=Homo sapiens OX=9606 GN=PHB2 PE=1 SV=1	20.7355	20.1236	22.7258	22.5038	25.2822	23.3287
1045		0.887076	2.5045	O43324	EEF1E1	Eukaryotic translation elongation factor 1 epsilon-1 OS=Homo sapiens OX=9606 GN=EEF1E1 PE=1 SV=1	24.4396	21.0696	20.6318	24.9375	25.2186	23.4984
1046		1.35965	2.50313	P24941	CDK2	Cyclin-dependent kinase 2 OS=Homo sapiens OX=9606 GN=CDK2 PE=1 SV=2	20.5396	19.0209	18.2416	22.1621	22.4345	20.7148
1047		1.41174	2.49993	P54886	ALDH18A1	Delta-1-pyrroline-5-carboxylate synthase OS=Homo sapiens OX=9606 GN=ALDH18A1 PE=1 SV=2	27.6162	25.622	25.4316	29.3382	28.9572	27.8743
1048		1.25966	2.49393	P54840	GYS2	Glycogen [starch] synthase, liver OS=Homo sapiens OX=9606 GN=GYS2 PE=1 SV=2	22.147	22.405	19.7951	24.5485	24.1368	23.1435
1049		0.567827	2.49352	P63151	PPP2R2A	Serine/threonine-protein phosphatase 2A 55 kDa regulatory subunit B alpha isoform OS=Homo sapiens OX=9606 GN=PPP2R2A PE=1 SV=1	21.832	15.4932	20.6872	21.9448	21.6936	21.8545
1050		1.36596	2.4898	H3BSH7	UTP4	U3 small nucleolar RNA-associated protein 4 homolog (Fragment) OS=Homo sapiens OX=9606 GN=UTP4 PE=1 SV=1	23.9492	21.7325	21.3771	25.3017	24.8856	24.3409
1051		0.515823	2.48116	P84022	SMAD3	Mothers against decapentaplegic homolog 3 OS=Homo sapiens OX=9606 GN=SMAD3 PE=1 SV=1	19.999	15.3918	16.6226	18.9771	22.9119	17.5679
1052		1.17911	2.48019	Q15776	ZKSCAN8	Zinc finger protein with KRAB and SCAN domains 8 OS=Homo sapiens OX=9606 GN=ZKSCAN8 PE=1 SV=2	17.0798	17.2066	18.2538	19.0606	21.8261	19.094
1053		0.549233	2.47419	B1AKM6	PISD	Phosphatidylserine decarboxylase proenzyme, mitochondrial OS=Homo sapiens OX=9606 GN=PISD PE=1 SV=1	21.041	15.3713	16.4422	18.1675	20.7941	21.3155
1054		1.05519	2.47347	Q13123	IK	Protein Red OS=Homo sapiens OX=9606 GN=IK PE=1 SV=3	22.214	23.0745	21.3715	25.6532	25.7048	22.7225
1055		0.80633	2.47136	O95678	KRT75	Keratin, type II cytoskeletal 75 OS=Homo sapiens OX=9606 GN=KRT75 PE=1 SV=2	21.655	16.8093	19.8155	22.0033	21.6566	22.0339
1056		1.33203	2.46954	Q99575	POP1	Ribonucleases P/MRP protein subunit POP1 OS=Homo sapiens OX=9606 GN=POP1 PE=1 SV=2	26.5482	24.2861	25.2972	28.3877	28.4448	26.7077
1057		1.01666	2.46557	O00257	CBX4	E3 SUMO-protein ligase CBX4 OS=Homo sapiens OX=9606 GN=CBX4 PE=1 SV=3	22.9964	19.3115	21.1664	23.9529	24.1002	22.8179
1058		1.30887	2.46541	Q9Y247	FAM50B	Protein FAM50B OS=Homo sapiens OX=9606 GN=FAM50B PE=1 SV=1	17.4037	16.6344	17.383	20.3304	20.5663	17.9207
1059		0.440996	2.4529	Q5TH30	NDRG3	NDRG family member 3, isoform CRA_c OS=Homo sapiens OX=9606 GN=NDRG3 PE=1 SV=1	20.962	16.691	16.2963	22.0677	22.5193	16.7211
1060		0.804439	2.44758	O43143	DHX15	Pre-mRNA-splicing factor ATP-dependent RNA helicase DHX15 OS=Homo sapiens OX=9606 GN=DHX15 PE=1 SV=2	28.2945	24.1879	24.1884	28.643	27.7899	27.5807
1061		1.35582	2.44413	P24534	EEF1B2	Elongation factor 1-beta OS=Homo sapiens OX=9606 GN=EEF1B2 PE=1 SV=3	21.5111	18.8223	21.1482	22.9028	22.9475	22.9636
1062		0.480808	2.44214	P06132	UROD	Uroporphyrinogen decarboxylase OS=Homo sapiens OX=9606 GN=UROD PE=1 SV=2	27.2217	19.9211	23.0855	26.6736	26.277	24.6042
1063		0.980223	2.43878	A0A1B0GUH3	SPTAN1	Spectrin alpha chain, non-erythrocytic 1 (Fragment) OS=Homo sapiens OX=9606 GN=SPTAN1 PE=1 SV=2	19.0624	16.5235	19.8491	19.7593	21.7261	21.2661
1064		0.532705	2.43686	P13535	MYH8	Myosin-8 OS=Homo sapiens OX=9606 GN=MYH8 PE=1 SV=3	26.3738	21.0902	22.2355	27.1106	26.6553	23.2442
1065		1.25327	2.4308	Q8NC51	SERBP1	Plasminogen activator inhibitor 1 RNA-binding protein OS=Homo sapiens OX=9606 GN=SERBP1 PE=1 SV=2	26.724	23.9732	24.2106	27.157	27.1766	27.8666
1066		0.661022	2.42711	Q92928	RAB1C	Putative Ras-related protein Rab-1C OS=Homo sapiens OX=9606 GN=RAB1C PE=5 SV=2	20.068	17.8115	14.7935	20.5373	20.7415	18.6755
1067		0.770282	2.4265	O14874	BCKDK	[3-methyl-2-oxobutanoate dehydrogenase [lipoamide]] kinase, mitochondrial OS=Homo sapiens OX=9606 GN=BCKDK PE=1 SV=2	22.6441	22.2339	18.3685	24.4476	23.3349	22.7435
1068		1.21983	2.42199	Q6S8J3	POTEE	POTE ankyrin domain family member E OS=Homo sapiens OX=9606 GN=POTEE PE=2 SV=3	29.3029	26.6826	26.5283	30.0992	30.2365	29.4441
1069		1.37092	2.41976	O95376	ARIH2	E3 ubiquitin-protein ligase ARIH2 OS=Homo sapiens OX=9606 GN=ARIH2 PE=1 SV=1	22.0352	20.7645	20.6292	24.2332	24.276	22.179
1070		1.34799	2.41431	Q13033	STRN3	Striatin-3 OS=Homo sapiens OX=9606 GN=STRN3 PE=1 SV=3	22.5595	20.9338	19.7014	23.2696	23.7094	23.4586
1071		0.876627	2.41034	A6NEM2	HCFC1	Host cell factor 1 OS=Homo sapiens OX=9606 GN=HCFC1 PE=1 SV=2	17.6905	17.7604	18.9656	22.2212	18.1946	21.2317
1072		1.22069	2.41024	P60842	EIF4A1	Eukaryotic initiation factor 4A-I OS=Homo sapiens OX=9606 GN=EIF4A1 PE=1 SV=1	26.1674	23.4107	23.4121	26.7347	26.9662	26.5201
1073		0.741597	2.40841	A0A3B3ITX4	4	Uncharacterized protein OS=Homo sapiens OX=9606 PE=4 SV=1	17.7221	16.8907	15.5339	17.4833	18.0948	21.7939
1074		0.928224	2.40817	Q99615	DNAJC7	DnaJ homolog subfamily C member 7 OS=Homo sapiens OX=9606 GN=DNAJC7 PE=1 SV=2	24.7111	20.6595	21.8017	24.6112	24.7523	25.0333
1075		1.39925	2.40639	Q9ULX3	NOB1	RNA-binding protein NOB1 OS=Homo sapiens OX=9606 GN=NOB1 PE=1 SV=1	23.6308	23.073	21.1016	25.3354	25.1312	24.5579
1076		1.1122	2.40567	P18074	ERCC2	General transcription and DNA repair factor IIH helicase subunit XPD OS=Homo sapiens OX=9606 GN=ERCC2 PE=1 SV=1	18.272	15.9677	14.8285	18.7179	18.6259	18.9414
1077		1.14995	2.40515	P08243	ASNS	Asparagine synthetase [glutamine-hydrolyzing] OS=Homo sapiens OX=9606 GN=ASNS PE=1 SV=4	25.1434	21.9087	23.4103	26.4732	25.7736	25.4311
1078		0.760145	2.39218	X6R3P0	SLIT2	Slit homolog 2 protein OS=Homo sapiens OX=9606 GN=SLIT2 PE=1 SV=1	17.337	20.6492	20.9395	22.3432	23.3653	20.3937
1079		0.617995	2.37718	Q9UGP4	LIMD1	LIM domain-containing protein 1 OS=Homo sapiens OX=9606 GN=LIMD1 PE=1 SV=1	21.5434	16.3361	20.4656	22.2428	20.4877	22.7462
1080		0.684528	2.37657	P54707	ATP12A	Potassium-transporting ATPase alpha chain 2 OS=Homo sapiens OX=9606 GN=ATP12A PE=1 SV=3	21.595	17.499	16.766	21.1245	20.0985	21.7668
1081		0.949906	2.37611	P51571	SSR4	Translocon-associated protein subunit delta OS=Homo sapiens OX=9606 GN=SSR4 PE=1 SV=1	24.6355	21.0831	22.1531	25.6289	25.3876	23.9836
1082		0.475486	2.37517	P16435	POR	NADPH--cytochrome P450 reductase OS=Homo sapiens OX=9606 GN=POR PE=1 SV=2	21.8205	15.0874	20.7624	20.4591	22.1179	22.2188
1083		0.706423	2.37242	S4R435	RPS10-NUDT3	RPS10-NUDT3 readthrough (Fragment) OS=Homo sapiens OX=9606 GN=RPS10-NUDT3 PE=4 SV=2	19.3383	14.4624	16.1968	18.7495	18.246	20.1193
1084		1.06858	2.36966	P68366	TUBA4A	Tubulin alpha-4A chain OS=Homo sapiens OX=9606 GN=TUBA4A PE=1 SV=1	24.9601	21.3793	22.89	25.326	25.6346	25.3778
1085		0.50057	2.36109	A2A2Q9	AAR2	Protein AAR2 homolog OS=Homo sapiens OX=9606 GN=AAR2 PE=1 SV=1	19.7969	13.9869	18.1413	20.8246	20.7597	17.4242
1086		0.465729	2.36037	Q9H3N1	TMX1	Thioredoxin-related transmembrane protein 1 OS=Homo sapiens OX=9606 GN=TMX1 PE=1 SV=1	22.0384	14.718	17.6555	20.5599	21.384	19.549
1087		1.04804	2.35938	Q9Y5A9	YTHDF2	YTH domain-containing family protein 2 OS=Homo sapiens OX=9606 GN=YTHDF2 PE=1 SV=2	19.8316	17.8492	17.2405	19.696	20.2497	22.0538
1088		0.604808	2.35802	P47974	ZFP36L2	mRNA decay activator protein ZFP36L2 OS=Homo sapiens OX=9606 GN=ZFP36L2 PE=1 SV=3	18.3928	17.7959	23.0345	21.193	21.9898	23.1145
1089		0.785405	2.34639	P28288	ABCD3	ATP-binding cassette sub-family D member 3 OS=Homo sapiens OX=9606 GN=ABCD3 PE=1 SV=1	22.5216	19.1218	18.1097	22.5085	22.7016	21.5821
1090		1.11836	2.34577	Q08211	DHX9	ATP-dependent RNA helicase A OS=Homo sapiens OX=9606 GN=DHX9 PE=1 SV=4	26.805	23.8555	24.2102	27.5936	27.6694	26.645
1091		0.501	2.34568	Q9NQE9	HINT3	Histidine triad nucleotide-binding protein 3 OS=Homo sapiens OX=9606 GN=HINT3 PE=1 SV=1	22.677	16.0659	21.132	22.9214	22.5532	21.4373
1092		0.436386	2.34219	P78356	PIP4K2B	Phosphatidylinositol 5-phosphate 4-kinase type-2 beta OS=Homo sapiens OX=9606 GN=PIP4K2B PE=1 SV=1	22.7912	16.1977	16.3811	19.5339	22.1874	20.6753
1093		0.750037	2.34093	Q14141	SEPTIN6	Septin-6 OS=Homo sapiens OX=9606 GN=SEPTIN6 PE=1 SV=4	20.3344	16.3827	20.0756	21.4484	22.3038	20.0632
1094		0.701351	2.3408	F6QDS0	hCG_2043426	HCG2043426, isoform CRA_b OS=Homo sapiens OX=9606 GN=hCG_2043426 PE=1 SV=1	19.3973	19.1881	18.3818	18.4985	21.939	23.5521
1095		0.939033	2.34055	Q96CS3	FAF2	FAS-associated factor 2 OS=Homo sapiens OX=9606 GN=FAF2 PE=1 SV=2	22.1017	19.8463	21.9169	23.5496	25.2507	22.0862
1096		0.539835	2.33845	Q9H361	PABPC3	Polyadenylate-binding protein 3 OS=Homo sapiens OX=9606 GN=PABPC3 PE=1 SV=2	21.4789	15.6812	21.1325	21.0635	22.272	21.9725
1097		0.970957	2.3347	Q9Y5J1	UTP18	U3 small nucleolar RNA-associated protein 18 homolog OS=Homo sapiens OX=9606 GN=UTP18 PE=1 SV=3	22.5846	18.9676	19.7137	23.1752	22.3786	22.7162
1098		0.846055	2.32534	E9PCR7	OGDH	2-oxoglutarate dehydrogenase, mitochondrial OS=Homo sapiens OX=9606 GN=OGDH PE=1 SV=1	25.4217	24.1393	24.9537	26.3248	29.5673	25.5986
1099		1.42272	2.32421	O95825	CRYZL1	Quinone oxidoreductase-like protein 1 OS=Homo sapiens OX=9606 GN=CRYZL1 PE=1 SV=2	17.8832	17.7583	17.1294	19.2766	19.1082	21.3586
1100		0.990418	2.3241	P55795	HNRNPH2	Heterogeneous nuclear ribonucleoprotein H2 OS=Homo sapiens OX=9606 GN=HNRNPH2 PE=1 SV=1	25.8616	22.6746	23.2253	25.6824	27.228	25.8235
1101		1.43875	2.32314	P30050	RPL12	60S ribosomal protein L12 OS=Homo sapiens OX=9606 GN=RPL12 PE=1 SV=1	24.4625	22.1945	22.5084	25.0367	25.2441	25.8541
1102		1.1639	2.31874	Q02878	RPL6	60S ribosomal protein L6 OS=Homo sapiens OX=9606 GN=RPL6 PE=1 SV=3	17.8519	19.8724	18.0729	21.7534	19.5614	21.4385
1103		0.908302	2.31722	O43920	NDUFS5	NADH dehydrogenase [ubiquinone] iron-sulfur protein 5 OS=Homo sapiens OX=9606 GN=NDUFS5 PE=1 SV=3	16.3513	17.9384	19.946	19.2366	20.9928	20.958
1104		0.994821	2.31572	P06737	PYGL	Glycogen phosphorylase, liver form OS=Homo sapiens OX=9606 GN=PYGL PE=1 SV=4	24.9055	21.2521	22.3782	25.4485	25.1307	24.9038
1105		0.973045	2.31112	Q58FG1	HSP90AA4P	Putative heat shock protein HSP 90-alpha A4 OS=Homo sapiens OX=9606 GN=HSP90AA4P PE=5 SV=1	23.3282	20.3022	20.1929	24.0368	23.989	22.7309
1106		1.05087	2.31083	D6REX3	SEC31A	Protein transport protein Sec31A OS=Homo sapiens OX=9606 GN=SEC31A PE=1 SV=1	25.7334	22.3382	23.2531	26.1163	26.4102	25.7308
1107		1.24378	2.3057	E9PPT0	RPS2	40S ribosomal protein S2 OS=Homo sapiens OX=9606 GN=RPS2 PE=1 SV=1	18.9568	16.2681	17.0009	20.1479	19.9446	19.0503
1108		0.448763	2.30195	O15479	MAGEB2	Melanoma-associated antigen B2 OS=Homo sapiens OX=9606 GN=MAGEB2 PE=1 SV=3	21.4253	15.4453	15.5048	18.8755	21.6937	18.7121
1109		1.24294	2.30092	Q9Y223	GNE	Bifunctional UDP-N-acetylglucosamine 2-epimerase/N-acetylmannosamine kinase OS=Homo sapiens OX=9606 GN=GNE PE=1 SV=1	22.2255	20.4522	19.7841	23.7317	23.4454	22.1874
1110		0.563682	2.29514	Q96E39	RBMXL1	RNA binding motif protein, X-linked-like-1 OS=Homo sapiens OX=9606 GN=RBMXL1 PE=1 SV=1	21.6212	15.9267	21.0295	21.8681	21.7615	21.8332
1111		1.3952	2.28751	Q969X6	UTP4	U3 small nucleolar RNA-associated protein 4 homolog OS=Homo sapiens OX=9606 GN=UTP4 PE=1 SV=1	20.6797	18.5375	18.4949	21.8501	21.6991	21.0256
1112		0.966659	2.28693	H3BPE1	MACF1	Microtubule-actin cross-linking factor 1, isoforms 1/2/3/5 OS=Homo sapiens OX=9606 GN=MACF1 PE=1 SV=1	25.7615	22.5767	23.3231	27.0058	26.3829	25.1334
1113		1.09333	2.28574	Q9Y5M8	SRPRB	Signal recognition particle receptor subunit beta OS=Homo sapiens OX=9606 GN=SRPRB PE=1 SV=3	19.4729	18.3807	17.062	20.4358	19.4755	21.8615
1114		1.34919	2.27958	Q92769	HDAC2	Histone deacetylase 2 OS=Homo sapiens OX=9606 GN=HDAC2 PE=1 SV=2	25.13	22.9923	22.5862	25.9253	25.817	25.8049
1115		1.40069	2.27677	P23921	RRM1	Ribonucleoside-diphosphate reductase large subunit OS=Homo sapiens OX=9606 GN=RRM1 PE=1 SV=1	19.4199	17.8739	17.6484	21.6186	20.0833	20.0705
1116		0.712634	2.27446	P61160	ACTR2	Actin-related protein 2 OS=Homo sapiens OX=9606 GN=ACTR2 PE=1 SV=1	24.5497	20.0366	22.0117	25.4164	24.7728	23.2322
1117		0.904308	2.26705	O95881	TXNDC12	Thioredoxin domain-containing protein 12 OS=Homo sapiens OX=9606 GN=TXNDC12 PE=1 SV=1	23.5091	19.8613	23.0078	24.5335	23.8983	24.7476
1118		0.650889	2.26702	Q99613	EIF3C	Eukaryotic translation initiation factor 3 subunit C OS=Homo sapiens OX=9606 GN=EIF3C PE=1 SV=1	24.5715	21.0012	19.7157	24.5747	24.6997	22.815
1119		0.745113	2.26407	A0A1W2PQS6	RPS10-NUDT3	RPS10-NUDT3 readthrough OS=Homo sapiens OX=9606 GN=RPS10-NUDT3 PE=4 SV=1	23.6883	19.1871	22.6792	24.2748	24.5236	23.5484
1120		0.653609	2.26073	A8MXH2	NAP1L4	Nucleosome assembly protein 1-like 4 (Fragment) OS=Homo sapiens OX=9606 GN=NAP1L4 PE=1 SV=2	17.7408	20.4877	16.2338	20.5765	21.969	18.6989
1121		0.66263	2.2581	Q08AD1	CAMSAP2	Calmodulin-regulated spectrin-associated protein 2 OS=Homo sapiens OX=9606 GN=CAMSAP2 PE=1 SV=3	21.5378	20.5343	25.3427	24.0859	24.4128	25.6903
1122		0.7238	2.25783	P51148	RAB5C	Ras-related protein Rab-5C OS=Homo sapiens OX=9606 GN=RAB5C PE=1 SV=2	20.7978	22.1606	17.3893	22.2413	22.6848	22.1951
1123		0.519175	2.25491	Q9NQH7	XPNPEP3	Xaa-Pro aminopeptidase 3 OS=Homo sapiens OX=9606 GN=XPNPEP3 PE=1 SV=1	23.2493	17.3417	18.1259	20.9336	22.4152	22.1329
1124		1.14934	2.24905	Q9Y265	RUVBL1	RuvB-like 1 OS=Homo sapiens OX=9606 GN=RUVBL1 PE=1 SV=1	24.9117	21.8588	24.1311	25.954	25.9931	25.7017
1125		0.795758	2.24159	P06493	CDK1	Cyclin-dependent kinase 1 OS=Homo sapiens OX=9606 GN=CDK1 PE=1 SV=3	22.8869	18.8222	20.0577	23.4407	23.2023	21.8486
1126		0.253219	2.24159	A0A2R8Y7Q1	BPTF	Nucleosome-remodeling factor subunit BPTF OS=Homo sapiens OX=9606 GN=BPTF PE=1 SV=1	24.7656	15.3279	17.5526	19.35	25.571	19.4498
1127		0.740862	2.22866	P51153	RAB13	Ras-related protein Rab-13 OS=Homo sapiens OX=9606 GN=RAB13 PE=1 SV=1	19.6105	17.3878	15.2178	19.4644	20.65	18.7877
1128		1.19904	2.22708	P60866	RPS20	40S ribosomal protein S20 OS=Homo sapiens OX=9606 GN=RPS20 PE=1 SV=1	23.9399	21.8082	22.5045	25.6133	25.5558	23.7647
1129		0.591817	2.22537	P99999	CYCS	Cytochrome c OS=Homo sapiens OX=9606 GN=CYCS PE=1 SV=2	25.4187	24.4931	20.7937	26.8239	26.5771	23.9807
1130		0.938405	2.212	O43929	ORC4	Origin recognition complex subunit 4 OS=Homo sapiens OX=9606 GN=ORC4 PE=1 SV=2	20.4442	18.3449	16.9543	21.135	21.3085	19.936
1131		1.28608	2.20736	Q13162	PRDX4	Peroxiredoxin-4 OS=Homo sapiens OX=9606 GN=PRDX4 PE=1 SV=1	26.7284	24.4869	24.269	27.4724	27.6025	27.0315
1132		0.594848	2.19876	C9JIG9	OXSR1	Serine/threonine-protein kinase OSR1 OS=Homo sapiens OX=9606 GN=OXSR1 PE=1 SV=1	17.3309	15.8949	20.974	21.0498	20.8102	18.936
1133		0.557917	2.19684	Q16880	UGT8	2-hydroxyacylsphingosine 1-beta-galactosyltransferase OS=Homo sapiens OX=9606 GN=UGT8 PE=2 SV=2	21.7551	16.8946	16.8676	20.1147	21.98	20.0131
1134		1.05276	2.19475	M0R0Y2	NAPA	Alpha-soluble NSF attachment protein OS=Homo sapiens OX=9606 GN=NAPA PE=1 SV=1	25.3371	23.9253	22.0194	25.9867	25.6149	26.2645
1135		1.00609	2.19372	Q9Y266	NUDC	Nuclear migration protein nudC OS=Homo sapiens OX=9606 GN=NUDC PE=1 SV=1	23.6647	20.4786	22.9646	24.6062	25.1201	23.9628
1136		1.03217	2.19003	A6NHR2	MRPL37	39S ribosomal protein L37, mitochondrial OS=Homo sapiens OX=9606 GN=MRPL37 PE=1 SV=2	18.823	18.1625	16.3548	20.7673	20.5037	18.6393
1137		1.09814	2.18595	Q12830	BPTF	Nucleosome-remodeling factor subunit BPTF OS=Homo sapiens OX=9606 GN=BPTF PE=1 SV=3	23.8331	21.3345	21.9311	23.9145	24.0833	25.6587
1138		1.43513	2.18087	P29508	SERPINB3	Serpin B3 OS=Homo sapiens OX=9606 GN=SERPINB3 PE=1 SV=2	22.5444	24.3792	22.3926	25.8298	24.7821	25.2469
1139		0.800184	2.17792	P51648	ALDH3A2	Aldehyde dehydrogenase family 3 member A2 OS=Homo sapiens OX=9606 GN=ALDH3A2 PE=1 SV=1	23.0128	19.3003	19.1906	22.7498	22.7399	22.5477
1140		0.889724	2.17789	Q5VV50	ZNF691	Zinc finger protein 691 OS=Homo sapiens OX=9606 GN=ZNF691 PE=1 SV=1	20.9099	18.8552	22.6115	22.2711	23.294	23.3452
1141		0.928104	2.17694	P13010	XRCC5	X-ray repair cross-complementing protein 5 OS=Homo sapiens OX=9606 GN=XRCC5 PE=1 SV=3	26.8727	24.0534	23.8192	27.636	27.5238	26.1163
1142		1.39409	2.17602	P50914	RPL14	60S ribosomal protein L14 OS=Homo sapiens OX=9606 GN=RPL14 PE=1 SV=4	20.1421	19.1161	21.5028	22.8858	22.1976	22.2057
1143		0.764076	2.1717	Q02040	AKAP17A	A-kinase anchor protein 17A OS=Homo sapiens OX=9606 GN=AKAP17A PE=1 SV=2	22.4762	20.1554	17.9855	22.715	22.1585	22.2588
1144		1.44414	2.17115	A0A2R8Y7C0	HBA2	Hemoglobin subunit alpha (Fragment) OS=Homo sapiens OX=9606 GN=HBA2 PE=1 SV=1	21.7581	20.0203	19.8278	22.4125	22.3348	23.3725
1145		0.795412	2.16919	P22059	OSBP	Oxysterol-binding protein 1 OS=Homo sapiens OX=9606 GN=OSBP PE=1 SV=1	24.4834	22.1469	20.5915	25.4341	24.7568	23.5384
1146		1.10149	2.16673	A0A3B3ISG8	4	Ricin B-type lectin domain-containing protein OS=Homo sapiens OX=9606 PE=4 SV=1	21.9445	19.3083	21.0217	22.3761	22.4569	23.9418
1147		0.672975	2.16386	P13929	ENO3	Beta-enolase OS=Homo sapiens OX=9606 GN=ENO3 PE=1 SV=5	21.4073	22.2727	17.5901	22.8452	22.8236	22.0929
1148		1.47008	2.1552	P04049	RAF1	RAF proto-oncogene serine/threonine-protein kinase OS=Homo sapiens OX=9606 GN=RAF1 PE=1 SV=1	19.4654	17.1646	18.3229	20.7504	20.2567	20.4113
1149		0.716757	2.15485	F8WB05	ATXN2	Ataxin-2 (Fragment) OS=Homo sapiens OX=9606 GN=ATXN2 PE=1 SV=2	18.1087	14.2797	17.2422	18.337	17.6393	20.1189
1150		1.17811	2.15341	O75643	SNRNP200	U5 small nuclear ribonucleoprotein 200 kDa helicase OS=Homo sapiens OX=9606 GN=SNRNP200 PE=1 SV=2	25.8835	23.6527	23.0851	26.3214	26.5424	26.2178
1151		0.836939	2.15339	O60306	AQR	RNA helicase aquarius OS=Homo sapiens OX=9606 GN=AQR PE=1 SV=4	22.7744	20.5138	24.296	25.2918	24.9874	23.765
1152		0.834692	2.15315	P61011	SRP54	Signal recognition particle 54 kDa protein OS=Homo sapiens OX=9606 GN=SRP54 PE=1 SV=1	19.1597	20.1726	19.0414	20.7628	23.8706	20.1998
1153		1.2377	2.14987	P48556	PSMD8	26S proteasome non-ATPase regulatory subunit 8 OS=Homo sapiens OX=9606 GN=PSMD8 PE=1 SV=2	22.4092	20.8047	20.7022	23.3984	24.5216	22.4457
1154		1.23417	2.1464	Q6L8Q7	PDE12	2',5'-phosphodiesterase 12 OS=Homo sapiens OX=9606 GN=PDE12 PE=1 SV=2	23.9889	21.9662	22.605	25.7744	25.3069	23.9179
1155		0.296212	2.14417	F8WAR4	CHCHD3	MICOS complex subunit OS=Homo sapiens OX=9606 GN=CHCHD3 PE=1 SV=1	23.7684	23.8672	15.081	22.4995	22.9076	23.742
1156		0.916259	2.14312	C9JP16	CRTAP	Cartilage-associated protein OS=Homo sapiens OX=9606 GN=CRTAP PE=1 SV=1	21.8008	18.4124	18.6895	21.9743	21.7814	21.5764
1157		0.531369	2.13401	Q4VXU2	PABPC1L	Polyadenylate-binding protein 1-like OS=Homo sapiens OX=9606 GN=PABPC1L PE=2 SV=1	19.6742	16.7941	20.0918	18.2484	23.0912	21.6225
1158		0.82525	2.13376	P48735	IDH2	Isocitrate dehydrogenase [NADP], mitochondrial OS=Homo sapiens OX=9606 GN=IDH2 PE=1 SV=2	26.2553	22.1779	23.9452	26.3411	26.5674	25.8712
1159		0.898066	2.13336	A0A087WSZ2	ACTN3	Alpha-actinin-3 OS=Homo sapiens OX=9606 GN=ACTN3 PE=1 SV=1	21.5909	20.9044	21.2888	24.7222	24.2283	21.2336
1160		1.06182	2.13027	Q96N67	DOCK7	Dedicator of cytokinesis protein 7 OS=Homo sapiens OX=9606 GN=DOCK7 PE=1 SV=4	20.7709	21.1263	21.6488	22.8659	25.0594	22.0115
1161		1.43368	2.12978	E9PH99	ZNF451	E3 SUMO-protein ligase ZNF451 OS=Homo sapiens OX=9606 GN=ZNF451 PE=1 SV=1	19.3482	20.8784	21.2985	22.4767	23.3179	22.1198
1162		0.721044	2.12699	E5RK17	NDRG1	Protein NDRG1 (Fragment) OS=Homo sapiens OX=9606 GN=NDRG1 PE=1 SV=1	17.8797	20.3907	22.3249	22.0979	23.1144	21.7639
1163		1.38154	2.12604	F8W0W8	PPP1CC	Serine/threonine-protein phosphatase OS=Homo sapiens OX=9606 GN=PPP1CC PE=1 SV=1	19.4179	17.5624	17.527	19.8479	20.0419	20.9956
1164		0.767223	2.12306	Q53GS7	GLE1	Nucleoporin GLE1 OS=Homo sapiens OX=9606 GN=GLE1 PE=1 SV=2	17.8464	20.8282	22.107	22.2595	22.1687	22.7226
1165		1.15737	2.12218	Q8TEQ6	GEMIN5	Gem-associated protein 5 OS=Homo sapiens OX=9606 GN=GEMIN5 PE=1 SV=3	25.5525	23.2711	22.8743	26.138	26.3253	25.601
1166		1.03884	2.12167	P23497	SP100	Nuclear autoantigen Sp-100 OS=Homo sapiens OX=9606 GN=SP100 PE=1 SV=3	24.681	21.359	23.058	25.1177	25.159	25.1863
1167		1.07072	2.11514	P12814	ACTN1	Alpha-actinin-1 OS=Homo sapiens OX=9606 GN=ACTN1 PE=1 SV=2	24.8998	22.2942	22.2751	25.5128	25.6637	24.638
1168		0.873292	2.11233	O43707	ACTN4	Alpha-actinin-4 OS=Homo sapiens OX=9606 GN=ACTN4 PE=1 SV=2	27.9205	25.0998	24.2687	27.9291	28.2186	27.4783
1169		0.630219	2.10225	O60506	SYNCRIP	Heterogeneous nuclear ribonucleoprotein Q OS=Homo sapiens OX=9606 GN=SYNCRIP PE=1 SV=2	22.7166	17.9019	21.8369	23.1582	23.1969	22.4071
1170		0.86303	2.10125	Q7Z417	NUFIP2	Nuclear fragile X mental retardation-interacting protein 2 OS=Homo sapiens OX=9606 GN=NUFIP2 PE=1 SV=1	25.8074	22.672	22.4387	25.8174	26.2527	25.1516
1171		0.507542	2.09494	Q7Z3C6	ATG9A	Autophagy-related protein 9A OS=Homo sapiens OX=9606 GN=ATG9A PE=1 SV=3	21.5396	16.5217	16.7121	20.6781	18.9139	21.4662
1172		0.828604	2.0827	O15391	YY2	Transcription factor YY2 OS=Homo sapiens OX=9606 GN=YY2 PE=2 SV=1	20.1935	17.6598	16.6352	20.8118	20.6531	19.2717
1173		0.609011	2.07956	F5GXD8	STIP1	Stress-induced-phosphoprotein 1 OS=Homo sapiens OX=9606 GN=STIP1 PE=1 SV=1	20.1516	15.5764	16.5575	19.3481	20.69	18.4861
1174		0.652154	2.07403	Q96HC4	PDLIM5	PDZ and LIM domain protein 5 OS=Homo sapiens OX=9606 GN=PDLIM5 PE=1 SV=5	21.3875	17.7174	16.7082	21.0696	20.6489	20.3168
1175		0.805867	2.07347	O75828	CBR3	Carbonyl reductase [NADPH] 3 OS=Homo sapiens OX=9606 GN=CBR3 PE=1 SV=3	17.8173	19.8362	15.8702	20.0464	19.2996	20.3982
1176		1.16561	2.0726	Q9Y3L3	SH3BP1	SH3 domain-binding protein 1 OS=Homo sapiens OX=9606 GN=SH3BP1 PE=1 SV=3	21.2979	19.0612	19.7594	22.6201	22.629	21.0872
1177		1.09471	2.07189	J3KN67	TPM3	Tropomyosin alpha-3 chain OS=Homo sapiens OX=9606 GN=TPM3 PE=1 SV=1	18.0267	16.4424	15.8547	18.6278	17.9177	19.994
1178		1.49627	2.07036	P08670	VIM	Vimentin OS=Homo sapiens OX=9606 GN=VIM PE=1 SV=4	23.4465	21.6185	21.6146	23.9686	24.278	24.6441
1179		0.589011	2.06797	P62995	TRA2B	Transformer-2 protein homolog beta OS=Homo sapiens OX=9606 GN=TRA2B PE=1 SV=1	21.682	19.7004	24.9902	24.6911	24.1569	23.7286
1180		0.620577	2.06579	Q96C23	GALM	Aldose 1-epimerase OS=Homo sapiens OX=9606 GN=GALM PE=1 SV=1	24.5922	19.675	21.7752	24.9215	23.9743	23.344
1181		0.708286	2.06529	P51572	BCAP31	B-cell receptor-associated protein 31 OS=Homo sapiens OX=9606 GN=BCAP31 PE=1 SV=3	19.1109	22.3017	23.1133	22.9635	23.1303	24.628
1182		1.26432	2.06465	P40938	RFC3	Replication factor C subunit 3 OS=Homo sapiens OX=9606 GN=RFC3 PE=1 SV=2	20.2572	18.1272	19.4012	21.6464	21.8987	20.4344
1183		0.742167	2.06414	P63267	ACTG2	Actin, gamma-enteric smooth muscle OS=Homo sapiens OX=9606 GN=ACTG2 PE=1 SV=1	26.1809	25.346	22.1187	26.8994	26.9393	25.9993
1184		1.23712	2.06341	P12236	SLC25A6	ADP/ATP translocase 3 OS=Homo sapiens OX=9606 GN=SLC25A6 PE=1 SV=4	27.186	25.5742	24.6302	27.3875	28.043	28.1503
1185		1.01159	2.05937	Q9BU76	MMTAG2	Multiple myeloma tumor-associated protein 2 OS=Homo sapiens OX=9606 GN=MMTAG2 PE=1 SV=1	22.6039	19.3395	20.6176	23.0889	22.7296	22.9206
1186		1.01895	2.05662	P19623	SRM	Spermidine synthase OS=Homo sapiens OX=9606 GN=SRM PE=1 SV=1	18.3756	19.0441	19.4272	21.7434	22.0514	19.222
1187		0.734389	2.0525	Q01813	PFKP	ATP-dependent 6-phosphofructokinase, platelet type OS=Homo sapiens OX=9606 GN=PFKP PE=1 SV=2	23.0824	19.2579	20.7662	23.722	23.7247	21.8172
1188		1.39233	2.05108	Q9BQ52	ELAC2	Zinc phosphodiesterase ELAC protein 2 OS=Homo sapiens OX=9606 GN=ELAC2 PE=1 SV=2	26.3193	24.0704	24.9765	27.4394	27.3274	26.7526
1189		0.589223	2.05055	O75489	NDUFS3	NADH dehydrogenase [ubiquinone] iron-sulfur protein 3, mitochondrial OS=Homo sapiens OX=9606 GN=NDUFS3 PE=1 SV=1	21.1066	16.2579	18.6341	21.7225	19.4331	20.9946
1190		1.06621	2.0502	Q8TD47	RPS4Y2	40S ribosomal protein S4, Y isoform 2 OS=Homo sapiens OX=9606 GN=RPS4Y2 PE=2 SV=3	18.307	16.1237	16.9365	20.2644	19.2085	18.0449
1191		0.73007	2.05004	Q96AG4	LRRC59	Leucine-rich repeat-containing protein 59 OS=Homo sapiens OX=9606 GN=LRRC59 PE=1 SV=1	23.1018	22.1076	18.9419	23.1035	23.1967	24.0011
1192		0.611718	2.04809	P26038	MSN	Moesin OS=Homo sapiens OX=9606 GN=MSN PE=1 SV=3	23.4872	18.7485	22.6611	23.2339	24.3667	23.4405
1193		0.585542	2.04715	Q13057	COASY	Bifunctional coenzyme A synthase OS=Homo sapiens OX=9606 GN=COASY PE=1 SV=4	21.3354	20.9706	16.7892	22.2705	22.3283	20.6379
1194		1.4563	2.04257	Q14008	CKAP5	Cytoskeleton-associated protein 5 OS=Homo sapiens OX=9606 GN=CKAP5 PE=1 SV=3	23.6906	21.6294	23.0746	24.57	24.663	25.2892
1195		0.302349	2.03474	P06732	CKM	Creatine kinase M-type OS=Homo sapiens OX=9606 GN=CKM PE=1 SV=2	17.7633	23.5742	15.712	23.0168	21.7833	18.3537
1196		1.39313	2.03206	P25490	YY1	Transcriptional repressor protein YY1 OS=Homo sapiens OX=9606 GN=YY1 PE=1 SV=2	24.7003	22.5686	22.9199	25.1843	25.7431	25.3575
1197		0.984812	2.03194	Q9UGM6	WARS2	Tryptophan--tRNA ligase, mitochondrial OS=Homo sapiens OX=9606 GN=WARS2 PE=1 SV=1	24.6081	21.7914	21.7908	24.81	25.1377	24.3384
1198		0.766225	2.03115	O43242	PSMD3	26S proteasome non-ATPase regulatory subunit 3 OS=Homo sapiens OX=9606 GN=PSMD3 PE=1 SV=2	24.6948	21.1429	24.4193	25.8807	25.8851	24.5846
1199		0.993255	2.02858	P26639	TARS	Threonine--tRNA ligase, cytoplasmic OS=Homo sapiens OX=9606 GN=TARS PE=1 SV=3	25.7211	23.095	22.7559	25.5405	26.2273	25.8901
1200		1.194	2.02094	P37837	TALDO1	Transaldolase OS=Homo sapiens OX=9606 GN=TALDO1 PE=1 SV=2	22.6835	19.9372	21.2666	23.2422	23.2606	23.4473
1201		0.609444	2.02081	Q14CX7	NAA25	N-alpha-acetyltransferase 25, NatB auxiliary subunit OS=Homo sapiens OX=9606 GN=NAA25 PE=1 SV=1	23.2592	21.9855	22.0109	26.3608	25.3052	21.6521
1202		1.13822	2.01968	B1AK43	MAD2L2	Mitotic spindle assembly checkpoint protein MAD2B (Fragment) OS=Homo sapiens OX=9606 GN=MAD2L2 PE=1 SV=8	18.0353	16.5759	15.2262	18.4226	19.0238	18.45
1203		0.675825	2.01585	Q9UKV8	AGO2	Protein argonaute-2 OS=Homo sapiens OX=9606 GN=AGO2 PE=1 SV=3	23.6133	19.8139	20.1174	24.0156	23.5265	22.0501
1204		1.32993	2.01153	P22102	GART	Trifunctional purine biosynthetic protein adenosine-3 OS=Homo sapiens OX=9606 GN=GART PE=1 SV=1	24.2226	24.0158	23.5431	27.2115	25.7109	24.8939
1205		1.28415	2.00675	Q9UEY8	ADD3	Gamma-adducin OS=Homo sapiens OX=9606 GN=ADD3 PE=1 SV=1	21.2008	20.1742	20.5022	22.9151	23.6208	21.3616
1206		1.51712	2.00447	I3L3U6	P4HB	Protein disulfide-isomerase (Fragment) OS=Homo sapiens OX=9606 GN=P4HB PE=1 SV=1	17.8342	17.8675	16.9878	20.1919	20.0151	18.4958
1207		1.01482	2.00374	A0A3B3ISK7	DARS2	Aspartate--tRNA ligase, mitochondrial OS=Homo sapiens OX=9606 GN=DARS2 PE=1 SV=1	21.927	20.4055	19.7699	23.483	23.2604	21.3703
1208		0.527113	2.00235	P57772	EEFSEC	Selenocysteine-specific elongation factor OS=Homo sapiens OX=9606 GN=EEFSEC PE=1 SV=4	24.024	18.7397	20.3537	23.7713	23.4826	21.8705
1209		1.18385	1.99382	Q96ST3	SIN3A	Paired amphipathic helix protein Sin3a OS=Homo sapiens OX=9606 GN=SIN3A PE=1 SV=2	23.7732	21.0915	22.3593	24.6484	24.467	24.09
1210		1.20202	1.993	E9PK91	BCLAF1	Bcl-2-associated transcription factor 1 OS=Homo sapiens OX=9606 GN=BCLAF1 PE=1 SV=1	17.5066	15.8768	16.4795	19.0794	19.3714	17.3912
1211		0.324756	1.98607	Q7L4I2	RSRC2	Arginine/serine-rich coiled-coil protein 2 OS=Homo sapiens OX=9606 GN=RSRC2 PE=1 SV=1	21.9858	17.1012	21.0169	18.6377	25.6254	21.7989
1212		1.01288	1.97857	P53611	RABGGTB	Geranylgeranyl transferase type-2 subunit beta OS=Homo sapiens OX=9606 GN=RABGGTB PE=1 SV=2	22.4203	19.3291	20.376	22.546	22.9437	22.5714
1213		1.24676	1.97327	O15234	CASC3	Protein CASC3 OS=Homo sapiens OX=9606 GN=CASC3 PE=1 SV=2	19.8496	20.6791	22.1346	23.0274	23.3234	22.2322
1214		0.955017	1.9716	Q9P0S9	TMEM14C	Transmembrane protein 14C OS=Homo sapiens OX=9606 GN=TMEM14C PE=1 SV=1	16.7746	17.5617	16.7532	18.1745	17.9739	20.8559
1215		1.07069	1.9692	P30459	HLA-A	HLA class I histocompatibility antigen, A-74 alpha chain OS=Homo sapiens OX=9606 GN=HLA-A PE=1 SV=1	20.7288	21.9244	23.6284	23.7194	24.0623	24.4076
1216		0.758589	1.96908	Q9HDC9	APMAP	Adipocyte plasma membrane-associated protein OS=Homo sapiens OX=9606 GN=APMAP PE=1 SV=2	23.9492	20.0319	21.2106	23.1871	23.761	24.1508
1217		0.686413	1.96592	P00387	CYB5R3	NADH-cytochrome b5 reductase 3 OS=Homo sapiens OX=9606 GN=CYB5R3 PE=1 SV=3	23.8243	24.106	22.7562	24.1067	24.4861	27.9913
1218		1.03052	1.96373	Q9Y678	COPG1	Coatomer subunit gamma-1 OS=Homo sapiens OX=9606 GN=COPG1 PE=1 SV=1	21.7057	18.9622	21.2761	22.7472	23.0029	22.085
1219		1.47499	1.96274	Q99538	LGMN	Legumain OS=Homo sapiens OX=9606 GN=LGMN PE=1 SV=1	20.1164	21.6513	21.1411	22.8895	23.6815	22.226
1220		0.842992	1.96013	Q2L696	NUCB2	Nucb2 splice variant OS=Homo sapiens OX=9606 GN=NUCB2 PE=1 SV=1	22.782	19.452	19.956	22.2372	22.5704	23.2629
1221		1.02129	1.95628	A8MUA9	SUMO3	SMT3 suppressor of mif two 3 homolog 3 (Yeast), isoform CRA_d OS=Homo sapiens OX=9606 GN=SUMO3 PE=1 SV=1	18.6939	18.3795	16.2508	20.5336	19.7493	18.9101
1222		0.84839	1.95612	P50990	CCT8	T-complex protein 1 subunit theta OS=Homo sapiens OX=9606 GN=CCT8 PE=1 SV=4	27.4281	24.158	24.7949	27.8302	27.7633	26.6559
1223		0.802789	1.95266	O75694	NUP155	Nuclear pore complex protein Nup155 OS=Homo sapiens OX=9606 GN=NUP155 PE=1 SV=1	22.876	21.8033	19.1257	23.1261	23.5044	23.0326
1224		0.920586	1.94955	A0A087X2G1	DDX1	ATP-dependent RNA helicase DDX1 OS=Homo sapiens OX=9606 GN=DDX1 PE=1 SV=1	18.4178	18.5085	18.4021	18.4414	21.0887	21.647
1225		0.922265	1.94587	P50747	HLCS	Biotin--protein ligase OS=Homo sapiens OX=9606 GN=HLCS PE=1 SV=1	21.5871	19.8587	19.6512	23.3844	22.7351	20.815
1226		1.43081	1.94457	H7C3R4	WDR62	WD repeat-containing protein 62 (Fragment) OS=Homo sapiens OX=9606 GN=WDR62 PE=1 SV=3	18.4483	16.4914	16.8	18.9966	19.5409	19.036
1227		0.775916	1.94425	A0A3B3IS55	ABLIM1	Actin-binding LIM protein 1 OS=Homo sapiens OX=9606 GN=ABLIM1 PE=1 SV=1	25	21.0442	22.8664	24.7182	25.2392	24.7859
1228		0.789562	1.94411	B1AHB1	MCM5	DNA helicase OS=Homo sapiens OX=9606 GN=MCM5 PE=1 SV=1	23.2738	19.7922	23.0808	24.1296	24.1047	23.7447
1229		0.531571	1.94349	K7ELC2	RPS15	40S ribosomal protein S15 OS=Homo sapiens OX=9606 GN=RPS15 PE=1 SV=1	22.5468	17.0261	20.4127	21.7461	21.9657	22.1042
1230		0.936925	1.93946	Q9Y295	DRG1	Developmentally-regulated GTP-binding protein 1 OS=Homo sapiens OX=9606 GN=DRG1 PE=1 SV=1	23.7129	21.2433	21.1415	24.0991	24.7321	23.0849
1231		0.786461	1.92669	P30613	PKLR	Pyruvate kinase PKLR OS=Homo sapiens OX=9606 GN=PKLR PE=1 SV=2	18.4034	16.0584	19.8926	20.4004	19.9163	19.8178
1232		1.26483	1.92587	Q96P11	NSUN5	Probable 28S rRNA (cytosine-C(5))-methyltransferase OS=Homo sapiens OX=9606 GN=NSUN5 PE=1 SV=2	21.2195	19.3659	19.2121	22.0743	22.2487	21.2521
1233		1.33502	1.92413	A0A087WTT1	PABPC1	Polyadenylate-binding protein OS=Homo sapiens OX=9606 GN=PABPC1 PE=1 SV=1	21.0766	22.7802	23.31	24.3667	24.2998	24.2728
1234		1.06413	1.92235	P55786	NPEPPS	Puromycin-sensitive aminopeptidase OS=Homo sapiens OX=9606 GN=NPEPPS PE=1 SV=2	26.5514	23.7727	25.2148	27.3094	27.4443	26.5522
1235		0.437606	1.92179	P00734	F2	Prothrombin OS=Homo sapiens OX=9606 GN=F2 PE=1 SV=2	22.7037	18.3964	20.739	23.3912	24.4376	19.7756
1236		0.809723	1.91726	E9PLP8	CSTF3	Cleavage stimulation factor subunit 3 OS=Homo sapiens OX=9606 GN=CSTF3 PE=1 SV=2	20.576	23.0928	19.4631	22.5941	23.3476	22.9419
1237		0.622691	1.90937	Q96A49	SYAP1	Synapse-associated protein 1 OS=Homo sapiens OX=9606 GN=SYAP1 PE=1 SV=1	21.5766	17.2316	20.9922	21.5308	21.7317	22.2661
1238		0.700847	1.90893	P11413	G6PD	Glucose-6-phosphate 1-dehydrogenase OS=Homo sapiens OX=9606 GN=G6PD PE=1 SV=4	23.6034	23.0906	19.7203	24.4023	24.1588	23.5801
1239		0.487743	1.90856	Q8IYD1	GSPT2	Eukaryotic peptide chain release factor GTP-binding subunit ERF3B OS=Homo sapiens OX=9606 GN=GSPT2 PE=1 SV=2	25.3074	20.1514	21.6246	25.2101	24.7943	22.8046
1240		1.47179	1.90724	G3V325	ATP5MF-PTCD1	ATP5MF-PTCD1 readthrough OS=Homo sapiens OX=9606 GN=ATP5MF-PTCD1 PE=4 SV=1	21.2104	21.8313	22.9541	24.3946	23.3104	24.0126
1241		0.769439	1.89907	P04040	CAT	Catalase OS=Homo sapiens OX=9606 GN=CAT PE=1 SV=3	26.0857	22.6616	25.962	26.5715	27.1685	26.6666
1242		1.24999	1.89812	Q9NZQ3	NCKIPSD	NCK-interacting protein with SH3 domain OS=Homo sapiens OX=9606 GN=NCKIPSD PE=1 SV=1	19.7536	17.6405	19.6957	20.6775	20.8836	21.2229
1243		0.665403	1.89787	O75821	EIF3G	Eukaryotic translation initiation factor 3 subunit G OS=Homo sapiens OX=9606 GN=EIF3G PE=1 SV=2	20.7996	16.6668	20.0316	20.8678	20.7685	21.5553
1244		0.30871	1.89732	A3KFL2	EXOSC2	Exosome complex component RRP4 OS=Homo sapiens OX=9606 GN=EXOSC2 PE=1 SV=1	24.3547	18.7526	17.7366	21.1677	25.0037	20.3645
1245		0.64488	1.89721	C9JXC6	SEC61A1	Protein transport protein Sec61 subunit alpha isoform 1 (Fragment) OS=Homo sapiens OX=9606 GN=SEC61A1 PE=1 SV=1	19.573	16.5486	15.5194	19.7273	19.559	18.0463
1246		0.807192	1.89558	Q969S3	ZNF622	Zinc finger protein 622 OS=Homo sapiens OX=9606 GN=ZNF622 PE=1 SV=1	21.9452	18.2706	19.9504	22.3535	21.9336	21.5659
1247		0.638825	1.89448	Q9H270	VPS11	Vacuolar protein sorting-associated protein 11 homolog OS=Homo sapiens OX=9606 GN=VPS11 PE=1 SV=1	24.2784	19.8958	22.8132	23.9784	24.9355	23.757
1248		1.1198	1.89384	P05198	EIF2S1	Eukaryotic translation initiation factor 2 subunit 1 OS=Homo sapiens OX=9606 GN=EIF2S1 PE=1 SV=3	18.0903	19.4971	20.7121	21.2444	20.9547	21.7819
1249		0.750281	1.88908	Q13200	PSMD2	26S proteasome non-ATPase regulatory subunit 2 OS=Homo sapiens OX=9606 GN=PSMD2 PE=1 SV=3	25.1176	21.9679	22.4403	25.5705	25.7782	23.8444
1250		1.17461	1.8882	E7EQ72	TMED2	Transmembrane emp24 domain-containing protein 2 (Fragment) OS=Homo sapiens OX=9606 GN=TMED2 PE=1 SV=2	22.137	20.1287	21.009	22.201	22.8736	23.8646
1251		1.47186	1.88467	J3KPD3	RBM7	RNA binding motif protein 7, isoform CRA_c OS=Homo sapiens OX=9606 GN=RBM7 PE=1 SV=1	18.8862	18.1666	19.7935	21.048	21.3252	20.1271
1252		0.806999	1.88059	C9JAK5	ARF4	ADP-ribosylation factor 4 OS=Homo sapiens OX=9606 GN=ARF4 PE=1 SV=1	21.5634	19.2067	19.4369	23.0915	20.4737	22.2836
1253		0.434943	1.87801	Q9Y3B3	TMED7	Transmembrane emp24 domain-containing protein 7 OS=Homo sapiens OX=9606 GN=TMED7 PE=1 SV=2	22.5334	16.8471	17.515	21.242	21.3379	19.9498
1254		0.673433	1.87604	A0A2R8YF78	DDX3X	ATP-dependent RNA helicase DDX3X OS=Homo sapiens OX=9606 GN=DDX3X PE=1 SV=1	17.3477	20.7952	21.3449	22.0739	21.5675	21.4746
1255		0.734564	1.87336	P34931	HSPA1L	Heat shock 70 kDa protein 1-like OS=Homo sapiens OX=9606 GN=HSPA1L PE=1 SV=2	17.9697	19.015	15.9759	18.931	21.0284	18.6213
1256		0.391249	1.87194	J3KT10	NUP85	Nuclear pore complex protein Nup85 OS=Homo sapiens OX=9606 GN=NUP85 PE=1 SV=1	22.8548	21.9341	16.507	22.0575	21.7859	23.0682
1257		0.952165	1.86829	O60684	KPNA6	Importin subunit alpha-7 OS=Homo sapiens OX=9606 GN=KPNA6 PE=1 SV=1	19.2735	20.3728	17.6895	20.85	21.8805	20.2101
1258		0.833909	1.86793	Q9UK32	RPS6KA6	Ribosomal protein S6 kinase alpha-6 OS=Homo sapiens OX=9606 GN=RPS6KA6 PE=1 SV=1	18.1022	18.2906	17.7466	20.026	18.0831	21.6341
1259		1.51615	1.86783	D6RDJ6	TARS	Threonine--tRNA ligase, cytoplasmic OS=Homo sapiens OX=9606 GN=TARS PE=1 SV=1	20.6907	19.0695	19.4211	21.0489	21.7221	22.0138
1260		0.674038	1.8671	P49959	MRE11	Double-strand break repair protein MRE11 OS=Homo sapiens OX=9606 GN=MRE11 PE=1 SV=3	24.3893	21.1403	20.271	23.6478	24.0016	23.7524
1261		1.22795	1.86489	Q9UHY1	NRBP1	Nuclear receptor-binding protein OS=Homo sapiens OX=9606 GN=NRBP1 PE=1 SV=1	17.8539	15.8622	15.7198	18.6774	18.3166	18.0366
1262		0.919267	1.86238	O14802	POLR3A	DNA-directed RNA polymerase III subunit RPC1 OS=Homo sapiens OX=9606 GN=POLR3A PE=1 SV=2	23.9934	21.3797	21.9409	23.2829	24.9388	24.6793
1263		0.379379	1.86013	Q9UKN8	GTF3C4	General transcription factor 3C polypeptide 4 OS=Homo sapiens OX=9606 GN=GTF3C4 PE=1 SV=2	26.341	26.2298	20.2853	25.8294	25.5008	27.1063
1264		0.805135	1.85652	P49327	FASN	Fatty acid synthase OS=Homo sapiens OX=9606 GN=FASN PE=1 SV=3	29.1406	26.7263	25.638	29.0066	29.4777	28.5902
1265		1.32957	1.85474	A0A087WUL9	PSMD13	26S proteasome non-ATPase regulatory subunit 13 OS=Homo sapiens OX=9606 GN=PSMD13 PE=1 SV=1	24.3747	22.4657	22.3993	24.8329	25.0966	24.8743
1266		0.918832	1.85396	P56178	DLX5	Homeobox protein DLX-5 OS=Homo sapiens OX=9606 GN=DLX5 PE=1 SV=2	22.1799	22.2082	19.6119	23.9383	22.6746	22.949
1267		0.438815	1.84615	H0Y4J2	MRPL37	39S ribosomal protein L37, mitochondrial (Fragment) OS=Homo sapiens OX=9606 GN=MRPL37 PE=1 SV=1	22.6729	16.6734	20.8804	21.3178	22.3204	22.127
1268		1.25474	1.84304	B3KS98	EIF3H	Eukaryotic translation initiation factor 3 subunit H OS=Homo sapiens OX=9606 GN=EIF3H PE=1 SV=1	23.4126	21.8019	21.3166	24.0756	24.4613	23.5234
1269		0.945024	1.82436	Q9H4A4	RNPEP	Aminopeptidase B OS=Homo sapiens OX=9606 GN=RNPEP PE=1 SV=2	24.2522	21.2063	22.781	24.2176	24.9296	24.5654
1270		1.12106	1.82428	A0A3B3IRQ9	ADAR	Double-stranded RNA-specific adenosine deaminase (Fragment) OS=Homo sapiens OX=9606 GN=ADAR PE=1 SV=1	21.8103	19.2366	20.5763	22.5745	22.5201	22.0014
1271		0.623551	1.82353	Q6RFH5	WDR74	WD repeat-containing protein 74 OS=Homo sapiens OX=9606 GN=WDR74 PE=1 SV=1	20.3796	17.4647	17.918	20.2633	22.1323	18.8372
1272		0.549826	1.81713	P13051	UNG	Uracil-DNA glycosylase OS=Homo sapiens OX=9606 GN=UNG PE=1 SV=2	20.0627	15.9385	17.2308	21.0174	18.2188	19.4473
1273		0.592026	1.81575	G3V5X9	SNX6	Sorting nexin-6 (Fragment) OS=Homo sapiens OX=9606 GN=SNX6 PE=1 SV=2	19.077	16.623	21.227	21.2561	20.967	20.1512
1274		1.22375	1.81298	Q5T6F2	UBAP2	Ubiquitin-associated protein 2 OS=Homo sapiens OX=9606 GN=UBAP2 PE=1 SV=1	22.6595	20.7794	20.5255	22.8232	23.4373	23.1428
1275		0.484758	1.81169	A0A494C099	PGM3	Phosphoacetylglucosamine mutase OS=Homo sapiens OX=9606 GN=PGM3 PE=1 SV=1	20.6777	15.7992	20.6037	20.4515	21.0602	21.0039
1276		0.576546	1.80696	Q96JH7	VCPIP1	Deubiquitinating protein VCIP135 OS=Homo sapiens OX=9606 GN=VCPIP1 PE=1 SV=2	25.6302	20.8624	22.8125	24.8594	25.2445	24.622
1277		0.337185	1.80561	B4DLN1	2	cDNA FLJ60124, highly similar to Mitochondrial dicarboxylate carrier OS=Homo sapiens OX=9606 PE=2 SV=1	22.3533	15.1646	17.4401	18.9906	21.148	20.2363
1278		0.46253	1.80069	C9JRZ6	CHCHD3	MICOS complex subunit OS=Homo sapiens OX=9606 GN=CHCHD3 PE=1 SV=2	21.9234	17.1106	21.9972	21.3061	22.2148	22.9122
1279		0.584187	1.79653	F5H7P7	PPWD1	Peptidylprolyl isomerase domain and WD repeat-containing protein 1 OS=Homo sapiens OX=9606 GN=PPWD1 PE=1 SV=1	23.2981	19.346	21.5628	24.0444	23.865	21.6871
1280		1.29742	1.79495	H7BZJ8	AZGP1	Zinc-alpha-2-glycoprotein (Fragment) OS=Homo sapiens OX=9606 GN=AZGP1 PE=1 SV=1	21.1051	20.3258	22.3356	23.4661	23.1666	22.5187
1281		0.420383	1.79458	Q9NPQ8	RIC8A	Synembryn-A OS=Homo sapiens OX=9606 GN=RIC8A PE=1 SV=3	19.6613	15.0102	15.9948	19.2689	20.306	16.4753
1282		1.15717	1.79185	Q9Y263	PLAA	Phospholipase A-2-activating protein OS=Homo sapiens OX=9606 GN=PLAA PE=1 SV=2	21.3443	19.3552	20.6909	23.0497	22.1575	21.5588
1283		1.4272	1.78983	A0A499FIZ0	WDR26	WD repeat-containing protein 26 OS=Homo sapiens OX=9606 GN=WDR26 PE=1 SV=1	22.2466	20.8212	21.1097	23.3288	23.7705	22.4477
1284		0.821429	1.78851	F2Z2Y4	PDXK	Pyridoxal kinase OS=Homo sapiens OX=9606 GN=PDXK PE=1 SV=1	23.4831	23.9382	21.2696	24.0219	24.1906	25.844
1285		0.388892	1.78541	Q7L9L4	MOB1B	MOB kinase activator 1B OS=Homo sapiens OX=9606 GN=MOB1B PE=1 SV=3	21.1189	18.5076	23.8775	24.975	22.9215	20.9637
1286		0.624359	1.77645	P09601	HMOX1	Heme oxygenase 1 OS=Homo sapiens OX=9606 GN=HMOX1 PE=1 SV=1	19.5216	15.7728	19.3499	20.1461	19.2676	20.5599
1287		1.13238	1.7761	Q86YB8	ERO1B	ERO1-like protein beta OS=Homo sapiens OX=9606 GN=ERO1B PE=1 SV=2	23.3228	21.5052	23.0779	24.9667	24.788	23.4794
1288		1.06712	1.76964	E9PQA1	C11orf58	Chromosome 11 open reading frame 58 OS=Homo sapiens OX=9606 GN=C11orf58 PE=1 SV=1	17.7836	15.5869	17.3354	17.9939	18.649	19.3719
1289		0.644689	1.76671	Q9BQG0	MYBBP1A	Myb-binding protein 1A OS=Homo sapiens OX=9606 GN=MYBBP1A PE=1 SV=2	20.7949	19.3815	16.9724	20.7449	19.9267	21.7773
1290		0.516242	1.76513	P30405	PPIF	Peptidyl-prolyl cis-trans isomerase F, mitochondrial OS=Homo sapiens OX=9606 GN=PPIF PE=1 SV=1	21.9652	17.9037	18.2812	22.07	21.7273	19.6482
1291		1.38416	1.76243	Q01826	SATB1	DNA-binding protein SATB1 OS=Homo sapiens OX=9606 GN=SATB1 PE=1 SV=1	22.9675	21.0427	21.5374	23.8688	23.584	23.382
1292		0.457035	1.76028	Q08431	MFGE8	Lactadherin OS=Homo sapiens OX=9606 GN=MFGE8 PE=1 SV=3	18.2255	21.794	17.4155	22.0754	21.6721	18.9684
1293		0.77923	1.7594	O95817	BAG3	BAG family molecular chaperone regulator 3 OS=Homo sapiens OX=9606 GN=BAG3 PE=1 SV=3	24.3227	21.1651	21.2415	24.0637	23.9198	24.024
1294		0.857517	1.75803	O75150	RNF40	E3 ubiquitin-protein ligase BRE1B OS=Homo sapiens OX=9606 GN=RNF40 PE=1 SV=5	22.4464	19.7958	19.7295	22.963	22.4537	21.8291
1295		0.790279	1.75792	I3L327	BAIAP2	Brain-specific angiogenesis inhibitor 1-associated protein 2 (Fragment) OS=Homo sapiens OX=9606 GN=BAIAP2 PE=1 SV=1	18.2692	15.8898	16.4503	17.4422	19.9702	18.4707
1296		0.963959	1.75749	P50402	EMD	Emerin OS=Homo sapiens OX=9606 GN=EMD PE=1 SV=1	18.6687	18.0077	18.3892	20.629	18.4845	21.2246
1297		0.573392	1.7571	O43290	SART1	U4/U6.U5 tri-snRNP-associated protein 1 OS=Homo sapiens OX=9606 GN=SART1 PE=1 SV=1	25.0544	20.908	24.2747	24.566	26.1421	24.8004
1298		1.45711	1.75637	P18124	RPL7	60S ribosomal protein L7 OS=Homo sapiens OX=9606 GN=RPL7 PE=1 SV=1	22.7742	21.9392	21.3822	24.3172	23.035	24.0126
1299		0.993136	1.75582	B1ALH6	PHYH	Phytanoyl-CoA dioxygenase, peroxisomal OS=Homo sapiens OX=9606 GN=PHYH PE=1 SV=1	18.0043	19.2667	20.7972	21.1974	21.3861	20.7521
1300		0.466027	1.75513	Q15024	EXOSC7	Exosome complex component RRP42 OS=Homo sapiens OX=9606 GN=EXOSC7 PE=1 SV=3	22.8709	17.588	19.6115	22.3574	22.2677	20.7107
1301		0.715731	1.75449	H0Y8X1	SDHA	Succinate dehydrogenase [ubiquinone] flavoprotein subunit, mitochondrial (Fragment) OS=Homo sapiens OX=9606 GN=SDHA PE=1 SV=1	18.527	16.3225	15.5647	18.3041	17.5253	19.8483
1302		1.15819	1.75325	Q9NQ39	RPS10P5	Putative 40S ribosomal protein S10-like OS=Homo sapiens OX=9606 GN=RPS10P5 PE=5 SV=1	20.0907	19.7999	19.6328	22.4017	22.1795	20.202
1303		0.965698	1.75178	O15397	IPO8	Importin-8 OS=Homo sapiens OX=9606 GN=IPO8 PE=1 SV=2	19.3121	17.5216	16.6279	19.8152	19.9538	18.948
1304		0.548372	1.75145	Q9Y6M5	SLC30A1	Zinc transporter 1 OS=Homo sapiens OX=9606 GN=SLC30A1 PE=1 SV=3	20.8322	17.1762	20.6203	22.778	20.1969	20.9082
1305		0.971821	1.74932	Q9P2I0	CPSF2	Cleavage and polyadenylation specificity factor subunit 2 OS=Homo sapiens OX=9606 GN=CPSF2 PE=1 SV=2	22.8	20.0988	21.4619	23.8283	23.0166	22.7636
1306		1.02185	1.74906	Q5JTH9	RRP12	RRP12-like protein OS=Homo sapiens OX=9606 GN=RRP12 PE=1 SV=2	20.5146	22.2327	22.3753	24.1464	23.8243	22.3991
1307		1.191	1.74891	P49915	GMPS	GMP synthase [glutamine-hydrolyzing] OS=Homo sapiens OX=9606 GN=GMPS PE=1 SV=1	23.33	25.5664	24.8497	26.0751	26.1826	26.7351
1308		1.00111	1.74888	Q13131	PRKAA1	5'-AMP-activated protein kinase catalytic subunit alpha-1 OS=Homo sapiens OX=9606 GN=PRKAA1 PE=1 SV=4	23.8493	21.6198	21.9468	25.0091	24.1415	23.5119
1309		1.06609	1.74221	Q8N3F8	MICALL1	MICAL-like protein 1 OS=Homo sapiens OX=9606 GN=MICALL1 PE=1 SV=2	18.6802	20.601	19.8082	21.5213	22.31	20.4847
1310		0.431859	1.73995	A0A0A0MTI1	DHCR24	Delta(24)-sterol reductase OS=Homo sapiens OX=9606 GN=DHCR24 PE=1 SV=1	18.1568	20.1903	16.9199	18.6965	18.7555	23.0348
1311		0.772166	1.73676	F6QYI9	DDX39B	Spliceosome RNA helicase DDX39B (Fragment) OS=Homo sapiens OX=9606 GN=DDX39B PE=1 SV=1	18.29	17.4617	17.2105	21.3005	18.8433	18.0287
1312		1.16793	1.73503	P46736	BRCC3	Lys-63-specific deubiquitinase BRCC36 OS=Homo sapiens OX=9606 GN=BRCC3 PE=1 SV=2	24.2554	21.9664	22.9909	25.2364	24.6918	24.4897
1313		1.07576	1.73184	Q9NVP1	DDX18	ATP-dependent RNA helicase DDX18 OS=Homo sapiens OX=9606 GN=DDX18 PE=1 SV=2	22.6727	20.4253	20.4365	22.8209	23.1465	22.7627
1314		1.15942	1.73068	O43390	HNRNPR	Heterogeneous nuclear ribonucleoprotein R OS=Homo sapiens OX=9606 GN=HNRNPR PE=1 SV=1	18.9941	18.969	20.8067	21.7022	21.6382	20.6214
1315		1.09525	1.73028	Q5VZU9	TPP2	Tripeptidyl-peptidase 2 OS=Homo sapiens OX=9606 GN=TPP2 PE=1 SV=1	23.2038	22.1192	22.0854	24.8624	24.8282	22.9086
1316		0.78015	1.7292	A0A140T9J9	HLA-C	HLA class I histocompatibility antigen, Cw-6 alpha chain OS=Homo sapiens OX=9606 GN=HLA-C PE=1 SV=1	19.0205	18.3514	15.8853	18.8318	20.1067	19.5063
1317		0.398017	1.72833	P04179	SOD2	Superoxide dismutase [Mn], mitochondrial OS=Homo sapiens OX=9606 GN=SOD2 PE=1 SV=3	22.0743	17.2989	16.5294	21.0384	19.1577	20.8915
1318		0.481967	1.72734	Q14C86	GAPVD1	GTPase-activating protein and VPS9 domain-containing protein 1 OS=Homo sapiens OX=9606 GN=GAPVD1 PE=1 SV=2	21.4039	19.9201	20.896	20.8425	21.1049	25.4546
1319		1.10071	1.72669	Q9P0U3	SENP1	Sentrin-specific protease 1 OS=Homo sapiens OX=9606 GN=SENP1 PE=1 SV=2	20.4219	18.6801	20.241	22.3746	20.685	21.4634
1320		1.10387	1.72521	Q15018	ABRAXAS2	BRISC complex subunit Abraxas 2 OS=Homo sapiens OX=9606 GN=ABRAXAS2 PE=1 SV=2	18.384	16.8234	16.907	19.5717	18.0343	19.684
1321		0.60892	1.72431	A0A3B3IU89	COPA	Coatomer subunit alpha (Fragment) OS=Homo sapiens OX=9606 GN=COPA PE=1 SV=1	20.8102	18.4428	16.4316	20.4202	20.3643	20.0731
1322		0.376699	1.72338	A0A087WWY3	FLNA	Filamin-A OS=Homo sapiens OX=9606 GN=FLNA PE=1 SV=1	23.6165	17.2534	21.1146	23.3196	22.268	21.5671
1323		1.4821	1.71709	Q9H9B4	SFXN1	Sideroflexin-1 OS=Homo sapiens OX=9606 GN=SFXN1 PE=1 SV=4	24.5571	22.9676	23.0924	24.948	25.2994	25.521
1324		0.50615	1.71563	F8W1I5	MYL6B	Myosin light chain 6B OS=Homo sapiens OX=9606 GN=MYL6B PE=1 SV=1	21.3556	16.7651	20.6714	21.8896	21.4911	20.5584
1325		1.01197	1.70639	A0AVT1	UBA6	Ubiquitin-like modifier-activating enzyme 6 OS=Homo sapiens OX=9606 GN=UBA6 PE=1 SV=1	22.5384	19.9815	21.9713	23.1543	22.9566	23.4994
1326		1.05758	1.70623	Q5JVF3	PCID2	PCI domain-containing protein 2 OS=Homo sapiens OX=9606 GN=PCID2 PE=1 SV=2	22.7858	20.292	20.9403	23.0976	23.2388	22.8004
1327		1.11161	1.69878	Q7L1Q6	BZW1	Basic leucine zipper and W2 domain-containing protein 1 OS=Homo sapiens OX=9606 GN=BZW1 PE=1 SV=1	23.9885	21.6458	22.2723	24.5566	24.4263	24.02
1328		0.371358	1.6954	E7EUN2	AGAP1	Arf-GAP with GTPase, ANK repeat and PH domain-containing protein 1 OS=Homo sapiens OX=9606 GN=AGAP1 PE=1 SV=1	21.4462	16.3461	17.7189	21.6972	20.9717	17.9286
1329		0.443622	1.692	Q13813	SPTAN1	Spectrin alpha chain, non-erythrocytic 1 OS=Homo sapiens OX=9606 GN=SPTAN1 PE=1 SV=3	17.7784	21.1165	18.201	18.2336	21.6576	22.2807
1330		0.792758	1.69059	P63167	DYNLL1	Dynein light chain 1, cytoplasmic OS=Homo sapiens OX=9606 GN=DYNLL1 PE=1 SV=1	22.8266	20.1964	19.9609	22.3323	22.328	23.3953
1331		0.695308	1.68976	Q5T5C7	SARS	Serine--tRNA ligase, cytoplasmic OS=Homo sapiens OX=9606 GN=SARS PE=1 SV=1	20.7516	18.2124	18.4702	21.4344	21.7409	19.3283
1332		0.99329	1.68486	Q9H1A4	ANAPC1	Anaphase-promoting complex subunit 1 OS=Homo sapiens OX=9606 GN=ANAPC1 PE=1 SV=1	20.6418	20.2296	20.9168	22.8007	23.2764	20.7657
1333		0.478022	1.68419	P38646	HSPA9	Stress-70 protein, mitochondrial OS=Homo sapiens OX=9606 GN=HSPA9 PE=1 SV=2	23.0694	18.3069	22.3935	23.5441	22.3143	22.964
1334		0.753104	1.67933	Q9BVK6	TMED9	Transmembrane emp24 domain-containing protein 9 OS=Homo sapiens OX=9606 GN=TMED9 PE=1 SV=2	21.48	19.203	18.4047	20.492	21.9504	21.6833
1335		0.507759	1.67559	F5H039	GPHN	Molybdopterin molybdenumtransferase OS=Homo sapiens OX=9606 GN=GPHN PE=1 SV=1	21.9519	18.675	19.1355	20.6508	20.506	23.6324
1336		0.683433	1.67408	O60783	MRPS14	28S ribosomal protein S14, mitochondrial OS=Homo sapiens OX=9606 GN=MRPS14 PE=1 SV=1	17.1039	17.0762	18.0059	19.6377	16.9964	20.5742
1337		0.441376	1.66937	P28347	TEAD1	Transcriptional enhancer factor TEF-1 OS=Homo sapiens OX=9606 GN=TEAD1 PE=1 SV=2	19.6786	14.7244	17.9476	20.0586	19.6112	17.6888
1338		0.526595	1.66909	Q15061	WDR43	WD repeat-containing protein 43 OS=Homo sapiens OX=9606 GN=WDR43 PE=1 SV=3	24.8972	21.0135	20.6778	23.9913	24.3702	23.2342
1339		0.840137	1.66854	B4DY08	HNRNPC	Heterogeneous nuclear ribonucleoproteins C1/C2 OS=Homo sapiens OX=9606 GN=HNRNPC PE=1 SV=1	25.923	23.322	23.1432	26.0984	25.8928	25.4025
1340		1.14276	1.66462	Q13330	MTA1	Metastasis-associated protein MTA1 OS=Homo sapiens OX=9606 GN=MTA1 PE=1 SV=2	23.8531	21.7023	22.6879	24.6238	24.7705	23.8429
1341		0.657682	1.66431	Q07021	C1QBP	Complement component 1 Q subcomponent-binding protein, mitochondrial OS=Homo sapiens OX=9606 GN=C1QBP PE=1 SV=1	20.795	17.2274	18.3235	19.9001	20.1079	21.3309
1342		0.854882	1.66376	P08237	PFKM	ATP-dependent 6-phosphofructokinase, muscle type OS=Homo sapiens OX=9606 GN=PFKM PE=1 SV=2	23.6097	21.4444	21.5914	24.2356	24.6465	22.7547
1343		1.13678	1.66212	P17152	TMEM11	Transmembrane protein 11, mitochondrial OS=Homo sapiens OX=9606 GN=TMEM11 PE=1 SV=1	18.7155	16.6981	18.0775	18.8465	19.6102	20.0207
1344		1.27773	1.65878	P53396	ACLY	ATP-citrate synthase OS=Homo sapiens OX=9606 GN=ACLY PE=1 SV=3	26.8719	26.0354	25.017	27.9332	27.9104	27.0571
1345		1.10298	1.65859	E7EQR4	EZR	Ezrin OS=Homo sapiens OX=9606 GN=EZR PE=1 SV=3	20.0608	18.3154	18.4571	20.9863	19.7405	21.0823
1346		0.533447	1.65853	O75380	NDUFS6	NADH dehydrogenase [ubiquinone] iron-sulfur protein 6, mitochondrial OS=Homo sapiens OX=9606 GN=NDUFS6 PE=1 SV=1	20.8225	17.3112	20.0454	19.8582	20.5694	22.7271
1347		0.451212	1.65491	F8W1S4	CS	Citrate synthase, mitochondrial (Fragment) OS=Homo sapiens OX=9606 GN=CS PE=1 SV=1	17.3594	19.3224	18.5932	17.9623	19.3683	22.9091
1348		1.01792	1.65158	P54619	PRKAG1	5'-AMP-activated protein kinase subunit gamma-1 OS=Homo sapiens OX=9606 GN=PRKAG1 PE=1 SV=1	20.2682	17.8263	18.7819	20.0695	20.9603	20.8014
1349		0.766496	1.64635	P49792	RANBP2	E3 SUMO-protein ligase RanBP2 OS=Homo sapiens OX=9606 GN=RANBP2 PE=1 SV=2	24.7738	22.3353	22.2023	25.0698	25.462	23.7187
1350		0.633889	1.63971	Q9NUQ9	FAM49B	Protein FAM49B OS=Homo sapiens OX=9606 GN=FAM49B PE=1 SV=1	21.2558	17.336	19.8676	21.5364	20.9583	20.8838
1351		0.63711	1.63945	P20929	NEB	Nebulin OS=Homo sapiens OX=9606 GN=NEB PE=1 SV=5	18.5833	15.8063	18.0774	20.6932	18.4741	18.218
1352		0.536609	1.63929	P14635	CCNB1	G2/mitotic-specific cyclin-B1 OS=Homo sapiens OX=9606 GN=CCNB1 PE=1 SV=1	19.7051	18.0587	16.5624	20.6994	20.7882	17.7565
1353		1.05354	1.63909	Q9Y305	ACOT9	Acyl-coenzyme A thioesterase 9, mitochondrial OS=Homo sapiens OX=9606 GN=ACOT9 PE=1 SV=2	23.1298	20.7939	21.1802	23.5573	23.2316	23.2323
1354		0.716349	1.63846	Q7Z460	CLASP1	CLIP-associating protein 1 OS=Homo sapiens OX=9606 GN=CLASP1 PE=1 SV=1	23.4428	19.9294	21.2154	23.3762	23.3584	22.7684
1355		1.10532	1.63637	Q9ULW0	TPX2	Targeting protein for Xklp2 OS=Homo sapiens OX=9606 GN=TPX2 PE=1 SV=2	22.6722	21.1429	22.0513	24.154	24.1015	22.5199
1356		1.30923	1.63549	Q8TAF3	WDR48	WD repeat-containing protein 48 OS=Homo sapiens OX=9606 GN=WDR48 PE=1 SV=1	23.3597	22.5657	21.6831	24.63	24.3504	23.5347
1357		0.537343	1.63488	H0YD18	NUCB2	Nucleobindin-2 (Fragment) OS=Homo sapiens OX=9606 GN=NUCB2 PE=1 SV=2	21.2306	18.1799	16.8949	20.1321	19.9137	21.1642
1358		0.575377	1.63326	A2A274	ACO2	Aconitate hydratase, mitochondrial OS=Homo sapiens OX=9606 GN=ACO2 PE=1 SV=1	24.437	27.7329	23.641	26.9595	27.1629	26.5883
1359		0.606424	1.63276	Q9BTW9	TBCD	Tubulin-specific chaperone D OS=Homo sapiens OX=9606 GN=TBCD PE=1 SV=2	21.6342	17.7904	19.1757	21.6757	20.2909	21.5319
1360		0.865943	1.63202	P13805	TNNT1	Troponin T, slow skeletal muscle OS=Homo sapiens OX=9606 GN=TNNT1 PE=1 SV=4	18.8232	16.0867	16.3413	18.8345	18.5577	18.755
1361		0.756764	1.63026	Q6PJI9	WDR59	GATOR complex protein WDR59 OS=Homo sapiens OX=9606 GN=WDR59 PE=1 SV=2	22.037	18.8993	20.1172	22.4909	22.2221	21.2313
1362		0.425782	1.62871	Q9NQW7	XPNPEP1	Xaa-Pro aminopeptidase 1 OS=Homo sapiens OX=9606 GN=XPNPEP1 PE=1 SV=3	25.1181	20.3068	20.8766	23.8809	24.6912	22.6156
1363		0.405249	1.62736	Q3ZCM7	TUBB8	Tubulin beta-8 chain OS=Homo sapiens OX=9606 GN=TUBB8 PE=1 SV=2	22.1219	21.3346	16.802	21.8967	22.2765	20.9674
1364		1.55865	1.62667	P25788	PSMA3	Proteasome subunit alpha type-3 OS=Homo sapiens OX=9606 GN=PSMA3 PE=1 SV=2	21.2346	19.9553	21.0093	22.9069	22.0486	22.1238
1365		0.358288	1.62653	Q5SRN1	CDC40	Pre-mRNA-processing factor 17 OS=Homo sapiens OX=9606 GN=CDC40 PE=1 SV=1	22.0921	18.8704	16.7547	21.8989	21.9935	18.7044
1366		0.900743	1.62201	P11277	SPTB	Spectrin beta chain, erythrocytic OS=Homo sapiens OX=9606 GN=SPTB PE=1 SV=5	23.1712	21.4098	21.249	23.6172	24.5281	22.5506
1367		0.465737	1.62006	Q9UKD2	MRTO4	mRNA turnover protein 4 homolog OS=Homo sapiens OX=9606 GN=MRTO4 PE=1 SV=2	21.5024	16.6324	18.5196	19.569	20.6491	21.2964
1368		0.596163	1.61715	Q9ULE6	PALD1	Paladin OS=Homo sapiens OX=9606 GN=PALD1 PE=1 SV=3	17.3236	18.4433	19.79	20.326	21.7334	18.3489
1369		1.34803	1.61508	Q9NR30	DDX21	Nucleolar RNA helicase 2 OS=Homo sapiens OX=9606 GN=DDX21 PE=1 SV=5	24.8709	23.2087	23.1844	25.3971	25.4349	25.2772
1370		1.37914	1.61122	Q13129	RLF	Zinc finger protein Rlf OS=Homo sapiens OX=9606 GN=RLF PE=1 SV=2	22.5651	21.9523	22.0964	24.6434	23.9271	22.877
1371		1.22296	1.61118	Q15102	PAFAH1B3	Platelet-activating factor acetylhydrolase IB subunit gamma OS=Homo sapiens OX=9606 GN=PAFAH1B3 PE=1 SV=1	25.5828	25.3067	23.7722	26.0131	26.5962	26.886
1372		0.664951	1.60478	P07197	NEFM	Neurofilament medium polypeptide OS=Homo sapiens OX=9606 GN=NEFM PE=1 SV=3	22.4571	19.5027	19.6518	22.5854	22.7407	21.0999
1373		0.910181	1.60389	A0A1W2PS24	HLA-A	HLA class I histocompatibility antigen, A-3 alpha chain OS=Homo sapiens OX=9606 GN=HLA-A PE=1 SV=1	19.5583	16.9702	18.0561	20.0919	20.1779	19.1265
1374		0.52729	1.6026	A0A286YEY4	IGHG2	Immunoglobulin heavy constant gamma 2 (Fragment) OS=Homo sapiens OX=9606 GN=IGHG2 PE=1 SV=1	17.5848	19.6985	22.0893	21.2215	20.9644	21.9945
1375		1.54167	1.60248	Q6NUQ4	TMEM214	Transmembrane protein 214 OS=Homo sapiens OX=9606 GN=TMEM214 PE=1 SV=2	22.5048	20.9788	21.8354	23.5005	23.6166	23.0095
1376		0.318358	1.59984	H0Y8L7	RPS3A	40S ribosomal protein S3a (Fragment) OS=Homo sapiens OX=9606 GN=RPS3A PE=1 SV=1	21.2818	19.5298	17.5209	17.5472	22.7902	22.7945
1377		0.524128	1.59983	P27708	CAD	CAD protein OS=Homo sapiens OX=9606 GN=CAD PE=1 SV=3	26.6297	22.5195	23.1011	26.0549	26.0917	24.9031
1378		0.368895	1.59902	O43896	KIF1C	Kinesin-like protein KIF1C OS=Homo sapiens OX=9606 GN=KIF1C PE=1 SV=3	22.1174	19.1689	19.1029	23.2735	23.217	18.6959
1379		0.551042	1.59884	Q9UHB6	LIMA1	LIM domain and actin-binding protein 1 OS=Homo sapiens OX=9606 GN=LIMA1 PE=1 SV=1	20.2417	22.8325	23.7689	24.5706	24.654	22.4151
1380		0.67607	1.59835	Q5JXI2	FHL1	Four and a half LIM domains protein 1 OS=Homo sapiens OX=9606 GN=FHL1 PE=1 SV=1	17.7589	18.3436	21.1378	21.1889	20.3762	20.4703
1381		0.942483	1.59412	F5H6Q1	OTUB1	Ubiquitin thioesterase OS=Homo sapiens OX=9606 GN=OTUB1 PE=1 SV=1	23.4149	20.9989	21.7548	23.8751	24.097	22.9788
1382		0.489217	1.59243	A0A087X295	WDR6	WD repeat-containing protein 6 OS=Homo sapiens OX=9606 GN=WDR6 PE=1 SV=1	22.9831	18.4091	20.7711	22.485	23.1081	21.3474
1383		0.773001	1.5863	P07196	NEFL	Neurofilament light polypeptide OS=Homo sapiens OX=9606 GN=NEFL PE=1 SV=3	20.4643	19.556	19.8166	21.5649	23.0844	19.9465
1384		1.36391	1.58477	O75533	SF3B1	Splicing factor 3B subunit 1 OS=Homo sapiens OX=9606 GN=SF3B1 PE=1 SV=3	22.8929	21.8334	21.0848	23.6089	23.2485	23.708
1385		0.639339	1.58441	P57740	NUP107	Nuclear pore complex protein Nup107 OS=Homo sapiens OX=9606 GN=NUP107 PE=1 SV=1	22.7624	20.7902	19.0624	23.0831	22.3108	21.9743
1386		0.540384	1.58178	Q8N766	EMC1	ER membrane protein complex subunit 1 OS=Homo sapiens OX=9606 GN=EMC1 PE=1 SV=1	25.0431	21.3898	25.3812	25.453	25.8832	25.2233
1387		0.786425	1.57385	Q9Y3T9	NOC2L	Nucleolar complex protein 2 homolog OS=Homo sapiens OX=9606 GN=NOC2L PE=1 SV=4	21.0268	18.7507	18.1592	21.3692	20.9461	20.343
1388		0.74713	1.57305	O00763	ACACB	Acetyl-CoA carboxylase 2 OS=Homo sapiens OX=9606 GN=ACACB PE=1 SV=3	22.4326	20.3691	19.4406	22.8464	22.5581	21.5569
1389		0.458534	1.57021	Q8N4C8	MINK1	Misshapen-like kinase 1 OS=Homo sapiens OX=9606 GN=MINK1 PE=1 SV=2	20.5423	19.4215	18.9418	22.9364	22.2453	18.4345
1390		0.352584	1.56756	Q9BWS9	CHID1	Chitinase domain-containing protein 1 OS=Homo sapiens OX=9606 GN=CHID1 PE=1 SV=1	22.2542	21.4739	16.5994	20.6578	21.9152	22.4572
1391		1.25767	1.5673	P25705	ATP5F1A	ATP synthase subunit alpha, mitochondrial OS=Homo sapiens OX=9606 GN=ATP5F1A PE=1 SV=1	23.1973	21.4709	21.738	23.9418	23.9295	23.2369
1392		1.27741	1.56697	Q99805	TM9SF2	Transmembrane 9 superfamily member 2 OS=Homo sapiens OX=9606 GN=TM9SF2 PE=1 SV=1	20.8749	19.5919	20.9289	22.7724	21.7589	21.5653
1393		1.04273	1.55823	Q68D10	SPTY2D1	Protein SPT2 homolog OS=Homo sapiens OX=9606 GN=SPTY2D1 PE=1 SV=3	25.95	24.0695	23.7819	26.1606	26.4605	25.855
1394		1.26519	1.55627	O75182	SIN3B	Paired amphipathic helix protein Sin3b OS=Homo sapiens OX=9606 GN=SIN3B PE=1 SV=2	22.8885	21.148	22.8467	23.972	23.742	23.8379
1395		1.3041	1.55073	Q99958	FOXC2	Forkhead box protein C2 OS=Homo sapiens OX=9606 GN=FOXC2 PE=1 SV=1	18.235	18.2456	18.9428	19.0161	20.4742	20.5852
1396		0.296359	1.54902	Q15269	PWP2	Periodic tryptophan protein 2 homolog OS=Homo sapiens OX=9606 GN=PWP2 PE=2 SV=2	23.3886	17.3356	20.2644	23.8578	22.0627	19.7152
1397		1.02916	1.54626	Q02750	MAP2K1	Dual specificity mitogen-activated protein kinase kinase 1 OS=Homo sapiens OX=9606 GN=MAP2K1 PE=1 SV=2	20.6983	18.6445	19.548	21.7546	21.315	20.4599
1398		0.577038	1.54216	B4DL54	CHURC1-FNTB	Protein farnesyltransferase subunit beta OS=Homo sapiens OX=9606 GN=CHURC1-FNTB PE=2 SV=1	21.3718	17.3459	18.7724	20.9984	20.699	20.4192
1399		0.688725	1.54013	O15143	ARPC1B	Actin-related protein 2/3 complex subunit 1B OS=Homo sapiens OX=9606 GN=ARPC1B PE=1 SV=3	22.7724	19.6802	21.682	23.8283	22.2991	22.6275
1400		0.858524	1.53744	Q8TBZ6	TRMT10A	tRNA methyltransferase 10 homolog A OS=Homo sapiens OX=9606 GN=TRMT10A PE=1 SV=1	23.8852	22.4639	21.1045	24.2581	24.2265	23.5813
1401		0.791514	1.53484	Q9HA64	FN3KRP	Ketosamine-3-kinase OS=Homo sapiens OX=9606 GN=FN3KRP PE=1 SV=2	19.0248	18.2993	17.8379	18.2928	20.9724	20.5014
1402		0.713584	1.5343	O43813	LANCL1	Glutathione S-transferase LANCL1 OS=Homo sapiens OX=9606 GN=LANCL1 PE=1 SV=1	19.3715	16.0925	17.2676	19.2943	18.6873	19.3528
1403		0.622654	1.53094	Q9Y512	SAMM50	Sorting and assembly machinery component 50 homolog OS=Homo sapiens OX=9606 GN=SAMM50 PE=1 SV=3	22.3314	20.4503	18.9252	22.7619	22.4232	21.1145
1404		0.491312	1.53083	E9PAV3	NACA	Nascent polypeptide-associated complex subunit alpha, muscle-specific form OS=Homo sapiens OX=9606 GN=NACA PE=1 SV=1	26.1783	22.5308	23.2155	26.2255	26.3223	23.9694
1405		1.05199	1.52928	Q14203	DCTN1	Dynactin subunit 1 OS=Homo sapiens OX=9606 GN=DCTN1 PE=1 SV=3	23.415	21.3066	21.4362	23.5192	23.5971	23.6292
1406		0.404574	1.52282	G3V5N8	ZFYVE1	Zinc finger FYVE domain-containing protein 1 OS=Homo sapiens OX=9606 GN=ZFYVE1 PE=1 SV=1	24.6133	19.3375	23.2626	24.3112	23.6059	23.8648
1407		0.618168	1.51789	Q9H857	NT5DC2	5'-nucleotidase domain-containing protein 2 OS=Homo sapiens OX=9606 GN=NT5DC2 PE=1 SV=1	20.1617	19.2627	16.5289	19.9325	20.1143	20.4603
1408		1.39257	1.51694	I3L2Z5	MAZ	Myc-associated zinc finger protein (Fragment) OS=Homo sapiens OX=9606 GN=MAZ PE=1 SV=1	23.4275	21.7176	22.8303	24.0535	24.1362	24.3365
1409		1.25943	1.51517	P00966	ASS1	Argininosuccinate synthase OS=Homo sapiens OX=9606 GN=ASS1 PE=1 SV=2	19.0958	19.6667	19.1699	20.2847	20.2964	21.8968
1410		1.06792	1.51438	Q8IZP2	ST13P4	Putative protein FAM10A4 OS=Homo sapiens OX=9606 GN=ST13P4 PE=5 SV=1	18.2944	17.3598	18.1385	20.2705	18.2769	19.7885
1411		0.45242	1.51256	A6NHL2	TUBAL3	Tubulin alpha chain-like 3 OS=Homo sapiens OX=9606 GN=TUBAL3 PE=1 SV=2	17.6471	22.4192	20.4263	21.62	21.0162	22.3941
1412		1.16093	1.50824	Q9NSE4	IARS2	Isoleucine--tRNA ligase, mitochondrial OS=Homo sapiens OX=9606 GN=IARS2 PE=1 SV=2	24.0048	21.9738	22.6182	24.3327	24.1912	24.5976
1413		1.24437	1.50796	O75223	GGCT	Gamma-glutamylcyclotransferase OS=Homo sapiens OX=9606 GN=GGCT PE=1 SV=1	17.2043	18.8155	18.7383	19.33	19.8967	20.0553
1414		0.676234	1.506	Q9BSJ8	ESYT1	Extended synaptotagmin-1 OS=Homo sapiens OX=9606 GN=ESYT1 PE=1 SV=1	25.4154	22.5004	23.0846	25.1329	26.0232	24.3622
1415		0.231615	1.50267	Q96Q83	ALKBH3	Alpha-ketoglutarate-dependent dioxygenase alkB homolog 3 OS=Homo sapiens OX=9606 GN=ALKBH3 PE=1 SV=1	22.3807	15.5843	23.2316	23.3643	20.6582	21.6821
1416		1.5425	1.49826	P61020	RAB5B	Ras-related protein Rab-5B OS=Homo sapiens OX=9606 GN=RAB5B PE=1 SV=1	20.6177	19.2495	20.1354	21.8204	21.5447	21.1323
1417		1.56355	1.49415	P33552	CKS2	Cyclin-dependent kinases regulatory subunit 2 OS=Homo sapiens OX=9606 GN=CKS2 PE=1 SV=1	21.4559	20.0703	21.0056	22.0908	22.2759	22.6474
1418		0.37672	1.49387	H0YM70	PSME2	Proteasome activator complex subunit 2 OS=Homo sapiens OX=9606 GN=PSME2 PE=1 SV=1	20.5256	18.0274	16.2142	20.5836	21.0926	17.5726
1419		0.810112	1.49351	J3KQ32	OLA1	Obg-like ATPase 1 OS=Homo sapiens OX=9606 GN=OLA1 PE=1 SV=1	22.2795	19.6062	20.0656	22.2579	21.7268	22.4472
1420		0.395867	1.49056	A0A494C021	PIN4	Peptidyl-prolyl cis-trans isomerase NIMA-interacting 4 (Fragment) OS=Homo sapiens OX=9606 GN=PIN4 PE=1 SV=1	17.4638	20.7616	16.7672	18.3025	21.7265	19.4353
1421		1.3845	1.49022	E9PQV9	DCUN1D5	DCN1-like protein OS=Homo sapiens OX=9606 GN=DCUN1D5 PE=1 SV=1	17.5632	16.8437	17.8559	19.5338	19.0411	18.1587
1422		0.835829	1.48931	E9PF19	TBL2	Transducin beta-like protein 2 OS=Homo sapiens OX=9606 GN=TBL2 PE=1 SV=1	18.1798	15.7708	17.5539	19.2537	18.8293	17.8894
1423		0.666669	1.48744	Q9Y2Z4	YARS2	Tyrosine--tRNA ligase, mitochondrial OS=Homo sapiens OX=9606 GN=YARS2 PE=1 SV=2	19.1376	17.7642	19.7171	20.574	21.6785	18.8287
1424		1.3306	1.48472	P60953	CDC42	Cell division control protein 42 homolog OS=Homo sapiens OX=9606 GN=CDC42 PE=1 SV=2	18.2691	18.5125	18.9774	19.4553	19.7432	21.0147
1425		1.16764	1.48448	O00625	PIR	Pirin OS=Homo sapiens OX=9606 GN=PIR PE=1 SV=1	21.2363	20.4494	20.5862	23.2456	22.1136	21.3662
1426		0.469422	1.48262	O15260	SURF4	Surfeit locus protein 4 OS=Homo sapiens OX=9606 GN=SURF4 PE=1 SV=3	20.6797	18.0666	17.4599	20.0805	21.9207	18.6529
1427		0.441985	1.48107	P04350	TUBB4A	Tubulin beta-4A chain OS=Homo sapiens OX=9606 GN=TUBB4A PE=1 SV=2	19.3632	14.5109	16.0725	17.8242	18.3423	18.2233
1428		0.997531	1.47555	Q9UHR4	BAIAP2L1	Brain-specific angiogenesis inhibitor 1-associated protein 2-like protein 1 OS=Homo sapiens OX=9606 GN=BAIAP2L1 PE=1 SV=2	25.9703	23.8021	25.6468	26.7423	26.8043	26.2992
1429		1.49353	1.47474	P47897	QARS	Glutamine--tRNA ligase OS=Homo sapiens OX=9606 GN=QARS PE=1 SV=1	24.7971	23.7976	23.344	25.1972	25.426	25.7398
1430		0.238718	1.47374	Q969R2	OSBP2	Oxysterol-binding protein 2 OS=Homo sapiens OX=9606 GN=OSBP2 PE=1 SV=2	22.6105	16.768	16.6619	18.1839	22.9377	19.3401
1431		0.63257	1.47303	P11177	PDHB	Pyruvate dehydrogenase E1 component subunit beta, mitochondrial OS=Homo sapiens OX=9606 GN=PDHB PE=1 SV=3	19.8013	16.7374	16.6183	19.0289	19.4395	19.1076
1432		0.632632	1.46864	Q969P6	TOP1MT	DNA topoisomerase I, mitochondrial OS=Homo sapiens OX=9606 GN=TOP1MT PE=1 SV=1	17.4892	17.9563	18.4463	19.2673	21.2568	17.7735
1433		0.371378	1.46828	Q15800	MSMO1	Methylsterol monooxygenase 1 OS=Homo sapiens OX=9606 GN=MSMO1 PE=1 SV=1	20.5183	18.1982	16.7064	17.8104	22.0681	19.9492
1434		0.95247	1.46661	P51665	PSMD7	26S proteasome non-ATPase regulatory subunit 7 OS=Homo sapiens OX=9606 GN=PSMD7 PE=1 SV=2	22.7141	21.2794	21.038	23.8198	23.4338	22.1778
1435		1.20424	1.46457	A0A3B3IUD2	MSTO1	Protein misato homolog 1 OS=Homo sapiens OX=9606 GN=MSTO1 PE=1 SV=1	25.4996	23.8862	24.3491	25.4217	26.3306	26.3764
1436		0.898673	1.46442	Q9Y676	MRPS18B	28S ribosomal protein S18b, mitochondrial OS=Homo sapiens OX=9606 GN=MRPS18B PE=1 SV=1	24.2477	21.835	23.8771	24.939	24.5429	24.8711
1437		0.404077	1.46375	Q14574	DSC3	Desmocollin-3 OS=Homo sapiens OX=9606 GN=DSC3 PE=1 SV=3	19.7284	17.8904	22.1453	23.1442	20.9495	20.0616
1438		1.42658	1.45921	P52948	NUP98	Nuclear pore complex protein Nup98-Nup96 OS=Homo sapiens OX=9606 GN=NUP98 PE=1 SV=4	21.5231	20.9577	20.2105	22.7023	21.7879	22.5787
1439		0.704338	1.45864	Q99567	NUP88	Nuclear pore complex protein Nup88 OS=Homo sapiens OX=9606 GN=NUP88 PE=1 SV=2	23.5636	21.2907	20.4627	23.0082	23.5941	23.0907
1440		0.430491	1.45323	Q8N9N5	BANP	Protein BANP OS=Homo sapiens OX=9606 GN=BANP PE=1 SV=3	18.0165	19.7865	16.3159	19.2083	21.4189	17.8515
1441		0.53184	1.45104	P60510	PPP4C	Serine/threonine-protein phosphatase 4 catalytic subunit OS=Homo sapiens OX=9606 GN=PPP4C PE=1 SV=1	19.3161	15.7974	17.4879	19.8343	19.3948	17.7255
1442		0.744742	1.4469	Q9H5V9	CXorf56	UPF0428 protein CXorf56 OS=Homo sapiens OX=9606 GN=CXorf56 PE=1 SV=1	16.8236	18.2862	16.8087	17.9104	18.1103	20.2386
1443		0.87525	1.44617	Q9Y5B9	SUPT16H	FACT complex subunit SPT16 OS=Homo sapiens OX=9606 GN=SUPT16H PE=1 SV=1	26.7299	24.2536	24.7271	26.4726	26.9064	26.6701
1444		0.917744	1.44553	Q52LJ0	FAM98B	Protein FAM98B OS=Homo sapiens OX=9606 GN=FAM98B PE=1 SV=2	22.8787	20.7886	21.2889	23.4797	23.4748	22.3384
1445		1.00703	1.44546	Q13616	CUL1	Cullin-1 OS=Homo sapiens OX=9606 GN=CUL1 PE=1 SV=2	22.0225	20.324	21.0245	22.7854	23.2336	21.6883
1446		0.990412	1.44361	Q6UWP7	LCLAT1	Lysocardiolipin acyltransferase 1 OS=Homo sapiens OX=9606 GN=LCLAT1 PE=1 SV=1	22.9724	21.0252	21.3276	23.0039	22.8077	23.8444
1447		0.918329	1.44121	Q8WXH0	SYNE2	Nesprin-2 OS=Homo sapiens OX=9606 GN=SYNE2 PE=1 SV=3	24.3363	22.3171	23.3757	25.5227	24.8426	23.9875
1448		0.464091	1.43757	Q8N3R9	MPP5	MAGUK p55 subfamily member 5 OS=Homo sapiens OX=9606 GN=MPP5 PE=1 SV=3	19.0781	16.2762	18.1402	19.032	21.2051	17.57
1449		1.31262	1.43754	Q9ULV4	CORO1C	Coronin-1C OS=Homo sapiens OX=9606 GN=CORO1C PE=1 SV=1	23.184	21.4541	22.1672	23.4956	23.8282	23.7942
1450		1.01788	1.43712	Q9NRG9	AAAS	Aladin OS=Homo sapiens OX=9606 GN=AAAS PE=1 SV=1	23.5517	21.9201	21.4481	23.9693	23.8779	23.384
1451		0.222619	1.43633	D6RD66	WDR1	WD repeat-containing protein 1 (Fragment) OS=Homo sapiens OX=9606 GN=WDR1 PE=1 SV=1	16.9933	21.2929	19.828	20.1463	17.4077	24.8692
1452		1.08287	1.43512	P84077	ARF1	ADP-ribosylation factor 1 OS=Homo sapiens OX=9606 GN=ARF1 PE=1 SV=2	25.4996	24.151	23.5492	26.0718	26.0703	25.3632
1453		0.770405	1.43293	P13807	GYS1	Glycogen [starch] synthase, muscle OS=Homo sapiens OX=9606 GN=GYS1 PE=1 SV=2	23.3448	20.9227	23.5208	23.9006	24.3774	23.8092
1454		0.475026	1.43005	F5GYQ1	ATP6V0D1	V-type proton ATPase subunit OS=Homo sapiens OX=9606 GN=ATP6V0D1 PE=1 SV=1	22.3632	18.5738	20.8365	23.2617	21.9716	20.8304
1455		0.817502	1.42791	P38919	EIF4A3	Eukaryotic initiation factor 4A-III OS=Homo sapiens OX=9606 GN=EIF4A3 PE=1 SV=4	24.5797	22.8454	22.1823	23.8758	25.0602	24.9551
1456		1.0419	1.42276	Q15031	LARS2	Probable leucine--tRNA ligase, mitochondrial OS=Homo sapiens OX=9606 GN=LARS2 PE=1 SV=2	24.0729	22.3512	22.0157	24.3807	24.1427	24.1847
1457		1.00263	1.42213	H7C1H2	PSMD2	26S proteasome non-ATPase regulatory subunit 2 (Fragment) OS=Homo sapiens OX=9606 GN=PSMD2 PE=1 SV=1	16.3472	17.5305	17.261	18.8146	19.2192	17.3712
1458		1.34012	1.42122	Q14697	GANAB	Neutral alpha-glucosidase AB OS=Homo sapiens OX=9606 GN=GANAB PE=1 SV=3	26.7661	25.9026	25.403	27.7982	27.6798	26.8573
1459		0.731128	1.41953	Q9UBF2	COPG2	Coatomer subunit gamma-2 OS=Homo sapiens OX=9606 GN=COPG2 PE=1 SV=1	22.3707	20.0101	20.5453	22.2361	23.3812	21.5673
1460		0.616378	1.41927	Q00169	PITPNA	Phosphatidylinositol transfer protein alpha isoform OS=Homo sapiens OX=9606 GN=PITPNA PE=1 SV=2	19.4817	16.218	16.6846	19.1296	18.9728	18.5397
1461		1.12075	1.41772	B7ZLQ5	SMARCA1	Probable global transcription activator SNF2L1 OS=Homo sapiens OX=9606 GN=SMARCA1 PE=1 SV=1	24.1779	22.6122	22.8152	25.2542	24.1161	24.4882
1462		0.405994	1.41721	H3BU82	AAAS	Aladin (Fragment) OS=Homo sapiens OX=9606 GN=AAAS PE=1 SV=1	17.754	14.773	19.7382	18.974	19.3334	18.2095
1463		0.912974	1.40665	P61018	RAB4B	Ras-related protein Rab-4B OS=Homo sapiens OX=9606 GN=RAB4B PE=1 SV=1	19.0111	17.7372	16.5388	19.1168	19.3426	19.0475
1464		0.691675	1.4064	J3QLN6	EIF4A1	Eukaryotic initiation factor 4A-I (Fragment) OS=Homo sapiens OX=9606 GN=EIF4A1 PE=1 SV=1	19.908	17.9412	19.3933	19.446	20.1604	21.8554
1465		0.770506	1.40626	Q9BXB4	OSBPL11	Oxysterol-binding protein-related protein 11 OS=Homo sapiens OX=9606 GN=OSBPL11 PE=1 SV=2	23.3347	20.5083	21.7846	23.5149	23.4403	22.8912
1466		0.819431	1.40522	E7ETU9	PLOD2	Procollagen-lysine,2-oxoglutarate 5-dioxygenase 2 OS=Homo sapiens OX=9606 GN=PLOD2 PE=1 SV=1	23.422	20.8876	21.4742	23.3798	22.9488	23.671
1467		0.997228	1.40359	P11802	CDK4	Cyclin-dependent kinase 4 OS=Homo sapiens OX=9606 GN=CDK4 PE=1 SV=2	22.4083	20.9916	20.2134	22.7619	22.3046	22.7575
1468		1.04065	1.39553	P53634	CTSC	Dipeptidyl peptidase 1 OS=Homo sapiens OX=9606 GN=CTSC PE=1 SV=2	21.4934	22.5784	23.4351	24.0462	24.3	23.3474
1469		0.432895	1.3859	Q9Y697	NFS1	Cysteine desulfurase, mitochondrial OS=Homo sapiens OX=9606 GN=NFS1 PE=1 SV=3	21.3596	19.6062	20.9272	20.5389	24.5338	20.9779
1470		0.439518	1.38519	Q9UHI8	ADAMTS1	A disintegrin and metalloproteinase with thrombospondin motifs 1 OS=Homo sapiens OX=9606 GN=ADAMTS1 PE=1 SV=4	18.5623	19.2409	21.7277	20.4189	23.1218	20.1458
1471		1.20763	1.37993	K7EJJ1	AP1M2	AP-1 complex subunit mu-2 (Fragment) OS=Homo sapiens OX=9606 GN=AP1M2 PE=1 SV=1	17.4946	17.3546	16.1997	17.7033	18.7445	18.7409
1472		0.658512	1.37821	P30447	HLA-A	HLA class I histocompatibility antigen, A-23 alpha chain OS=Homo sapiens OX=9606 GN=HLA-A PE=1 SV=1	19.0317	17.5132	17.7789	17.8708	20.0122	20.5754
1473		0.498217	1.37297	P11766	ADH5	Alcohol dehydrogenase class-3 OS=Homo sapiens OX=9606 GN=ADH5 PE=1 SV=4	21.3617	17.4863	18.7428	19.9018	20.5884	21.2195
1474		0.583151	1.37222	O14980	XPO1	Exportin-1 OS=Homo sapiens OX=9606 GN=XPO1 PE=1 SV=1	24.5358	20.9449	22.3736	24.1783	23.9924	23.8003
1475		1.15624	1.37134	Q4R9M9	KIF1B	Kinesin family member 1Bbeta isoform II OS=Homo sapiens OX=9606 GN=KIF1B PE=1 SV=1	23.7508	22.4488	23.4896	25.0112	24.9727	23.8193
1476		0.372472	1.37035	P31947	SFN	14-3-3 protein sigma OS=Homo sapiens OX=9606 GN=SFN PE=1 SV=1	20.4007	16.2494	20.24	19.832	19.3987	21.7704
1477		0.594504	1.3693	Q16134	ETFDH	Electron transfer flavoprotein-ubiquinone oxidoreductase, mitochondrial OS=Homo sapiens OX=9606 GN=ETFDH PE=1 SV=2	25.0671	22.1176	24.0245	24.9919	26.1295	24.1959
1478		0.209387	1.36868	Q9UKA9	PTBP2	Polypyrimidine tract-binding protein 2 OS=Homo sapiens OX=9606 GN=PTBP2 PE=1 SV=1	15.1875	21.6049	17.3776	16.4668	19.4825	22.3267
1479		0.909608	1.36796	P02771	AFP	Alpha-fetoprotein OS=Homo sapiens OX=9606 GN=AFP PE=1 SV=1	17.9698	16.5061	17.939	18.3115	19.8585	18.3488
1480		0.810462	1.3669	A0A3B3IUB1	EIF2B5	Translation initiation factor eIF-2B subunit epsilon OS=Homo sapiens OX=9606 GN=EIF2B5 PE=1 SV=1	18.8887	18.1668	16.8922	19.1733	18.5535	20.3216
1481		1.25466	1.36595	O43252	PAPSS1	Bifunctional 3'-phosphoadenosine 5'-phosphosulfate synthase 1 OS=Homo sapiens OX=9606 GN=PAPSS1 PE=1 SV=2	25.1678	23.5184	24.5776	26.1158	25.6862	25.5597
1482		1.06418	1.36484	Q14566	MCM6	DNA replication licensing factor MCM6 OS=Homo sapiens OX=9606 GN=MCM6 PE=1 SV=1	24.2272	23.2239	22.6332	25.4331	24.6293	24.1164
1483		1.11969	1.36413	A0A3B3ISK9	ACSF3	Acyl-CoA synthetase family member 3, mitochondrial OS=Homo sapiens OX=9606 GN=ACSF3 PE=1 SV=1	20.4707	20.0069	18.9039	21.8232	20.8966	20.7541
1484		0.627721	1.35968	Q8NDT2	RBM15B	Putative RNA-binding protein 15B OS=Homo sapiens OX=9606 GN=RBM15B PE=1 SV=3	24.8719	21.705	22.9989	24.9683	24.7759	23.9107
1485		0.809156	1.35613	Q9H845	ACAD9	Acyl-CoA dehydrogenase family member 9, mitochondrial OS=Homo sapiens OX=9606 GN=ACAD9 PE=1 SV=1	19.8918	18.0297	17.3051	19.6791	19.9396	19.6763
1486		0.633649	1.35336	P30566	ADSL	Adenylosuccinate lyase OS=Homo sapiens OX=9606 GN=ADSL PE=1 SV=2	26.5827	23.783	23.8273	26.4141	26.2747	25.5644
1487		0.625259	1.35258	Q969H8	MYDGF	Myeloid-derived growth factor OS=Homo sapiens OX=9606 GN=MYDGF PE=1 SV=1	19.32	20.9387	21.4069	21.1772	21.1582	23.3879
1488		0.756658	1.35233	Q13564	NAE1	NEDD8-activating enzyme E1 regulatory subunit OS=Homo sapiens OX=9606 GN=NAE1 PE=1 SV=1	23.7385	22.0168	21.3591	24.5149	23.5428	23.1137
1489		0.823605	1.34908	H0YN14	IPO4	Importin-4 OS=Homo sapiens OX=9606 GN=IPO4 PE=1 SV=1	22.9439	20.386	21.3375	23.1355	22.6607	22.9185
1490		1.21157	1.3473	Q5JSZ1	TLE4	Transducin-like enhancer protein 4 (Fragment) OS=Homo sapiens OX=9606 GN=TLE4 PE=1 SV=2	18.145	16.4023	17.6372	18.857	18.6072	18.7622
1491		0.935681	1.34507	Q9H2M9	RAB3GAP2	Rab3 GTPase-activating protein non-catalytic subunit OS=Homo sapiens OX=9606 GN=RAB3GAP2 PE=1 SV=1	22.6393	20.7401	20.9811	23.1381	23.0758	22.1819
1492		0.339141	1.34423	P52907	CAPZA1	F-actin-capping protein subunit alpha-1 OS=Homo sapiens OX=9606 GN=CAPZA1 PE=1 SV=3	21.3923	17.1993	17.8088	18.2372	21.5352	20.6607
1493		1.00118	1.34336	A0A087WUV8	BSG	Basigin OS=Homo sapiens OX=9606 GN=BSG PE=1 SV=1	23.9945	22.387	21.9377	24.1149	23.9792	24.2552
1494		0.491624	1.34008	F8W1S1	KRT74	Keratin, type II cytoskeletal 74 OS=Homo sapiens OX=9606 GN=KRT74 PE=1 SV=1	19.6164	20.308	17.0025	19.8508	21.5641	19.5321
1495		0.534798	1.33911	Q5T0V0	SLIT1	Slit homolog 1 protein OS=Homo sapiens OX=9606 GN=SLIT1 PE=1 SV=1	20.6478	18.3764	17.4147	20.6753	19.0569	20.724
1496		0.913171	1.33551	G3V126	ATP6V1H	V-type proton ATPase subunit H OS=Homo sapiens OX=9606 GN=ATP6V1H PE=1 SV=1	20.8324	21.659	19.4226	21.6388	21.9509	22.3307
1497		0.799926	1.33438	A6NHJ8	CRYZL1	Quinone oxidoreductase-like protein 1 OS=Homo sapiens OX=9606 GN=CRYZL1 PE=1 SV=2	23.9979	22.0391	21.6852	23.3588	24.2516	24.1151
1498		0.304851	1.33099	P61803	DAD1	Dolichyl-diphosphooligosaccharide--protein glycosyltransferase subunit DAD1 OS=Homo sapiens OX=9606 GN=DAD1 PE=1 SV=3	20.4679	17.7879	17.5774	21.5054	21.4075	16.9134
1499		0.703657	1.32712	Q5VX85	PARP1	Poly [ADP-ribose] polymerase 1 OS=Homo sapiens OX=9606 GN=PARP1 PE=1 SV=1	18.9749	17.5197	19.424	21.1819	19.0089	19.7091
1500		0.89466	1.32543	O60885	BRD4	Bromodomain-containing protein 4 OS=Homo sapiens OX=9606 GN=BRD4 PE=1 SV=2	23.9569	21.7507	22.5658	23.6343	24.1182	24.4971
1501		0.312347	1.32452	Q96P47	AGAP3	Arf-GAP with GTPase, ANK repeat and PH domain-containing protein 3 OS=Homo sapiens OX=9606 GN=AGAP3 PE=1 SV=2	20.7253	16.4558	15.347	19.4775	19.3047	17.7195
1502		0.453795	1.32276	Q13546	RIPK1	Receptor-interacting serine/threonine-protein kinase 1 OS=Homo sapiens OX=9606 GN=RIPK1 PE=1 SV=3	19.0252	16.231	19.9511	20.2224	20.3696	18.5835
1503		0.199835	1.3209	Q86TI2	DPP9	Dipeptidyl peptidase 9 OS=Homo sapiens OX=9606 GN=DPP9 PE=1 SV=3	22.5761	15.0824	21.1526	21.8878	18.739	22.147
1504		0.809429	1.31828	O00425	IGF2BP3	Insulin-like growth factor 2 mRNA-binding protein 3 OS=Homo sapiens OX=9606 GN=IGF2BP3 PE=1 SV=2	18.7538	17.0694	18.1525	18.4254	20.3749	19.1302
1505		1.39261	1.31801	E7EUU4	EIF4G1	Eukaryotic translation initiation factor 4 gamma 1 OS=Homo sapiens OX=9606 GN=EIF4G1 PE=1 SV=1	22.2204	20.9481	22.1368	22.7662	23.2131	23.28
1506		1.43038	1.31647	P27361	MAPK3	Mitogen-activated protein kinase 3 OS=Homo sapiens OX=9606 GN=MAPK3 PE=1 SV=4	21.4627	20.7456	20.0308	21.8899	22.2714	22.0273
1507		0.602485	1.3111	P46013	MKI67	Proliferation marker protein Ki-67 OS=Homo sapiens OX=9606 GN=MKI67 PE=1 SV=2	24.7275	22.7971	23.2995	25.7314	25.6757	23.3503
1508		1.05847	1.30294	Q96DZ1	ERLEC1	Endoplasmic reticulum lectin 1 OS=Homo sapiens OX=9606 GN=ERLEC1 PE=1 SV=1	20.0368	20.5433	19.4342	20.3547	21.6646	21.9039
1509		0.422252	1.29752	Q9Y696	CLIC4	Chloride intracellular channel protein 4 OS=Homo sapiens OX=9606 GN=CLIC4 PE=1 SV=4	22.0711	17.7966	19.4686	21.0084	21.8244	20.3961
1510		0.275119	1.29503	Q9NZ01	TECR	Very-long-chain enoyl-CoA reductase OS=Homo sapiens OX=9606 GN=TECR PE=1 SV=1	17.2786	20.4914	20.0589	20.5471	17.8141	23.3528
1511		0.249488	1.29403	A0A2R8Y6R5	CLPB	Caseinolytic peptidase B protein homolog OS=Homo sapiens OX=9606 GN=CLPB PE=1 SV=1	21.1327	14.5713	18.3084	20.8277	18.8121	18.2547
1512		0.980132	1.2927	F1T0I1	SEC16A	Protein transport protein sec16 OS=Homo sapiens OX=9606 GN=SEC16A PE=1 SV=1	22.932	21.7578	20.8702	23.0851	23.4485	22.9045
1513		0.686153	1.29155	Q9NUB1	ACSS1	Acetyl-coenzyme A synthetase 2-like, mitochondrial OS=Homo sapiens OX=9606 GN=ACSS1 PE=1 SV=2	19.5692	19.7911	20.3943	22.7753	20.8505	20.0034
1514		0.773355	1.29116	B7ZM99	MTHFD1L	MTHFD1L protein OS=Homo sapiens OX=9606 GN=MTHFD1L PE=1 SV=1	20.7968	19.4895	19.5736	22.25	21.4352	20.0481
1515		0.29962	1.29059	Q8TDX7	NEK7	Serine/threonine-protein kinase Nek7 OS=Homo sapiens OX=9606 GN=NEK7 PE=1 SV=1	21.2499	16.7283	16.4999	20.3101	20.224	17.8156
1516		0.515831	1.28746	Q9UHI6	DDX20	Probable ATP-dependent RNA helicase DDX20 OS=Homo sapiens OX=9606 GN=DDX20 PE=1 SV=2	24.778	22.3326	21.4528	24.7152	24.4735	23.2369
1517		0.235289	1.28702	Q92552	MRPS27	28S ribosomal protein S27, mitochondrial OS=Homo sapiens OX=9606 GN=MRPS27 PE=1 SV=3	21.4936	17.9283	16.0982	20.6723	21.755	16.9538
1518		0.449575	1.2862	Q4G0F5	VPS26B	Vacuolar protein sorting-associated protein 26B OS=Homo sapiens OX=9606 GN=VPS26B PE=1 SV=2	20.4599	16.3118	19.0345	19.6733	19.7287	20.2628
1519		1.04622	1.28498	P49321	NASP	Nuclear autoantigenic sperm protein OS=Homo sapiens OX=9606 GN=NASP PE=1 SV=2	22.9306	23.2747	23.3785	23.8548	23.9851	25.5988
1520		0.337254	1.28497	A0A2R8Y542	DYNC1H1	Cytoplasmic dynein 1 heavy chain 1 (Fragment) OS=Homo sapiens OX=9606 GN=DYNC1H1 PE=1 SV=1	21.4688	16.4244	20.0685	20.3033	21.517	19.9964
1521		0.23215	1.28466	A0A0J9YWS4	EPB41L3	Band 4.1-like protein 3 (Fragment) OS=Homo sapiens OX=9606 GN=EPB41L3 PE=1 SV=1	17.7061	16.4432	23.3416	20.789	21.0324	19.5234
1522		0.241798	1.28182	Q9BZZ5	API5	Apoptosis inhibitor 5 OS=Homo sapiens OX=9606 GN=API5 PE=1 SV=3	21.7621	18.9744	18.2874	22.7873	22.7282	17.3539
1523		1.6441	1.27856	Q01082	SPTBN1	Spectrin beta chain, non-erythrocytic 1 OS=Homo sapiens OX=9606 GN=SPTBN1 PE=1 SV=2	23.4781	22.9256	22.6137	23.7998	24.4269	24.6265
1524		0.431145	1.27824	P23284	PPIB	Peptidyl-prolyl cis-trans isomerase B OS=Homo sapiens OX=9606 GN=PPIB PE=1 SV=2	25.3302	21.5418	21.5526	24.1817	24.2596	23.8179
1525		0.907011	1.27786	Q10570	CPSF1	Cleavage and polyadenylation specificity factor subunit 1 OS=Homo sapiens OX=9606 GN=CPSF1 PE=1 SV=2	24.7755	23.6612	24.0262	25.1916	24.5876	26.5172
1526		0.499805	1.27608	Q14558	PRPSAP1	Phosphoribosyl pyrophosphate synthase-associated protein 1 OS=Homo sapiens OX=9606 GN=PRPSAP1 PE=1 SV=2	17.6447	18.8444	15.5292	19.6358	17.7404	18.4703
1527		0.514918	1.27557	Q9UBQ5	EIF3K	Eukaryotic translation initiation factor 3 subunit K OS=Homo sapiens OX=9606 GN=EIF3K PE=1 SV=1	21.2198	17.5545	19.2718	20.423	21.1104	20.3396
1528		0.650956	1.26984	Q15014	MORF4L2	Mortality factor 4-like protein 2 OS=Homo sapiens OX=9606 GN=MORF4L2 PE=1 SV=1	20.3576	20.8051	18.0794	21.4273	21.0793	20.545
1529		0.601284	1.26884	Q92973	TNPO1	Transportin-1 OS=Homo sapiens OX=9606 GN=TNPO1 PE=1 SV=2	25.7358	22.7565	23.7687	25.8819	25.512	24.6736
1530		0.680943	1.26782	Q9HAU0	PLEKHA5	Pleckstrin homology domain-containing family A member 5 OS=Homo sapiens OX=9606 GN=PLEKHA5 PE=1 SV=1	21.852	20.0634	22.3691	21.9262	23.5713	22.5904
1531		1.52606	1.26733	A0A3B3IST6	FOXP1	Forkhead box protein P1 (Fragment) OS=Homo sapiens OX=9606 GN=FOXP1 PE=1 SV=1	19.4839	19.7371	19.7824	20.5155	20.613	21.677
1532		0.56629	1.2635	A0A2U3TZN6	CASK	Peripheral plasma membrane protein CASK OS=Homo sapiens OX=9606 GN=CASK PE=1 SV=1	17.6074	17.7877	20.4292	19.3903	20.6403	19.5841
1533		1.2693	1.25936	H0Y8G5	HNRNPD	Heterogeneous nuclear ribonucleoprotein D0 (Fragment) OS=Homo sapiens OX=9606 GN=HNRNPD PE=1 SV=8	20.0949	19.723	20.892	20.8716	21.7768	21.8395
1534		1.14655	1.25674	P61457	PCBD1	Pterin-4-alpha-carbinolamine dehydratase OS=Homo sapiens OX=9606 GN=PCBD1 PE=1 SV=2	19.9233	20.9487	21.3674	21.5012	22.0175	22.491
1535		1.5809	1.25524	Q8ND82	ZNF280C	Zinc finger protein 280C OS=Homo sapiens OX=9606 GN=ZNF280C PE=1 SV=1	23.8785	22.6462	23.1913	24.5753	24.5659	24.3405
1536		0.699881	1.25164	Q8TEM1	NUP210	Nuclear pore membrane glycoprotein 210 OS=Homo sapiens OX=9606 GN=NUP210 PE=1 SV=3	22.7921	22.1726	23.182	23.012	25.4701	23.4195
1537		0.550877	1.25019	Q00839	HNRNPU	Heterogeneous nuclear ribonucleoprotein U OS=Homo sapiens OX=9606 GN=HNRNPU PE=1 SV=6	28.5401	25.122	26.8296	28.1222	28.3849	27.7351
1538		0.640816	1.25004	A0A182DWI3	TXNRD1	Thioredoxin reductase 1, cytoplasmic OS=Homo sapiens OX=9606 GN=TXNRD1 PE=1 SV=1	19.8455	17.2666	17.2676	19.1137	19.2686	19.7476
1539		0.391701	1.24831	Q12834	CDC20	Cell division cycle protein 20 homolog OS=Homo sapiens OX=9606 GN=CDC20 PE=1 SV=2	22.4599	25.8804	26.8355	26.4446	26.5806	25.8955
1540		0.662629	1.24653	P53618	COPB1	Coatomer subunit beta OS=Homo sapiens OX=9606 GN=COPB1 PE=1 SV=3	25.4158	22.929	23.2706	25.6711	25.2072	24.4767
1541		0.484693	1.24592	Q6PL18	ATAD2	ATPase family AAA domain-containing protein 2 OS=Homo sapiens OX=9606 GN=ATAD2 PE=1 SV=1	24.0512	20.2794	21.6893	23.6101	23.2231	22.9244
1542		1.02809	1.24428	P36578	RPL4	60S ribosomal protein L4 OS=Homo sapiens OX=9606 GN=RPL4 PE=1 SV=5	23.2056	22.7878	23.9904	24.4962	23.8409	25.3794
1543		1.47913	1.24233	Q9UHB9	SRP68	Signal recognition particle subunit SRP68 OS=Homo sapiens OX=9606 GN=SRP68 PE=1 SV=2	23.755	23.6592	23.6886	25.1234	25.5074	24.1991
1544		0.59166	1.24222	O94927	HAUS5	HAUS augmin-like complex subunit 5 OS=Homo sapiens OX=9606 GN=HAUS5 PE=1 SV=2	22.1943	19.0317	20.471	22.2275	21.6332	21.5629
1545		1.35672	1.23553	Q00653	NFKB2	Nuclear factor NF-kappa-B p100 subunit OS=Homo sapiens OX=9606 GN=NFKB2 PE=1 SV=4	24.887	23.5701	23.7397	25.401	25.4017	25.1007
1546		0.598938	1.23502	O43676	NDUFB3	NADH dehydrogenase [ubiquinone] 1 beta subcomplex subunit 3 OS=Homo sapiens OX=9606 GN=NDUFB3 PE=1 SV=3	20.8081	19.7611	22.666	21.6819	22.3272	22.9312
1547		1.65082	1.23071	O75369	FLNB	Filamin-B OS=Homo sapiens OX=9606 GN=FLNB PE=1 SV=2	23.0592	23.8058	23.7458	24.736	25.2004	24.3666
1548		0.668303	1.2238	P56192	MARS	Methionine--tRNA ligase, cytoplasmic OS=Homo sapiens OX=9606 GN=MARS PE=1 SV=2	26.3492	24.9649	23.9485	26.9012	26.6134	25.4194
1549		0.481705	1.22343	B1AK88	CAPZB	F-actin-capping protein subunit beta OS=Homo sapiens OX=9606 GN=CAPZB PE=1 SV=1	17.768	20.5019	20.927	20.3994	20.5386	21.9292
1550		0.728852	1.22283	E9PBG7	CAMK2D	Calcium/calmodulin-dependent protein kinase type II subunit delta OS=Homo sapiens OX=9606 GN=CAMK2D PE=1 SV=1	24.1921	23.694	21.7064	24.3354	24.2731	24.6524
1551		0.383612	1.22113	Q9UQR1	ZNF148	Zinc finger protein 148 OS=Homo sapiens OX=9606 GN=ZNF148 PE=1 SV=2	21.0616	17.0277	20.0738	21.737	20.11	19.9795
1552		1.50355	1.2185	Q9H2G2	SLK	STE20-like serine/threonine-protein kinase OS=Homo sapiens OX=9606 GN=SLK PE=1 SV=1	21.4549	21.4928	21.4797	22.1839	23.4247	22.4743
1553		0.384028	1.21006	Q16630	CPSF6	Cleavage and polyadenylation specificity factor subunit 6 OS=Homo sapiens OX=9606 GN=CPSF6 PE=1 SV=2	22.3201	22.0633	21.9686	21.5151	25.8999	22.5673
1554		0.654554	1.2097	P63000	RAC1	Ras-related C3 botulinum toxin substrate 1 OS=Homo sapiens OX=9606 GN=RAC1 PE=1 SV=1	23.1435	21.4108	21.0833	22.1709	23.058	24.0378
1555		0.302571	1.20891	Q7Z7H5	TMED4	Transmembrane emp24 domain-containing protein 4 OS=Homo sapiens OX=9606 GN=TMED4 PE=1 SV=1	21.0981	19.3167	15.9417	19.0433	21.0899	19.85
1556		0.503725	1.20732	Q9Y3Z3	SAMHD1	Deoxynucleoside triphosphate triphosphohydrolase SAMHD1 OS=Homo sapiens OX=9606 GN=SAMHD1 PE=1 SV=2	26.9855	24.3395	23.9257	26.2349	27.0521	25.5857
1557		0.452584	1.20349	P05090	APOD	Apolipoprotein D OS=Homo sapiens OX=9606 GN=APOD PE=1 SV=1	20.3952	17.3836	17.0384	18.7547	20.2067	19.4663
1558		1.52101	1.20284	A0A087WXZ1	TP53	Cellular tumor antigen p53 OS=Homo sapiens OX=9606 GN=TP53 PE=1 SV=1	18.0322	19.2336	18.8037	20.0605	19.9015	19.716
1559		0.314701	1.20024	O96008	TOMM40	Mitochondrial import receptor subunit TOM40 homolog OS=Homo sapiens OX=9606 GN=TOMM40 PE=1 SV=1	25.6672	20.54	22.3811	24.5277	24.4554	23.2059
1560		1.13097	1.20017	H0Y9Y4	RPS3A	40S ribosomal protein S3a (Fragment) OS=Homo sapiens OX=9606 GN=RPS3A PE=1 SV=1	23.7328	22.0793	23.0823	24.0359	24.0275	24.4316
1561		0.589388	1.19802	O60256	PRPSAP2	Phosphoribosyl pyrophosphate synthase-associated protein 2 OS=Homo sapiens OX=9606 GN=PRPSAP2 PE=1 SV=1	22.262	21.06	21.5526	23.7834	23.5323	21.153
1562		0.457304	1.1959	Q9UII4	HERC5	E3 ISG15--protein ligase HERC5 OS=Homo sapiens OX=9606 GN=HERC5 PE=1 SV=2	21.6394	19.9503	18.2682	21.4253	21.969	20.0512
1563		1.1112	1.19359	Q9H8H2	DDX31	Probable ATP-dependent RNA helicase DDX31 OS=Homo sapiens OX=9606 GN=DDX31 PE=1 SV=2	19.2604	17.771	19.0591	20.2643	19.7905	19.6165
1564		1.05689	1.19219	O95197	RTN3	Reticulon-3 OS=Homo sapiens OX=9606 GN=RTN3 PE=1 SV=2	19.4445	19.8855	19.7745	20.8134	20.0476	21.8201
1565		0.625288	1.18353	O95831	AIFM1	Apoptosis-inducing factor 1, mitochondrial OS=Homo sapiens OX=9606 GN=AIFM1 PE=1 SV=1	23.6108	23.4745	21.0853	23.4719	23.9964	24.253
1566		1.00992	1.17988	P19367	HK1	Hexokinase-1 OS=Homo sapiens OX=9606 GN=HK1 PE=1 SV=3	25.6156	24.1003	23.9306	25.9098	25.7659	25.5104
1567		0.429866	1.17251	Q14964	RAB39A	Ras-related protein Rab-39A OS=Homo sapiens OX=9606 GN=RAB39A PE=1 SV=2	18.1294	20.2166	19.5218	19.3395	22.4396	19.6062
1568		0.55595	1.17244	Q9NR12	PDLIM7	PDZ and LIM domain protein 7 OS=Homo sapiens OX=9606 GN=PDLIM7 PE=1 SV=1	24.4125	21.7235	24	24.9766	24.9611	23.7156
1569		0.259468	1.16966	Q92997	DVL3	Segment polarity protein dishevelled homolog DVL-3 OS=Homo sapiens OX=9606 GN=DVL3 PE=1 SV=2	24.0122	18.7756	19.2335	22.8751	20.651	22.0041
1570		0.548812	1.16281	Q9P2R3	ANKFY1	Rabankyrin-5 OS=Homo sapiens OX=9606 GN=ANKFY1 PE=1 SV=2	22.7861	19.5705	21.0593	22.5346	22.2621	22.1076
1571		0.36233	1.16276	Q9P2B2	PTGFRN	Prostaglandin F2 receptor negative regulator OS=Homo sapiens OX=9606 GN=PTGFRN PE=1 SV=2	20.9197	21.3785	24.7131	24.5463	23.4968	22.4563
1572		0.194773	1.16015	P0DJD0	RGPD1	RANBP2-like and GRIP domain-containing protein 1 OS=Homo sapiens OX=9606 GN=RGPD1 PE=2 SV=1	17.677	22.1647	22.1671	23.4106	23.703	18.3756
1573		0.3743	1.15956	Q96SI9	STRBP	Spermatid perinuclear RNA-binding protein OS=Homo sapiens OX=9606 GN=STRBP PE=1 SV=1	24.766	20.9263	22.4265	24.278	24.7495	22.5699
1574		0.975823	1.15872	P52272	HNRNPM	Heterogeneous nuclear ribonucleoprotein M OS=Homo sapiens OX=9606 GN=HNRNPM PE=1 SV=3	25.0352	25.8358	23.9812	26.3585	26.1155	25.8544
1575		0.625721	1.15837	O95758	PTBP3	Polypyrimidine tract-binding protein 3 OS=Homo sapiens OX=9606 GN=PTBP3 PE=1 SV=2	21.4935	18.6453	19.7179	21.1419	20.9857	21.2042
1576		1.25541	1.15825	P00558	PGK1	Phosphoglycerate kinase 1 OS=Homo sapiens OX=9606 GN=PGK1 PE=1 SV=3	23.1082	23.0091	21.7631	23.7889	23.758	23.8083
1577		0.598223	1.15694	P26640	VARS	Valine--tRNA ligase OS=Homo sapiens OX=9606 GN=VARS PE=1 SV=4	24.198	22.3088	21.4189	23.7522	24.3029	23.3415
1578		0.419936	1.1518	A0A1W2PNP0	PIGT	GPI transamidase component PIG-T (Fragment) OS=Homo sapiens OX=9606 GN=PIGT PE=1 SV=1	20.394	19.6448	21.983	22.5695	22.9568	19.9509
1579		0.634804	1.15092	E7EPK1	SEPTIN7	Septin-7 OS=Homo sapiens OX=9606 GN=SEPTIN7 PE=1 SV=2	19.3728	16.9757	18.4664	20.2383	18.8151	19.2142
1580		0.640817	1.14814	O43865	AHCYL1	S-adenosylhomocysteine hydrolase-like protein 1 OS=Homo sapiens OX=9606 GN=AHCYL1 PE=1 SV=2	21.475	20.2869	20.2304	20.5126	22.9103	22.0138
1581		0.47815	1.14699	Q969Z0	TBRG4	FAST kinase domain-containing protein 4 OS=Homo sapiens OX=9606 GN=TBRG4 PE=1 SV=1	21.8124	18.7277	20.764	21.0686	22.6102	21.0662
1582		0.811385	1.14543	B7Z5N5	SMAD2	Mothers against decapentaplegic homolog OS=Homo sapiens OX=9606 GN=SMAD2 PE=1 SV=1	18.237	16.214	17.9435	18.3367	18.9173	18.5767
1583		0.472778	1.14238	Q96T76	MMS19	MMS19 nucleotide excision repair protein homolog OS=Homo sapiens OX=9606 GN=MMS19 PE=1 SV=2	23.251	19.9298	21.3178	23.0962	23.0093	21.8202
1584		0.658057	1.14146	H7C1Q6	SMPD4	Sphingomyelin phosphodiesterase 4 (Fragment) OS=Homo sapiens OX=9606 GN=SMPD4 PE=1 SV=1	21.5425	20.2036	19.479	21.7838	20.5883	22.2773
1585		1.5098	1.14117	O75306	NDUFS2	NADH dehydrogenase [ubiquinone] iron-sulfur protein 2, mitochondrial OS=Homo sapiens OX=9606 GN=NDUFS2 PE=1 SV=2	23.0894	22.3069	21.9064	23.6513	23.5364	23.5385
1586		0.403192	1.14056	P41743	PRKCI	Protein kinase C iota type OS=Homo sapiens OX=9606 GN=PRKCI PE=1 SV=2	22.7491	21.4201	18.8851	22.056	22.8794	21.5406
1587		0.456016	1.14013	Q5QPA5	MRPS18A	39S ribosomal protein S18a, mitochondrial (Fragment) OS=Homo sapiens OX=9606 GN=MRPS18A PE=1 SV=9	21.9766	18.7701	20.8614	22.3099	20.6269	22.0916
1588		0.507346	1.13883	Q86VP6	CAND1	Cullin-associated NEDD8-dissociated protein 1 OS=Homo sapiens OX=9606 GN=CAND1 PE=1 SV=2	25.7436	22.5468	24.6779	26.0053	25.0311	25.3483
1589		0.263357	1.13489	O95602	POLR1A	DNA-directed RNA polymerase I subunit RPA1 OS=Homo sapiens OX=9606 GN=POLR1A PE=1 SV=2	23.2076	22.9696	23.4773	26.1641	25.9665	20.9285
1590		0.384481	1.13066	Q05048	CSTF1	Cleavage stimulation factor subunit 1 OS=Homo sapiens OX=9606 GN=CSTF1 PE=1 SV=1	23.9023	19.9285	21.7644	23.5463	23.3619	22.0789
1591		0.806436	1.1287	Q13547	HDAC1	Histone deacetylase 1 OS=Homo sapiens OX=9606 GN=HDAC1 PE=1 SV=1	24.8085	22.6094	23.7999	25.0029	24.9781	24.6229
1592		0.208722	1.12839	Q9H307	PNN	Pinin OS=Homo sapiens OX=9606 GN=PNN PE=1 SV=5	21.0728	14.6642	19.9023	19.7634	20.8512	18.4099
1593		1.24227	1.12837	P60763	RAC3	Ras-related C3 botulinum toxin substrate 3 OS=Homo sapiens OX=9606 GN=RAC3 PE=1 SV=1	17.5173	16.8907	16.782	17.8852	17.7812	18.9087
1594		0.51036	1.12596	Q99536	VAT1	Synaptic vesicle membrane protein VAT-1 homolog OS=Homo sapiens OX=9606 GN=VAT1 PE=1 SV=2	22.7005	20.7592	20.1917	22.681	23.1671	21.1811
1595		0.42447	1.12578	O96017	CHEK2	Serine/threonine-protein kinase Chk2 OS=Homo sapiens OX=9606 GN=CHEK2 PE=1 SV=1	20.8285	17.5621	20.3965	20.4126	20.0854	21.6664
1596		0.5807	1.12423	Q9UKE5	TNIK	TRAF2 and NCK-interacting protein kinase OS=Homo sapiens OX=9606 GN=TNIK PE=1 SV=1	22.712	20.3263	20.7248	22.5383	23.0615	21.536
1597		0.296951	1.12336	O15344	MID1	E3 ubiquitin-protein ligase Midline-1 OS=Homo sapiens OX=9606 GN=MID1 PE=1 SV=1	24.6099	19.7569	24.0093	24.1408	23.6384	23.967
1598		0.88556	1.12246	A0A1B0GTP9	STXBP1	Syntaxin-binding protein 1 OS=Homo sapiens OX=9606 GN=STXBP1 PE=1 SV=1	23.2754	21.3921	22.7679	23.8579	23.6899	23.255
1599		0.916764	1.12215	Q5VTR2	RNF20	E3 ubiquitin-protein ligase BRE1A OS=Homo sapiens OX=9606 GN=RNF20 PE=1 SV=2	22.0042	22.1348	20.8668	22.5376	22.2497	23.585
1600		0.84066	1.12043	O00541	PES1	Pescadillo homolog OS=Homo sapiens OX=9606 GN=PES1 PE=1 SV=1	19.6059	21.3276	21.3537	22.2191	21.4701	21.9592
1601		0.782786	1.11962	Q9NYU2	UGGT1	UDP-glucose:glycoprotein glucosyltransferase 1 OS=Homo sapiens OX=9606 GN=UGGT1 PE=1 SV=3	23.5214	22.3731	23.0218	22.9621	24.7871	24.5259
1602		0.55146	1.11868	Q9Y2L5	TRAPPC8	Trafficking protein particle complex subunit 8 OS=Homo sapiens OX=9606 GN=TRAPPC8 PE=1 SV=2	24.1917	21.3757	22.4216	24.3749	23.8453	23.125
1603		0.793974	1.11763	P26583	HMGB2	High mobility group protein B2 OS=Homo sapiens OX=9606 GN=HMGB2 PE=1 SV=2	22.8358	21.848	20.8834	22.3772	23.4911	23.0518
1604		1.51961	1.11763	O75569	PRKRA	Interferon-inducible double-stranded RNA-dependent protein kinase activator A OS=Homo sapiens OX=9606 GN=PRKRA PE=1 SV=1	23.77	22.7039	22.9471	24.4699	24.1313	24.1726
1605		0.472636	1.11622	A0A2R8Y6L6	TRMU	Mitochondrial tRNA-specific 2-thiouridylase 1 OS=Homo sapiens OX=9606 GN=TRMU PE=1 SV=1	20.9206	19.4094	19.0938	19.6956	20.5098	22.567
1606		0.360967	1.11576	H3BS72	HACD3	Very-long-chain (3R)-3-hydroxyacyl-CoA dehydratase OS=Homo sapiens OX=9606 GN=HACD3 PE=1 SV=1	19.2213	20.5923	20.0543	19.4837	20.2483	23.4832
1607		0.730032	1.11496	Q5SX87	GDI2	Rab GDP dissociation inhibitor (Fragment) OS=Homo sapiens OX=9606 GN=GDI2 PE=1 SV=1	18.7978	16.412	17.3748	18.5377	18.8339	18.5579
1608		0.414742	1.11217	Q96JP5	ZFP91	E3 ubiquitin-protein ligase ZFP91 OS=Homo sapiens OX=9606 GN=ZFP91 PE=1 SV=1	20.8737	17.2863	20.4958	20.5094	20.7099	20.7731
1609		0.474592	1.10652	O75663	TIPRL	TIP41-like protein OS=Homo sapiens OX=9606 GN=TIPRL PE=1 SV=2	25.2317	22.1828	22.2656	24.1291	24.5737	24.2969
1610		0.254759	1.10626	A0A494BZZ2	TPM1	Tropomyosin alpha-1 chain OS=Homo sapiens OX=9606 GN=TPM1 PE=1 SV=1	20.7551	14.7938	17.6763	18.6445	18.8596	19.0398
1611		1.36016	1.10626	Q9UN86	G3BP2	Ras GTPase-activating protein-binding protein 2 OS=Homo sapiens OX=9606 GN=G3BP2 PE=1 SV=2	24.7947	23.6606	24.4527	25.7439	25.3448	25.138
1612		0.40636	1.10398	Q9UJ70	NAGK	N-acetyl-D-glucosamine kinase OS=Homo sapiens OX=9606 GN=NAGK PE=1 SV=4	24.7559	21.5897	21.496	24.5469	23.4618	23.1449
1613		0.523266	1.10364	P13796	LCP1	Plastin-2 OS=Homo sapiens OX=9606 GN=LCP1 PE=1 SV=6	18.6791	15.9703	16.4963	18.8185	18.2466	17.3915
1614		0.642086	1.10261	P49916	LIG3	DNA ligase 3 OS=Homo sapiens OX=9606 GN=LIG3 PE=1 SV=2	19.8648	19.8828	20.0702	22.5867	20.2724	20.2666
1615		0.385159	1.10252	Q9NYL2	MAP3K20	Mitogen-activated protein kinase kinase kinase 20 OS=Homo sapiens OX=9606 GN=MAP3K20 PE=1 SV=3	21.648	19.2347	20.4699	22.9553	22.0463	19.6586
1616		0.419374	1.10209	P49721	PSMB2	Proteasome subunit beta type-2 OS=Homo sapiens OX=9606 GN=PSMB2 PE=1 SV=1	21.8725	18.1515	20.5161	21.4896	21.6064	20.7504
1617		0.730963	1.09845	X6RJS7	BRCC3	Lys-63-specific deubiquitinase BRCC36 (Fragment) OS=Homo sapiens OX=9606 GN=BRCC3 PE=1 SV=1	16.9145	17.3134	18.5005	17.8149	19.5365	18.6723
1618		0.480396	1.09743	A0A0A0MRL6	ABLIM1	Actin-binding LIM protein 1 OS=Homo sapiens OX=9606 GN=ABLIM1 PE=1 SV=1	23.1001	20.8212	23.1533	24.187	23.9736	22.2063
1619		0.92348	1.09669	J3QR07	YTHDC1	YTH domain-containing protein 1 OS=Homo sapiens OX=9606 GN=YTHDC1 PE=1 SV=1	25.1292	26.2204	26.8014	26.6287	27.4425	27.3699
1620		0.418459	1.08917	Q86UY6	NAA40	N-alpha-acetyltransferase 40 OS=Homo sapiens OX=9606 GN=NAA40 PE=1 SV=1	23.016	20.5102	19.5636	21.374	22.7904	22.1929
1621		1.34294	1.08876	E7EUY4	APTX	Aprataxin OS=Homo sapiens OX=9606 GN=APTX PE=1 SV=1	17.7982	17.8088	18.2944	19.7385	18.6756	18.7537
1622		0.54403	1.08589	O75147	OBSL1	Obscurin-like protein 1 OS=Homo sapiens OX=9606 GN=OBSL1 PE=1 SV=4	22.611	19.5682	21.2884	22.3154	22.1564	22.2535
1623		0.343224	1.07852	V9GYA7	DAP3	28S ribosomal protein S29, mitochondrial (Fragment) OS=Homo sapiens OX=9606 GN=DAP3 PE=1 SV=1	21.0724	18.9167	16.7112	19.5313	20.6175	19.7872
1624		0.782429	1.07838	Q709F0	ACAD11	Acyl-CoA dehydrogenase family member 11 OS=Homo sapiens OX=9606 GN=ACAD11 PE=1 SV=3	21.0785	19.4854	20.0352	20.9553	22.1317	20.7472
1625		0.311962	1.07657	A0A1B0GVH3	TBL1XR1	F-box-like/WD repeat-containing protein TBL1XR1 (Fragment) OS=Homo sapiens OX=9606 GN=TBL1XR1 PE=1 SV=1	21.8558	18.5561	17.2508	20.8721	19.7271	20.2932
1626		1.63594	1.07605	P07814	EPRS	Bifunctional glutamate/proline--tRNA ligase OS=Homo sapiens OX=9606 GN=EPRS PE=1 SV=5	25.7537	24.9502	24.8564	26.4535	26.182	26.153
1627		1.03919	1.07509	Q92599	SEPTIN8	Septin-8 OS=Homo sapiens OX=9606 GN=SEPTIN8 PE=1 SV=4	21.4432	21.4137	22.3539	22.1704	22.7953	23.4703
1628		0.794444	1.07497	F8W7Q4	FAM162A	Protein FAM162A OS=Homo sapiens OX=9606 GN=FAM162A PE=1 SV=1	20.7582	18.6216	19.8811	20.7462	20.7553	20.9844
1629		0.566481	1.07485	Q15398	DLGAP5	Disks large-associated protein 5 OS=Homo sapiens OX=9606 GN=DLGAP5 PE=1 SV=2	23.8881	21.2584	23.509	24.057	24.2346	23.5885
1630		1.27628	1.07428	Q9Y623	MYH4	Myosin-4 OS=Homo sapiens OX=9606 GN=MYH4 PE=2 SV=2	22.8599	22.3161	21.7787	23.6522	23.616	22.9094
1631		0.637984	1.07295	Q9NZB2	FAM120A	Constitutive coactivator of PPAR-gamma-like protein 1 OS=Homo sapiens OX=9606 GN=FAM120A PE=1 SV=2	22.1719	24.1979	24.6111	24.8952	24.7035	24.601
1632		0.519857	1.06808	Q9Y2I1	NISCH	Nischarin OS=Homo sapiens OX=9606 GN=NISCH PE=1 SV=3	24.9953	22.2967	24.4089	24.2145	25.3902	25.3004
1633		0.964837	1.06071	Q86YR5	GPSM1	G-protein-signaling modulator 1 OS=Homo sapiens OX=9606 GN=GPSM1 PE=1 SV=2	20.4021	21.7152	21.2225	22.6593	22.3538	21.5087
1634		0.337539	1.05793	E9PC47	LIMK1	LIM domain kinase 1 OS=Homo sapiens OX=9606 GN=LIMK1 PE=1 SV=1	17.6772	20.5162	21.7956	21.4606	21.5299	20.1724
1635		0.611012	1.05349	A0A0A0MTN0	CUL2	Cullin-2 OS=Homo sapiens OX=9606 GN=CUL2 PE=1 SV=1	24.1997	21.6545	23.3765	23.998	24.5054	23.8878
1636		1.3536	1.0515	P14625	HSP90B1	Endoplasmin OS=Homo sapiens OX=9606 GN=HSP90B1 PE=1 SV=1	22.7907	23.2907	23.4081	23.6106	24.3968	24.6366
1637		0.4868	1.04665	Q96ME1	FBXL18	F-box/LRR-repeat protein 18 OS=Homo sapiens OX=9606 GN=FBXL18 PE=1 SV=2	22.4219	23.068	20.5583	23.9256	22.0227	23.2398
1638		0.388615	1.04607	Q96QK1	VPS35	Vacuolar protein sorting-associated protein 35 OS=Homo sapiens OX=9606 GN=VPS35 PE=1 SV=2	25.8418	22.0207	24.4325	25.1613	25.4923	24.7796
1639		0.996031	1.04577	O75319	DUSP11	RNA/RNP complex-1-interacting phosphatase OS=Homo sapiens OX=9606 GN=DUSP11 PE=1 SV=2	20.7752	20.7693	22.0174	21.7048	22.4609	22.5335
1640		0.255729	1.04512	Q96EM0	L3HYPDH	Trans-3-hydroxy-L-proline dehydratase OS=Homo sapiens OX=9606 GN=L3HYPDH PE=1 SV=2	24.1491	19.6049	22.1746	23.0341	24.665	21.3648
1641		0.219594	1.04148	B8ZZK2	GGCT	Gamma-glutamylcyclotransferase OS=Homo sapiens OX=9606 GN=GGCT PE=1 SV=1	21.4872	18.3375	15.3538	20.0273	18.3804	19.8953
1642		0.812334	1.03465	E9PGT1	TSN	Translin OS=Homo sapiens OX=9606 GN=TSN PE=1 SV=1	24.4969	22.47	23.667	24.6326	24.5962	24.509
1643		0.171014	1.02889	F5H578	PRPF40A	Pre-mRNA-processing factor 40 homolog A (Fragment) OS=Homo sapiens OX=9606 GN=PRPF40A PE=1 SV=1	17.932	22.7457	19.4898	18.9175	19.725	24.6115
1644		0.617107	1.02766	Q9BPW8	NIPSNAP1	Protein NipSnap homolog 1 OS=Homo sapiens OX=9606 GN=NIPSNAP1 PE=1 SV=1	19.0849	17.5416	17.7375	20.2097	18.978	18.2593
1645		0.490352	1.02712	P35580	MYH10	Myosin-10 OS=Homo sapiens OX=9606 GN=MYH10 PE=1 SV=3	23.5416	20.9056	23.6742	23.674	23.5254	24.0033
1646		0.525695	1.02708	Q7L2H7	EIF3M	Eukaryotic translation initiation factor 3 subunit M OS=Homo sapiens OX=9606 GN=EIF3M PE=1 SV=1	24.9012	22.9828	23.1668	25.59	24.989	23.553
1647		0.583938	1.02577	P48449	LSS	Lanosterol synthase OS=Homo sapiens OX=9606 GN=LSS PE=1 SV=1	22.8927	20.8814	20.3722	22.4548	22.6379	22.131
1648		0.304371	1.02279	P52943	CRIP2	Cysteine-rich protein 2 OS=Homo sapiens OX=9606 GN=CRIP2 PE=1 SV=1	19.0257	15.9974	15.2246	16.3226	18.5253	18.4682
1649		0.77099	1.01413	P42166	TMPO	Lamina-associated polypeptide 2, isoform alpha OS=Homo sapiens OX=9606 GN=TMPO PE=1 SV=2	22.1365	20.8012	22.5467	23.0251	22.2579	23.2438
1650		0.385292	1.01124	Q92995	USP13	Ubiquitin carboxyl-terminal hydrolase 13 OS=Homo sapiens OX=9606 GN=USP13 PE=1 SV=2	18.8695	21.7476	22.4772	22.1425	22.1185	21.8671
1651		0.556307	1.01062	Q8WXF1	PSPC1	Paraspeckle component 1 OS=Homo sapiens OX=9606 GN=PSPC1 PE=1 SV=1	22.468	20.1994	20.3523	22.6118	21.9888	21.4509
1652		0.265421	1.00998	G3V4V1	SEC23A	Protein transport protein SEC23 (Fragment) OS=Homo sapiens OX=9606 GN=SEC23A PE=1 SV=8	21.0471	16.9186	18.0923	20.3362	20.8241	17.9275
1653		0.280156	1.00747	Q5SQI0	ATAT1	Alpha-tubulin N-acetyltransferase 1 OS=Homo sapiens OX=9606 GN=ATAT1 PE=1 SV=1	21.483	17.7702	17.2864	19.8575	18.8473	20.8572
1654		0.902346	0.996211	P00491	PNP	Purine nucleoside phosphorylase OS=Homo sapiens OX=9606 GN=PNP PE=1 SV=2	24.623	22.8688	23.5043	24.7334	24.683	24.5683
1655		1.36606	0.992144	Q9NSD9	FARSB	Phenylalanine--tRNA ligase beta subunit OS=Homo sapiens OX=9606 GN=FARSB PE=1 SV=3	22.6542	22.9335	23.1887	23.5025	24.5054	23.745
1656		0.632783	0.984037	A0A3F2YNY7	HMBS	Porphobilinogen deaminase OS=Homo sapiens OX=9606 GN=HMBS PE=1 SV=1	19.2086	18.023	20.1098	20.6246	20.2463	19.4226
1657		0.668735	0.980342	P08865	RPSA	40S ribosomal protein SA OS=Homo sapiens OX=9606 GN=RPSA PE=1 SV=4	23.2753	21.2563	21.795	22.5908	23.1211	23.5557
1658		0.357425	0.976226	Q9UHG3	PCYOX1	Prenylcysteine oxidase 1 OS=Homo sapiens OX=9606 GN=PCYOX1 PE=1 SV=3	23.6253	19.7614	22.0079	22.5213	23.1608	22.6412
1659		0.53244	0.975021	F8VXI9	GIT2	ARF GTPase-activating protein GIT2 OS=Homo sapiens OX=9606 GN=GIT2 PE=1 SV=1	21.9456	19.8899	19.9897	21.8559	22.1915	20.7028
1660		0.495514	0.974925	A0A0J9YYL3	PUF60	Poly(U)-binding-splicing factor PUF60 (Fragment) OS=Homo sapiens OX=9606 GN=PUF60 PE=1 SV=1	16.9966	18.5865	19.2231	20.3002	18.9572	18.4736
1661		0.17957	0.974854	Q03052	POU3F1	POU domain, class 3, transcription factor 1 OS=Homo sapiens OX=9606 GN=POU3F1 PE=2 SV=3	15.9437	20.3243	22.3657	21.6723	20.9526	18.9333
1662		0.601071	0.974412	P13196	ALAS1	5-aminolevulinate synthase, nonspecific, mitochondrial OS=Homo sapiens OX=9606 GN=ALAS1 PE=1 SV=2	23.7625	23.8295	21.9478	24.8305	24.129	23.5035
1663		0.875226	0.9721	P36915	GNL1	Guanine nucleotide-binding protein-like 1 OS=Homo sapiens OX=9606 GN=GNL1 PE=1 SV=2	22.3446	20.76	21.7979	22.5779	23.0125	22.2284
1664		0.922869	0.967548	A0A0C4DGI3	CS	Citrate synthase OS=Homo sapiens OX=9606 GN=CS PE=1 SV=1	27.2191	26.0051	25.6036	27.1284	27.3495	27.2526
1665		0.650666	0.963535	O60870	KIN	DNA/RNA-binding protein KIN17 OS=Homo sapiens OX=9606 GN=KIN PE=1 SV=2	20.4534	20.0676	21.8442	21.4324	22.5402	21.2831
1666		0.561057	0.959698	A0A0J9YXF2	PON2	Paraoxonase 2, isoform CRA_a OS=Homo sapiens OX=9606 GN=PON2 PE=1 SV=1	17.1828	17.7105	17.156	19.2209	16.8499	18.8574
1667		0.527089	0.95942	Q96QA5	GSDMA	Gasdermin-A OS=Homo sapiens OX=9606 GN=GSDMA PE=1 SV=4	19.05	20.759	20.4283	20.1015	22.1737	20.8403
1668		0.899112	0.959414	P35573	AGL	Glycogen debranching enzyme OS=Homo sapiens OX=9606 GN=AGL PE=1 SV=3	24.0269	22.5376	23.5767	24.17	24.0531	24.7964
1669		1.04317	0.95933	A0A0U1RQX8	CBL	E3 ubiquitin-protein ligase CBL OS=Homo sapiens OX=9606 GN=CBL PE=1 SV=1	21.0837	20.2144	20.6025	20.9618	21.6411	22.1758
1670		0.314419	0.955891	Q6PCB5	RSBN1L	Lysine-specific demethylase RSBN1L OS=Homo sapiens OX=9606 GN=RSBN1L PE=1 SV=2	24.3422	21.8459	21.5964	24.0034	24.7998	21.849
1671		0.621034	0.950007	Q92901	RPL3L	60S ribosomal protein L3-like OS=Homo sapiens OX=9606 GN=RPL3L PE=2 SV=3	25.9314	24.2101	24.8238	26.578	26.2111	25.0262
1672		0.648432	0.947114	P20700	LMNB1	Lamin-B1 OS=Homo sapiens OX=9606 GN=LMNB1 PE=1 SV=2	22.3332	20.2659	21.7269	22.8764	22.1486	22.1424
1673		0.978996	0.944544	Q9UG63	ABCF2	ATP-binding cassette sub-family F member 2 OS=Homo sapiens OX=9606 GN=ABCF2 PE=1 SV=2	34.1255	33.222	34.1154	35.1734	35.0301	34.0931
1674		0.39853	0.943104	Q9ULH7	MRTFB	Myocardin-related transcription factor B OS=Homo sapiens OX=9606 GN=MRTFB PE=1 SV=3	18.6457	17.8566	16.0778	17.6857	19.7644	17.9592
1675		0.268064	0.94253	Q9BVS5	TRMT61B	tRNA (adenine(58)-N(1))-methyltransferase, mitochondrial OS=Homo sapiens OX=9606 GN=TRMT61B PE=1 SV=2	20.4045	15.7483	18.6774	18.6167	19.8674	19.1737
1676		0.394593	0.941474	Q13098	GPS1	COP9 signalosome complex subunit 1 OS=Homo sapiens OX=9606 GN=GPS1 PE=1 SV=4	22.0045	19.5127	22.8079	22.7229	22.3044	22.1223
1677		0.59516	0.940159	P24539	ATP5PB	ATP synthase F(0) complex subunit B1, mitochondrial OS=Homo sapiens OX=9606 GN=ATP5PB PE=1 SV=2	21.6525	21.7508	21.0597	21.3078	22.3427	23.6331
1678		0.749245	0.939709	B5MCP9	RPS7	40S ribosomal protein S7 OS=Homo sapiens OX=9606 GN=RPS7 PE=1 SV=1	17.7743	16.8272	17.9102	19.3716	18.0172	17.942
1679		0.521325	0.938375	Q7Z6Z7	HUWE1	E3 ubiquitin-protein ligase HUWE1 OS=Homo sapiens OX=9606 GN=HUWE1 PE=1 SV=3	23.714	22.0737	21.7913	23.6912	24.2233	22.4796
1680		0.457025	0.936235	P00747	PLG	Plasminogen OS=Homo sapiens OX=9606 GN=PLG PE=1 SV=2	22.748	22.0229	21.1919	24.3499	21.7512	22.6704
1681		0.299865	0.935452	H0YL68	GMPR2	GMP reductase 2 (Fragment) OS=Homo sapiens OX=9606 GN=GMPR2 PE=1 SV=1	19.7238	16.0262	19.5826	18.6895	19.4607	19.9887
1682		1.22879	0.933205	Q5JRX3	PITRM1	Presequence protease, mitochondrial OS=Homo sapiens OX=9606 GN=PITRM1 PE=1 SV=3	24.9418	24.0205	24.2021	25.6165	25.4537	24.8939
1683		0.274702	0.932234	H3BR87	ZNF598	E3 ubiquitin-protein ligase ZNF598 (Fragment) OS=Homo sapiens OX=9606 GN=ZNF598 PE=1 SV=1	20.5991	16.2949	18.5795	20.2906	19.5921	18.3875
1684		0.559069	0.931519	B1AXG1	RPS6KA3	Non-specific serine/threonine protein kinase OS=Homo sapiens OX=9606 GN=RPS6KA3 PE=1 SV=2	18.65	17.6335	16.4946	18.7357	17.7534	19.0836
1685		0.863877	0.928633	Q9H6Q4	CIAO3	Cytosolic iron-sulfur assembly component 3 OS=Homo sapiens OX=9606 GN=CIAO3 PE=1 SV=1	21.5078	21.126	21.3921	23.1616	22.1659	21.4843
1686		0.571917	0.928466	Q9Y277	VDAC3	Voltage-dependent anion-selective channel protein 3 OS=Homo sapiens OX=9606 GN=VDAC3 PE=1 SV=1	24.0364	22.6458	22.1718	23.7111	24.7415	23.1868
1687		0.487921	0.927354	Q14204	DYNC1H1	Cytoplasmic dynein 1 heavy chain 1 OS=Homo sapiens OX=9606 GN=DYNC1H1 PE=1 SV=5	27.7679	24.9419	26.0191	27.1552	27.3186	27.0373
1688		0.425251	0.925813	A0A2R8Y5M6	BCAP31	B-cell receptor-associated protein 31 OS=Homo sapiens OX=9606 GN=BCAP31 PE=1 SV=1	19.2616	19.9197	18.0706	21.5084	19.4314	19.0896
1689		0.283963	0.921715	O00232	PSMD12	26S proteasome non-ATPase regulatory subunit 12 OS=Homo sapiens OX=9606 GN=PSMD12 PE=1 SV=3	24.3599	20.1851	21.138	22.1561	22.9915	23.3005
1690		0.331939	0.919067	Q96HV7	INTS11	CPSF3L protein OS=Homo sapiens OX=9606 GN=INTS11 PE=1 SV=1	17.6592	16.1914	19.7765	19.1391	17.8692	19.3761
1691		0.195265	0.91491	F6THM6	ACTN2	Alpha-actinin-2 OS=Homo sapiens OX=9606 GN=ACTN2 PE=1 SV=1	21.2173	15.3119	17.2598	18.4223	19.7791	18.3323
1692		0.317702	0.911818	Q96G03	PGM2	Phosphoglucomutase-2 OS=Homo sapiens OX=9606 GN=PGM2 PE=1 SV=4	25.0352	21.0601	22.869	24.0936	24.1966	23.4097
1693		0.529573	0.911186	Q8N726	CDKN2A	Tumor suppressor ARF OS=Homo sapiens OX=9606 GN=CDKN2A PE=1 SV=2	20.4577	18.9634	19.2428	21.2258	20.8967	19.2749
1694		0.366745	0.909709	P49189	ALDH9A1	4-trimethylaminobutyraldehyde dehydrogenase OS=Homo sapiens OX=9606 GN=ALDH9A1 PE=1 SV=3	21.107	18.2306	21.2058	21.1893	20.4403	21.643
1695		1.38976	0.898375	Q969Y2	GTPBP3	tRNA modification GTPase GTPBP3, mitochondrial OS=Homo sapiens OX=9606 GN=GTPBP3 PE=1 SV=2	21.9195	20.9958	21.2813	22.5461	22.1219	22.2237
1696		0.67151	0.894229	Q92945	KHSRP	Far upstream element-binding protein 2 OS=Homo sapiens OX=9606 GN=KHSRP PE=1 SV=4	22.7799	20.942	21.6844	22.9494	23.0089	22.1306
1697		0.31196	0.893444	Q14739	LBR	Delta(14)-sterol reductase LBR OS=Homo sapiens OX=9606 GN=LBR PE=1 SV=2	17.4643	19.474	15.9931	17.4116	19.4187	18.7815
1698		1.05287	0.893199	P04843	RPN1	Dolichyl-diphosphooligosaccharide--protein glycosyltransferase subunit 1 OS=Homo sapiens OX=9606 GN=RPN1 PE=1 SV=1	26.4955	25.1955	25.4574	26.5924	26.5571	26.6785
1699		0.326027	0.890813	Q9Y2K7	KDM2A	Lysine-specific demethylase 2A OS=Homo sapiens OX=9606 GN=KDM2A PE=1 SV=3	24.5214	27.1972	28.2751	27.6579	27.7045	27.3037
1700		0.700053	0.890722	Q9H4B7	TUBB1	Tubulin beta-1 chain OS=Homo sapiens OX=9606 GN=TUBB1 PE=1 SV=1	22.2499	21.5272	23.1346	23.6042	23.4755	22.5042
1701		0.178869	0.889975	A0A0G2JPF8	HNRNPCL4	Heterogeneous nuclear ribonucleoprotein C-like 4 OS=Homo sapiens OX=9606 GN=HNRNPCL4 PE=4 SV=1	21.536	20.1363	19.2779	22.3616	17.7261	23.5324
1702		0.492933	0.889373	Q6PD62	CTR9	RNA polymerase-associated protein CTR9 homolog OS=Homo sapiens OX=9606 GN=CTR9 PE=1 SV=1	18.2189	17.4364	19.5069	19.7896	19.7727	18.268
1703		0.35909	0.884219	Q9Y4E8	USP15	Ubiquitin carboxyl-terminal hydrolase 15 OS=Homo sapiens OX=9606 GN=USP15 PE=1 SV=3	22.6572	19.3978	21.1769	21.2356	22.0082	22.6407
1704		0.720131	0.883532	Q8WXF0	SRSF12	Serine/arginine-rich splicing factor 12 OS=Homo sapiens OX=9606 GN=SRSF12 PE=2 SV=1	18.499	19.4951	19.6055	19.7854	19.5207	20.9442
1705		0.519102	0.882864	O75874	IDH1	Isocitrate dehydrogenase [NADP] cytoplasmic OS=Homo sapiens OX=9606 GN=IDH1 PE=1 SV=2	24.2095	22.7803	22.6025	24.7823	24.4556	23.003
1706		0.232893	0.882442	A0A087WU02	ERGIC2	Endoplasmic reticulum-Golgi intermediate compartment protein 2 OS=Homo sapiens OX=9606 GN=ERGIC2 PE=1 SV=1	20.6065	18.1539	17.3793	17.4018	21.128	20.2572
1707		0.177879	0.881151	Q6UXN9	WDR82	WD repeat-containing protein 82 OS=Homo sapiens OX=9606 GN=WDR82 PE=1 SV=1	22.7198	17.2899	16.9294	20.1374	19.9192	19.5259
1708		0.551691	0.877805	O60832	DKC1	H/ACA ribonucleoprotein complex subunit DKC1 OS=Homo sapiens OX=9606 GN=DKC1 PE=1 SV=3	23.8155	23.8482	23.9261	25.0956	25.7434	23.3843
1709		0.428681	0.876985	O75494	SRSF10	Serine/arginine-rich splicing factor 10 OS=Homo sapiens OX=9606 GN=SRSF10 PE=1 SV=1	20.3318	17.9401	19.2261	20.9328	20.1152	19.081
1710		0.794759	0.874292	G3V3A4	SNW1	SNW domain-containing protein 1 OS=Homo sapiens OX=9606 GN=SNW1 PE=1 SV=1	24.3113	22.8437	23.4163	24.5223	24.8005	23.8714
1711		0.611048	0.872426	F5GX09	FAM76B	Protein FAM76B OS=Homo sapiens OX=9606 GN=FAM76B PE=1 SV=1	22.0252	20.7849	20.5019	21.3566	22.8216	21.751
1712		0.196894	0.869851	O43264	ZW10	Centromere/kinetochore protein zw10 homolog OS=Homo sapiens OX=9606 GN=ZW10 PE=1 SV=3	21.1589	17.9282	19.9614	22.3636	17.7698	21.5247
1713		0.265781	0.869007	A0A087WYP7	TBL3	Transducin beta-like protein 3 OS=Homo sapiens OX=9606 GN=TBL3 PE=1 SV=1	19.2697	15.3015	17.1966	16.9264	19.0437	18.4047
1714		0.664738	0.867809	Q14315	FLNC	Filamin-C OS=Homo sapiens OX=9606 GN=FLNC PE=1 SV=3	22.6601	22.4198	23.3813	23.6699	24.5918	22.803
1715		0.840815	0.867181	Q8NBJ5	COLGALT1	Procollagen galactosyltransferase 1 OS=Homo sapiens OX=9606 GN=COLGALT1 PE=1 SV=1	23.2408	22.1251	23.6432	24.1413	23.6178	23.8515
1716		0.315928	0.86585	Q9NRX1	PNO1	RNA-binding protein PNO1 OS=Homo sapiens OX=9606 GN=PNO1 PE=1 SV=1	20.4017	17.7995	16.7839	18.6256	19.2588	19.6983
1717		0.127908	0.865676	A0A0B4J1S8	PI4KB	Phosphatidylinositol 4-kinase beta OS=Homo sapiens OX=9606 GN=PI4KB PE=1 SV=1	24.014	17.3667	23.1742	23.7842	19.7052	23.6625
1718		0.384837	0.865163	O14929	HAT1	Histone acetyltransferase type B catalytic subunit OS=Homo sapiens OX=9606 GN=HAT1 PE=1 SV=1	25.4891	22.483	23.5273	25.0088	25.076	24.0099
1719		0.390494	0.859085	O43681	ASNA1	ATPase ASNA1 OS=Homo sapiens OX=9606 GN=ASNA1 PE=1 SV=2	22.7738	20.336	22.4449	22.1294	23.7626	22.2399
1720		0.527302	0.854769	Q13523	PRPF4B	Serine/threonine-protein kinase PRP4 homolog OS=Homo sapiens OX=9606 GN=PRPF4B PE=1 SV=3	22.7173	20.6207	21.5522	23.1958	21.9198	22.3389
1721		0.746169	0.854513	Q9BTE3	MCMBP	Mini-chromosome maintenance complex-binding protein OS=Homo sapiens OX=9606 GN=MCMBP PE=1 SV=2	22.378	22.0572	20.853	22.9667	22.7443	22.1406
1722		0.495933	0.852425	A0A494C0R8	CLUH	Clustered mitochondria protein homolog OS=Homo sapiens OX=9606 GN=CLUH PE=1 SV=1	24.3572	21.912	23.0411	24.446	23.8097	23.612
1723		0.243417	0.850196	F8WEJ5	ASNS	Asparagine synthetase [glutamine-hydrolyzing] OS=Homo sapiens OX=9606 GN=ASNS PE=1 SV=1	20.369	15.7123	17.2165	18.8808	18.4091	18.5585
1724		0.548535	0.848413	O14628	ZNF195	Zinc finger protein 195 OS=Homo sapiens OX=9606 GN=ZNF195 PE=1 SV=2	21.0542	18.9994	20.0515	21.2949	20.2066	21.1489
1725		0.178955	0.847303	Q96KR1	ZFR	Zinc finger RNA-binding protein OS=Homo sapiens OX=9606 GN=ZFR PE=1 SV=2	25.8592	21.0835	23.1098	22.6853	26.4557	23.4534
1726		0.422785	0.846483	C9JN83	NAA10	N-alpha-acetyltransferase 10 (Fragment) OS=Homo sapiens OX=9606 GN=NAA10 PE=1 SV=1	18.8853	16.3182	18.235	19.02	19.0356	17.9223
1727		0.581255	0.844915	Q9H0G5	NSRP1	Nuclear speckle splicing regulatory protein 1 OS=Homo sapiens OX=9606 GN=NSRP1 PE=1 SV=1	25.3943	25.3502	26.1543	27.6452	25.7113	26.0771
1728		0.565332	0.843315	P78344	EIF4G2	Eukaryotic translation initiation factor 4 gamma 2 OS=Homo sapiens OX=9606 GN=EIF4G2 PE=1 SV=1	23.191	21.0773	22.7724	23.4736	22.9842	23.1128
1729		0.681036	0.83738	Q99594	TEAD3	Transcriptional enhancer factor TEF-5 OS=Homo sapiens OX=9606 GN=TEAD3 PE=1 SV=2	19.3729	19.4882	18.3709	20.3054	20.3866	19.0523
1730		1.83258	0.835182	A0A075B6E5	ENAH	Protein enabled homolog (Fragment) OS=Homo sapiens OX=9606 GN=ENAH PE=1 SV=2	17.4692	17.4969	17.9925	18.396	18.359	18.7092
1731		0.308603	0.834525	J3QRA8	CNDP2	Cytosolic non-specific dipeptidase (Fragment) OS=Homo sapiens OX=9606 GN=CNDP2 PE=1 SV=1	17.0675	18.6014	20.7319	20.1962	19.1933	19.5149
1732		0.503943	0.833202	Q9NYV4	CDK12	Cyclin-dependent kinase 12 OS=Homo sapiens OX=9606 GN=CDK12 PE=1 SV=2	26.0297	24.4094	23.741	25.5735	25.9811	25.125
1733		0.966211	0.832047	C9JY79	SPTBN4	Spectrin beta chain OS=Homo sapiens OX=9606 GN=SPTBN4 PE=1 SV=2	23.9006	22.9139	24.1596	24.7095	24.5215	24.2393
1734		0.214069	0.831305	B4DR61	SEC61A1	Protein transport protein Sec61 subunit alpha isoform 1 OS=Homo sapiens OX=9606 GN=SEC61A1 PE=1 SV=1	18.1005	19.7267	19.5536	17.7409	19.5376	22.5963
1735		0.880915	0.829577	Q96DI7	SNRNP40	U5 small nuclear ribonucleoprotein 40 kDa protein OS=Homo sapiens OX=9606 GN=SNRNP40 PE=1 SV=1	20.5893	20.1242	21.3218	21.3988	21.1112	22.0139
1736		0.418414	0.829381	O15371	EIF3D	Eukaryotic translation initiation factor 3 subunit D OS=Homo sapiens OX=9606 GN=EIF3D PE=1 SV=1	26.1111	24.1577	24.9121	26.5953	26.4285	24.6453
1737		0.300928	0.82777	Q9BW91	NUDT9	ADP-ribose pyrophosphatase, mitochondrial OS=Homo sapiens OX=9606 GN=NUDT9 PE=1 SV=1	21.7872	20.2057	19.5932	22.1102	22.4084	19.5509
1738		1.00314	0.826646	F8WCF6	ARPC4-TTLL3	Actin-related protein 2/3 complex subunit 4 OS=Homo sapiens OX=9606 GN=ARPC4-TTLL3 PE=3 SV=1	23.107	22.129	22.0941	23.1548	23.6559	22.9993
1739		0.369694	0.826323	G5E9E7	TJP1	Tight junction protein 1 (Zona occludens 1), isoform CRA_e OS=Homo sapiens OX=9606 GN=TJP1 PE=1 SV=1	21.8896	21.7331	20.0031	21.8357	20.9103	23.3587
1740		0.307953	0.822468	Q12840	KIF5A	Kinesin heavy chain isoform 5A OS=Homo sapiens OX=9606 GN=KIF5A PE=1 SV=2	23.8109	20.4408	21.917	23.0577	23.6134	21.9651
1741		0.0980059	0.821131	P49448	GLUD2	Glutamate dehydrogenase 2, mitochondrial OS=Homo sapiens OX=9606 GN=GLUD2 PE=1 SV=2	17.3017	25.0014	25.7375	23.0063	21.5086	25.9892
1742		0.239735	0.820042	O60763	USO1	General vesicular transport factor p115 OS=Homo sapiens OX=9606 GN=USO1 PE=1 SV=2	23.5052	21.5082	19.8529	24.1142	21.5088	21.7035
1743		0.385269	0.819433	P62888	RPL30	60S ribosomal protein L30 OS=Homo sapiens OX=9606 GN=RPL30 PE=1 SV=2	20.1233	18.7837	20.2438	19.0132	21.3869	21.2089
1744		0.922467	0.818902	Q9NRC6	SPTBN5	Spectrin beta chain, non-erythrocytic 5 OS=Homo sapiens OX=9606 GN=SPTBN5 PE=1 SV=2	24.2271	23.0879	24.0574	24.7252	24.91	24.1939
1745		0.506718	0.816718	Q8WX93	PALLD	Palladin OS=Homo sapiens OX=9606 GN=PALLD PE=1 SV=3	21.2129	19.3584	21.4917	21.6353	21.0711	21.8067
1746		0.77252	0.8145	A0A2R8YCL1	GRB10	Growth factor receptor-bound protein 10 OS=Homo sapiens OX=9606 GN=GRB10 PE=1 SV=1	22.2136	20.711	22.0735	22.3286	22.5192	22.5938
1747		1.7899	0.810486	Q9H000	MKRN2	Probable E3 ubiquitin-protein ligase makorin-2 OS=Homo sapiens OX=9606 GN=MKRN2 PE=1 SV=2	23.2124	22.9	23.5935	24.0475	24.0995	23.9904
1748		0.219732	0.808865	P53985	SLC16A1	Monocarboxylate transporter 1 OS=Homo sapiens OX=9606 GN=SLC16A1 PE=1 SV=3	18.2789	19.7677	19.3167	17.8242	19.4783	22.4875
1749		0.280265	0.800784	X6RAY8	MRPL4	39S ribosomal protein L4, mitochondrial OS=Homo sapiens OX=9606 GN=MRPL4 PE=1 SV=1	25.1239	22.4781	23.4079	24.8251	25.7324	22.8548
1750		0.30423	0.794977	B1AKJ5	NRDC	Nardilysin OS=Homo sapiens OX=9606 GN=NRDC PE=1 SV=1	22.9902	19.8376	21.7809	23.1598	22.5078	21.3261
1751		0.895354	0.790202	Q9NWX5	ASB6	Ankyrin repeat and SOCS box protein 6 OS=Homo sapiens OX=9606 GN=ASB6 PE=1 SV=1	20.5893	19.2279	19.707	20.7409	20.7258	20.428
1752		0.453894	0.789824	Q7Z6E9	RBBP6	E3 ubiquitin-protein ligase RBBP6 OS=Homo sapiens OX=9606 GN=RBBP6 PE=1 SV=1	24.08	23.3011	22.1646	23.646	24.959	23.3102
1753		0.272677	0.78344	P01023	A2M	Alpha-2-macroglobulin OS=Homo sapiens OX=9606 GN=A2M PE=1 SV=3	22.8628	22.7767	21.3401	24.0225	24.2736	21.0338
1754		0.215871	0.783051	O43818	RRP9	U3 small nucleolar RNA-interacting protein 2 OS=Homo sapiens OX=9606 GN=RRP9 PE=1 SV=1	26.796	22.2869	23.0466	24.6133	24.6088	25.2565
1755		0.30831	0.781212	Q86YT6	MIB1	E3 ubiquitin-protein ligase MIB1 OS=Homo sapiens OX=9606 GN=MIB1 PE=1 SV=1	22.2928	19.0669	21.9342	21.953	21.5728	22.1119
1756		0.476501	0.779739	Q9HCE1	MOV10	Helicase MOV-10 OS=Homo sapiens OX=9606 GN=MOV10 PE=1 SV=2	24.0209	22.5093	24.2419	23.4632	24.9016	24.7464
1757		0.429904	0.77967	O14976	GAK	Cyclin-G-associated kinase OS=Homo sapiens OX=9606 GN=GAK PE=1 SV=2	23.9172	21.3298	23.1227	23.519	23.3811	23.8087
1758		0.245159	0.7776	P33176	KIF5B	Kinesin-1 heavy chain OS=Homo sapiens OX=9606 GN=KIF5B PE=1 SV=1	27.6225	25.1764	26.1863	28.2828	27.9888	25.0463
1759		0.291586	0.77269	C9JGR9	WDR37	WD repeat-containing protein 37 (Fragment) OS=Homo sapiens OX=9606 GN=WDR37 PE=1 SV=1	21.8718	20.1153	20.8677	23.4978	21.3973	20.2778
1760		0.659307	0.769906	Q13620	CUL4B	Cullin-4B OS=Homo sapiens OX=9606 GN=CUL4B PE=1 SV=4	25.3226	23.8532	24.9766	25.12	26.0551	25.2871
1761		0.859664	0.767299	Q8NFH4	NUP37	Nucleoporin Nup37 OS=Homo sapiens OX=9606 GN=NUP37 PE=1 SV=1	23.2067	23.1862	24.1637	24.1273	24.7965	23.9346
1762		0.253338	0.767096	P05546	SERPIND1	Heparin cofactor 2 OS=Homo sapiens OX=9606 GN=SERPIND1 PE=1 SV=3	20.8136	17.0372	20.0936	19.7372	20.728	19.7804
1763		0.416376	0.762583	Q15029	EFTUD2	116 kDa U5 small nuclear ribonucleoprotein component OS=Homo sapiens OX=9606 GN=EFTUD2 PE=1 SV=1	26.7892	24.2936	25.5454	26.8858	26.1321	25.8981
1764		0.561294	0.758235	O94925	GLS	Glutaminase kidney isoform, mitochondrial OS=Homo sapiens OX=9606 GN=GLS PE=1 SV=1	22.9386	20.8921	22.0653	22.7456	22.56	22.8651
1765		0.586997	0.757966	Q9NUQ8	ABCF3	ATP-binding cassette sub-family F member 3 OS=Homo sapiens OX=9606 GN=ABCF3 PE=1 SV=2	21.0829	19.3903	19.6613	21.2788	20.5799	20.5497
1766		0.79112	0.756317	Q96ER9	CCDC51	Coiled-coil domain-containing protein 51 OS=Homo sapiens OX=9606 GN=CCDC51 PE=1 SV=2	20.9864	19.6442	20.2336	20.6495	21.1199	21.3637
1767		0.425334	0.755761	Q9BRR6	ADPGK	ADP-dependent glucokinase OS=Homo sapiens OX=9606 GN=ADPGK PE=1 SV=1	22.4654	20.226	22.4918	22.6944	22.4211	22.3349
1768		0.550346	0.754849	A8MUM1	EIPR1	EARP and GARP complex-interacting protein 1 OS=Homo sapiens OX=9606 GN=EIPR1 PE=1 SV=2	23.4674	21.5657	22.796	23.5921	23.6204	22.8811
1769		0.464862	0.753773	Q9Y6C9	MTCH2	Mitochondrial carrier homolog 2 OS=Homo sapiens OX=9606 GN=MTCH2 PE=1 SV=1	19.6225	18.6561	17.7466	19.5725	20.1182	18.5959
1770		0.348418	0.751655	Q9H223	EHD4	EH domain-containing protein 4 OS=Homo sapiens OX=9606 GN=EHD4 PE=1 SV=1	22.6468	20.4982	20.9116	23.184	22.0424	21.0853
1771		0.618214	0.748979	Q9Y4C1	KDM3A	Lysine-specific demethylase 3A OS=Homo sapiens OX=9606 GN=KDM3A PE=1 SV=4	24.9155	23.4038	23.9951	25.1761	25.173	24.2123
1772		0.800392	0.748547	P31948	STIP1	Stress-induced-phosphoprotein 1 OS=Homo sapiens OX=9606 GN=STIP1 PE=1 SV=1	23.3665	23.2593	22.2322	23.5202	23.4126	24.1709
1773		0.0793628	0.745036	Q96RF0	SNX18	Sorting nexin-18 OS=Homo sapiens OX=9606 GN=SNX18 PE=1 SV=2	28.4509	19.6335	21.7422	27.7584	23.2498	21.0534
1774		1.37441	0.741819	Q6NSI4	RADX	RPA-related protein RADX OS=Homo sapiens OX=9606 GN=RADX PE=1 SV=2	22.5285	22.381	22.674	23.2881	22.8496	23.6713
1775		0.609029	0.740801	Q01780	EXOSC10	Exosome component 10 OS=Homo sapiens OX=9606 GN=EXOSC10 PE=1 SV=2	23.9254	22.2302	22.3723	23.6837	23.5622	23.5044
1776		0.567385	0.739505	Q9UQM7	CAMK2A	Calcium/calmodulin-dependent protein kinase type II subunit alpha OS=Homo sapiens OX=9606 GN=CAMK2A PE=1 SV=2	21.2379	21.2878	22.9411	22.5747	22.2967	22.8139
1777		0.23257	0.739194	Q6P4I2	WDR73	WD repeat-containing protein 73 OS=Homo sapiens OX=9606 GN=WDR73 PE=1 SV=1	22.7214	19.6783	19.5488	21.2204	20.2796	22.6661
1778		0.330055	0.738377	P10398	ARAF	Serine/threonine-protein kinase A-Raf OS=Homo sapiens OX=9606 GN=ARAF PE=1 SV=2	24.9759	22.3818	23.5725	25.2504	24.489	23.406
1779		0.181199	0.737375	Q86UE4	MTDH	Protein LYRIC OS=Homo sapiens OX=9606 GN=MTDH PE=1 SV=2	22.7908	17.7446	21.832	21.3944	21.6454	21.5397
1780		0.555901	0.735717	Q9NPJ3	ACOT13	Acyl-coenzyme A thioesterase 13 OS=Homo sapiens OX=9606 GN=ACOT13 PE=1 SV=1	22.8004	21.6721	23.4083	23.9111	23.2627	22.9141
1781		0.29956	0.731991	P13073	COX4I1	Cytochrome c oxidase subunit 4 isoform 1, mitochondrial OS=Homo sapiens OX=9606 GN=COX4I1 PE=1 SV=1	22.6084	23.1343	22.1561	22.211	22.6317	25.252
1782		0.167449	0.730181	Q00688	FKBP3	Peptidyl-prolyl cis-trans isomerase FKBP3 OS=Homo sapiens OX=9606 GN=FKBP3 PE=1 SV=1	21.1973	17.2613	16.4206	19.8055	17.5572	19.707
1783		0.349388	0.7295	O75717	WDHD1	WD repeat and HMG-box DNA-binding protein 1 OS=Homo sapiens OX=9606 GN=WDHD1 PE=1 SV=1	25.0651	22.3267	23.9104	24.6768	24.9892	23.8247
1784		0.548908	0.728914	Q9H0U3	MAGT1	Magnesium transporter protein 1 OS=Homo sapiens OX=9606 GN=MAGT1 PE=1 SV=1	21.2918	20.3544	21.7065	21.1694	21.7246	22.6455
1785		0.465983	0.728865	Q9UL54	TAOK2	Serine/threonine-protein kinase TAO2 OS=Homo sapiens OX=9606 GN=TAOK2 PE=1 SV=2	27.8086	25.5548	26.1254	27.2215	27.213	27.2409
1786		0.335535	0.727437	O95861	BPNT1	3'(2'),5'-bisphosphate nucleotidase 1 OS=Homo sapiens OX=9606 GN=BPNT1 PE=1 SV=1	23.8087	21.4508	22.2314	23.7504	23.8282	22.0947
1787		0.350854	0.72602	H0YG62	TEAD4	Transcriptional enhancer factor TEF-3 (Fragment) OS=Homo sapiens OX=9606 GN=TEAD4 PE=1 SV=1	23.3257	20.5418	22.7325	22.9091	22.6787	23.1903
1788		0.100665	0.723012	M0R2M1	NAPA	Alpha-soluble NSF attachment protein (Fragment) OS=Homo sapiens OX=9606 GN=NAPA PE=1 SV=1	17.8423	22.3304	23.7618	18.3136	24.0701	23.7199
1789		0.779302	0.722711	O95251	KAT7	Histone acetyltransferase KAT7 OS=Homo sapiens OX=9606 GN=KAT7 PE=1 SV=1	21.7825	20.715	21.0442	21.9646	22.3694	21.3759
1790		0.558482	0.712979	E9PPI9	EXOSC4	Exosome complex component RRP41 OS=Homo sapiens OX=9606 GN=EXOSC4 PE=1 SV=1	21.9327	20.1463	21.0306	22.1351	21.7852	21.3282
1791		0.781471	0.712001	Q5T750	XP32	Skin-specific protein 32 OS=Homo sapiens OX=9606 GN=XP32 PE=1 SV=1	20.9195	19.6525	20.8345	21.0035	21.3357	21.2032
1792		0.346235	0.709719	F2Z2J1	RPS6KA2	Ribosomal protein S6 kinase OS=Homo sapiens OX=9606 GN=RPS6KA2 PE=1 SV=1	27.154	24.3806	26.0161	26.9385	26.7099	26.0315
1793		0.150921	0.706093	Q13888	GTF2H2	General transcription factor IIH subunit 2 OS=Homo sapiens OX=9606 GN=GTF2H2 PE=1 SV=1	22.2817	20.1655	17.7114	21.5739	22.1968	18.5061
1794		0.13501	0.701333	H0Y8U4	RFC1	Replication factor C subunit 1 (Fragment) OS=Homo sapiens OX=9606 GN=RFC1 PE=1 SV=1	21.585	16.6794	21.9305	18.9889	21.5468	21.7632
1795		1.21887	0.699507	A0A1B0GVF3	CPT2	Carnitine O-palmitoyltransferase 2, mitochondrial OS=Homo sapiens OX=9606 GN=CPT2 PE=1 SV=1	24.0828	23.9621	24.3268	24.8575	24.3789	25.2339
1796		0.304292	0.693235	Q12788	TBL3	Transducin beta-like protein 3 OS=Homo sapiens OX=9606 GN=TBL3 PE=1 SV=2	24.1162	21.8073	21.2178	23.4082	23.2926	22.5201
1797		0.322061	0.692695	Q07065	CKAP4	Cytoskeleton-associated protein 4 OS=Homo sapiens OX=9606 GN=CKAP4 PE=1 SV=2	23.3386	23.715	24.2355	23.13	24.2157	26.0215
1798		0.624184	0.686468	Q12931	TRAP1	Heat shock protein 75 kDa, mitochondrial OS=Homo sapiens OX=9606 GN=TRAP1 PE=1 SV=3	22.5322	23.4357	24.0436	23.7833	23.8081	24.4795
1799		0.412978	0.68049	G3XAH0	SEPTIN5	HCG2002594, isoform CRA_c OS=Homo sapiens OX=9606 GN=SEPTIN5 PE=1 SV=1	22.3121	21.9924	23.2672	22.3559	24.3304	22.9268
1800		0.26693	0.680295	Q9NZC7	WWOX	WW domain-containing oxidoreductase OS=Homo sapiens OX=9606 GN=WWOX PE=1 SV=1	21.2812	19.1872	17.7959	19.8916	20.1554	20.2582
1801		0.427006	0.677375	Q9HB40	SCPEP1	Retinoid-inducible serine carboxypeptidase OS=Homo sapiens OX=9606 GN=SCPEP1 PE=1 SV=1	20.5779	18.655	18.4958	19.9325	20.1004	19.7279
1802		0.713906	0.674321	Q92896	GLG1	Golgi apparatus protein 1 OS=Homo sapiens OX=9606 GN=GLG1 PE=1 SV=2	23.5882	22.6485	23.8702	23.6851	24.4535	23.9913
1803		0.254919	0.674184	Q8WWC4	MAIP1	m-AAA protease-interacting protein 1, mitochondrial OS=Homo sapiens OX=9606 GN=MAIP1 PE=1 SV=1	18.5957	19.289	21.6687	21.1434	20.87	19.5626
1804		0.682006	0.672832	P55735	SEC13	Protein SEC13 homolog OS=Homo sapiens OX=9606 GN=SEC13 PE=1 SV=3	22.6431	22.0378	23.5614	23.506	23.28	23.4748
1805		0.593864	0.672347	Q9H4M9	EHD1	EH domain-containing protein 1 OS=Homo sapiens OX=9606 GN=EHD1 PE=1 SV=2	23.6302	22.0822	22.4288	23.6513	23.4897	23.0172
1806		0.32161	0.671523	D6RIA2	MATR3	Matrin-3 (Fragment) OS=Homo sapiens OX=9606 GN=MATR3 PE=1 SV=1	18.991	16.9703	16.2574	18.2334	18.4148	17.5851
1807		0.147767	0.669728	O76071	CIAO1	Probable cytosolic iron-sulfur protein assembly protein CIAO1 OS=Homo sapiens OX=9606 GN=CIAO1 PE=1 SV=1	23.8428	19.2752	23.0284	21.0899	24.3141	22.7516
1808		0.489497	0.665052	Q4VB86	EPB41	EPB41 protein OS=Homo sapiens OX=9606 GN=EPB41 PE=1 SV=2	19.0712	17.7352	19.3216	19.5913	18.7293	19.8026
1809		0.754506	0.662814	E7ETU7	MRPL3	39S ribosomal protein L3, mitochondrial OS=Homo sapiens OX=9606 GN=MRPL3 PE=1 SV=1	25.2295	24.26	24.4457	25.8488	25.1068	24.968
1810		0.798583	0.657571	Q03701	CEBPZ	CCAAT/enhancer-binding protein zeta OS=Homo sapiens OX=9606 GN=CEBPZ PE=1 SV=3	20.3357	20.8888	20.7895	20.9322	22.0061	21.0484
1811		0.324407	0.655651	O75093	SLIT1	Slit homolog 1 protein OS=Homo sapiens OX=9606 GN=SLIT1 PE=2 SV=4	17.0469	15.2749	16.7818	17.5155	17.7634	15.7916
1812		0.898458	0.654667	Q15424	SAFB	Scaffold attachment factor B1 OS=Homo sapiens OX=9606 GN=SAFB PE=1 SV=4	26.6168	26.3348	25.6515	27.1993	26.5763	26.7915
1813		0.166796	0.65182	A0A087WXC5	NDUFA10	NADH dehydrogenase [ubiquinone] 1 alpha subcomplex subunit 10, mitochondrial OS=Homo sapiens OX=9606 GN=NDUFA10 PE=1 SV=1	22.5444	19.3545	18.2897	22.1359	20.3149	19.6933
1814		0.15553	0.648162	P04792	HSPB1	Heat shock protein beta-1 OS=Homo sapiens OX=9606 GN=HSPB1 PE=1 SV=2	19.9185	15.0682	18.1565	17.086	18.7892	19.2125
1815		0.765215	0.6461	V9GY70	DNAJB12	DnaJ homolog subfamily B member 12 OS=Homo sapiens OX=9606 GN=DNAJB12 PE=1 SV=1	18.337	18.5703	19.1531	19.8416	18.7918	19.3653
1816		0.357971	0.645449	A0A3F2YNY6	PRPF40A	Pre-mRNA-processing factor 40 homolog A OS=Homo sapiens OX=9606 GN=PRPF40A PE=1 SV=1	26.3831	24.0652	25.7088	25.4555	26.1705	26.4675
1817		0.200946	0.644364	O75436	VPS26A	Vacuolar protein sorting-associated protein 26A OS=Homo sapiens OX=9606 GN=VPS26A PE=1 SV=2	23.4426	21.3504	22.4543	25.1958	21.7382	22.2463
1818		0.243663	0.643136	A0A0A0MRT2	WAC	WW domain-containing adapter protein with coiled-coil OS=Homo sapiens OX=9606 GN=WAC PE=1 SV=1	19.7488	16.2441	18.6902	18.6775	18.9644	18.9706
1819		0.266219	0.642185	Q562R1	ACTBL2	Beta-actin-like protein 2 OS=Homo sapiens OX=9606 GN=ACTBL2 PE=1 SV=2	21.0467	19.8221	22.3815	22.952	20.9685	21.2563
1820		0.781583	0.640313	Q6P2E9	EDC4	Enhancer of mRNA-decapping protein 4 OS=Homo sapiens OX=9606 GN=EDC4 PE=1 SV=1	23.1885	22.0838	22.7216	23.5668	23.4373	22.9108
1821		0.623668	0.63917	Q7L2E3	DHX30	ATP-dependent RNA helicase DHX30 OS=Homo sapiens OX=9606 GN=DHX30 PE=1 SV=1	25.6719	24.1583	24.575	25.2563	25.5068	25.5595
1822		0.751682	0.636543	Q8IVS2	MCAT	Malonyl-CoA-acyl carrier protein transacylase, mitochondrial OS=Homo sapiens OX=9606 GN=MCAT PE=1 SV=2	26.0141	24.7684	25.547	26.3261	26.0681	25.8449
1823		0.475767	0.633739	A0A087X1N7	NEB	Nebulin OS=Homo sapiens OX=9606 GN=NEB PE=1 SV=1	27.1855	25.5588	25.8794	27.1636	27.1069	26.2545
1824		0.364749	0.632046	Q15149	PLEC	Plectin OS=Homo sapiens OX=9606 GN=PLEC PE=1 SV=3	25.4591	23.2713	24.714	25.4324	25.4618	24.4464
1825		0.403906	0.6309	Q9UKF6	CPSF3	Cleavage and polyadenylation specificity factor subunit 3 OS=Homo sapiens OX=9606 GN=CPSF3 PE=1 SV=1	21.4008	22.8179	23.6031	23.1489	23.0319	23.5336
1826		0.527398	0.630699	Q9Y6Y8	SEC23IP	SEC23-interacting protein OS=Homo sapiens OX=9606 GN=SEC23IP PE=1 SV=1	26.1	24.7801	25.3556	25.7908	25.5809	26.7562
1827		0.169233	0.628717	O00469	PLOD2	Procollagen-lysine,2-oxoglutarate 5-dioxygenase 2 OS=Homo sapiens OX=9606 GN=PLOD2 PE=1 SV=2	24.2232	22.3571	20.9841	21.973	25.2299	22.2477
1828		0.482103	0.628599	Q7LBC6	KDM3B	Lysine-specific demethylase 3B OS=Homo sapiens OX=9606 GN=KDM3B PE=1 SV=2	24.1384	22.3907	22.8657	23.4525	24.1895	23.6386
1829		0.233031	0.626372	K7EQA9	CDC37	Hsp90 co-chaperone Cdc37 (Fragment) OS=Homo sapiens OX=9606 GN=CDC37 PE=1 SV=1	21.191	18.6926	21.2145	21.8313	19.7287	21.4172
1830		0.561656	0.619949	Q8N1G2	CMTR1	Cap-specific mRNA (nucleoside-2'-O-)-methyltransferase 1 OS=Homo sapiens OX=9606 GN=CMTR1 PE=1 SV=1	21.8009	22.3628	20.8446	22.706	22.103	22.0592
1831		1.10772	0.61949	Q12907	LMAN2	Vesicular integral-membrane protein VIP36 OS=Homo sapiens OX=9606 GN=LMAN2 PE=1 SV=1	25.8011	25.8574	25.8611	26.3321	26.0823	26.9637
1832		0.127755	0.616852	E9PHI4	SUN1	SUN domain-containing protein 1 OS=Homo sapiens OX=9606 GN=SUN1 PE=1 SV=1	20.5877	19.7806	21.6875	23.2704	22.6816	17.9545
1833		0.553995	0.612642	A0A087X255	MID1	E3 ubiquitin-protein ligase Midline-1 OS=Homo sapiens OX=9606 GN=MID1 PE=1 SV=1	20.9729	19.9079	20.1564	20.7233	21.6826	20.4692
1834		0.266911	0.611368	A0A087WTD5	NOMO2	Nodal modulator 2 OS=Homo sapiens OX=9606 GN=NOMO2 PE=4 SV=1	19.2698	16.9044	17.917	17.4683	18.9569	19.5002
1835		0.356679	0.610101	Q8ND04	SMG8	Protein SMG8 OS=Homo sapiens OX=9606 GN=SMG8 PE=1 SV=1	24.3141	21.9727	23.7597	23.8165	24.1241	23.9362
1836		0.445832	0.605576	A5YKK6	CNOT1	CCR4-NOT transcription complex subunit 1 OS=Homo sapiens OX=9606 GN=CNOT1 PE=1 SV=2	26.8418	24.9947	25.6078	26.6232	26.6459	25.9921
1837		0.314515	0.60141	O43638	FOXS1	Forkhead box protein S1 OS=Homo sapiens OX=9606 GN=FOXS1 PE=2 SV=2	22.7675	20.2768	22.3813	22.4977	22.5438	22.1883
1838		0.389725	0.598415	P11021	HSPA5	Endoplasmic reticulum chaperone BiP OS=Homo sapiens OX=9606 GN=HSPA5 PE=1 SV=2	22.7833	21.1683	23.1883	22.7889	22.7758	23.3705
1839		0.924008	0.594515	P49593	PPM1F	Protein phosphatase 1F OS=Homo sapiens OX=9606 GN=PPM1F PE=1 SV=3	21.8534	21.9533	21.3827	22.2084	22.7924	21.9722
1840		0.552685	0.594361	O75616	ERAL1	GTPase Era, mitochondrial OS=Homo sapiens OX=9606 GN=ERAL1 PE=1 SV=2	22.1979	20.8241	20.9014	21.7545	21.7143	22.2376
1841		0.158344	0.5934	E9PCP0	GNB3	Guanine nucleotide-binding protein G(I)/G(S)/G(T) subunit beta-3 OS=Homo sapiens OX=9606 GN=GNB3 PE=1 SV=2	16.0467	19.241	19.6539	17.5156	18.8473	20.359
1842		0.178967	0.59336	Q9UJU2	LEF1	Lymphoid enhancer-binding factor 1 OS=Homo sapiens OX=9606 GN=LEF1 PE=1 SV=1	20.6722	17.0384	19.7982	20.8544	19.7397	18.6947
1843		0.379352	0.592874	A0A0A0MSA4	EPB41L3	Band 4.1-like protein 3 OS=Homo sapiens OX=9606 GN=EPB41L3 PE=1 SV=1	22.6338	20.8559	22.3789	21.9316	22.5707	23.145
1844		0.574792	0.591421	H0YGM0	CLPB	Caseinolytic peptidase B protein homolog (Fragment) OS=Homo sapiens OX=9606 GN=CLPB PE=1 SV=1	25.3086	24.082	24.8167	25.6295	25.6001	24.752
1845		0.227274	0.589678	Q9GJ45	HLA-A	HLA class I histocompatibility antigen, A-3 alpha chain OS=Homo sapiens OX=9606 GN=HLA-A PE=1 SV=1	19.6124	17.6596	21.1014	19.7786	20.4253	19.9385
1846		0.22482	0.584801	F6S7Q7	TARS2	Threonine--tRNA ligase, mitochondrial OS=Homo sapiens OX=9606 GN=TARS2 PE=1 SV=1	17.6456	20.0325	20.6932	20.3757	19.207	20.5429
1847		0.628439	0.583329	Q9H9T3	ELP3	Elongator complex protein 3 OS=Homo sapiens OX=9606 GN=ELP3 PE=1 SV=2	21.8347	22.0323	22.2414	21.9994	23.3702	22.4887
1848		0.219453	0.579292	Q6ZNB6	NFXL1	NF-X1-type zinc finger protein NFXL1 OS=Homo sapiens OX=9606 GN=NFXL1 PE=1 SV=2	23.9284	20.9154	23.9613	23.6101	23.14	23.7929
1849		0.253788	0.57911	H3BND9	PCBP2	Poly(rC)-binding protein 2 (Fragment) OS=Homo sapiens OX=9606 GN=PCBP2 PE=1 SV=1	18.361	15.7928	18.3814	18.3892	17.518	18.3653
1850		0.239334	0.577501	Q96F45	ZNF503	Zinc finger protein 503 OS=Homo sapiens OX=9606 GN=ZNF503 PE=1 SV=1	23.9334	20.7183	22.0086	23.0855	22.4773	22.8299
1851		0.272774	0.576776	Q15833	STXBP2	Syntaxin-binding protein 2 OS=Homo sapiens OX=9606 GN=STXBP2 PE=1 SV=2	26.9967	24.3399	25.1751	26.1714	26.5867	25.4839
1852		0.346392	0.574066	H3BR35	GSPT1	Eukaryotic peptide chain release factor GTP-binding subunit ERF3A (Fragment) OS=Homo sapiens OX=9606 GN=GSPT1 PE=1 SV=1	21.9963	19.9207	20.115	21.5015	21.3608	20.8919
1853		0.184083	0.570705	P02585	TNNC2	Troponin C, skeletal muscle OS=Homo sapiens OX=9606 GN=TNNC2 PE=1 SV=2	19.1987	21.8126	18.0714	19.4415	20.7103	20.643
1854		0.123585	0.570683	P04083	ANXA1	Annexin A1 OS=Homo sapiens OX=9606 GN=ANXA1 PE=1 SV=2	17.8314	21.5711	17.833	18.164	18.8961	21.8873
1855		1.04215	0.569857	Q08J23	NSUN2	tRNA (cytosine(34)-C(5))-methyltransferase OS=Homo sapiens OX=9606 GN=NSUN2 PE=1 SV=2	26.4474	26.219	27.0725	27.1848	27.1738	27.0899
1856		0.890688	0.564946	Q9BPX3	NCAPG	Condensin complex subunit 3 OS=Homo sapiens OX=9606 GN=NCAPG PE=1 SV=1	22.4692	21.9784	22.8809	23.1093	23.1814	22.7327
1857		0.673504	0.560719	Q38SD2	LRRK1	Leucine-rich repeat serine/threonine-protein kinase 1 OS=Homo sapiens OX=9606 GN=LRRK1 PE=1 SV=3	24.4886	23.4586	23.3757	24.324	24.1307	24.5504
1858		0.113988	0.560413	Q53GQ0	HSD17B12	Very-long-chain 3-oxoacyl-CoA reductase OS=Homo sapiens OX=9606 GN=HSD17B12 PE=1 SV=2	22.1035	16.7286	17.1601	19.2364	18.4239	20.0132
1859		0.218237	0.557682	Q9BYZ2	LDHAL6B	L-lactate dehydrogenase A-like 6B OS=Homo sapiens OX=9606 GN=LDHAL6B PE=1 SV=3	24.3581	21.6984	24.2117	24.3339	23.0036	24.6037
1860		0.421398	0.555325	Q6P2Q9	PRPF8	Pre-mRNA-processing-splicing factor 8 OS=Homo sapiens OX=9606 GN=PRPF8 PE=1 SV=2	25.7397	23.9711	24.5271	24.9496	25.286	25.6683
1861		0.278917	0.555016	Q5T8P6	RBM26	RNA-binding protein 26 OS=Homo sapiens OX=9606 GN=RBM26 PE=1 SV=3	24.5121	21.7967	23.1227	23.7294	23.9605	23.4066
1862		0.315364	0.553625	A0A1B0GUA3	KIF1BP	KIF1-binding protein OS=Homo sapiens OX=9606 GN=KIF1BP PE=1 SV=1	21.4207	20.6635	19.1322	21.2308	20.459	21.1874
1863		0.267017	0.551819	Q12873	CHD3	Chromodomain-helicase-DNA-binding protein 3 OS=Homo sapiens OX=9606 GN=CHD3 PE=1 SV=3	23.5236	20.8437	21.4574	22.2176	22.4924	22.7702
1864		0.160498	0.548382	Q96C00	ZBTB9	Zinc finger and BTB domain-containing protein 9 OS=Homo sapiens OX=9606 GN=ZBTB9 PE=1 SV=1	16.3059	20.2164	16.9244	19.1945	17.9788	17.9185
1865		0.161714	0.547688	Q9BVI4	NOC4L	Nucleolar complex protein 4 homolog OS=Homo sapiens OX=9606 GN=NOC4L PE=1 SV=1	21.2638	20.4333	20.4103	19.5282	20.5625	23.6598
1866		0.222358	0.546132	P49588	AARS	Alanine--tRNA ligase, cytoplasmic OS=Homo sapiens OX=9606 GN=AARS PE=1 SV=2	22.7497	20.0628	21.9109	21.7976	23.1698	21.3943
1867		0.333185	0.545153	Q9BSU3	NAA11	N-alpha-acetyltransferase 11 OS=Homo sapiens OX=9606 GN=NAA11 PE=1 SV=3	25.6445	23.8111	24.5169	25.7375	25.4787	24.3917
1868		0.521793	0.544179	Q8IXB1	DNAJC10	DnaJ homolog subfamily C member 10 OS=Homo sapiens OX=9606 GN=DNAJC10 PE=1 SV=2	25.2606	25.048	25.9509	26.1712	25.248	26.4728
1869		0.135406	0.544019	H0Y3Y3	PFKP	ATP-dependent 6-phosphofructokinase, platelet type (Fragment) OS=Homo sapiens OX=9606 GN=PFKP PE=1 SV=1	20.8154	16.7089	18.5948	20.4416	19.7944	17.5152
1870		0.414447	0.5435	P31944	CASP14	Caspase-14 OS=Homo sapiens OX=9606 GN=CASP14 PE=1 SV=2	22.7792	24.1943	23.9084	24.4346	23.4719	24.6058
1871		0.488402	0.54337	E9PAU2	RAVER1	Ribonucleoprotein PTB-binding 1 OS=Homo sapiens OX=9606 GN=RAVER1 PE=1 SV=1	27.7386	26.6194	26.8343	28.0583	27.8279	26.9362
1872		0.311335	0.54292	P27695	APEX1	DNA-(apurinic or apyrimidinic site) lyase OS=Homo sapiens OX=9606 GN=APEX1 PE=1 SV=2	27.3769	25.0472	26.2703	27.1124	26.8838	26.3271
1873		0.247764	0.537321	K7EMM8	GLYR1	Putative oxidoreductase GLYR1 (Fragment) OS=Homo sapiens OX=9606 GN=GLYR1 PE=1 SV=2	22.0943	20.0716	20.2494	20.4429	22.3828	21.2016
1874		0.18249	0.533208	H0YCN4	DCUN1D5	DCN1-like protein (Fragment) OS=Homo sapiens OX=9606 GN=DCUN1D5 PE=1 SV=1	21.7471	18.1391	19.569	20.9654	20.4095	19.68
1875		0.214203	0.531144	O95298	NDUFC2	NADH dehydrogenase [ubiquinone] 1 subunit C2 OS=Homo sapiens OX=9606 GN=NDUFC2 PE=1 SV=1	19.9447	16.876	18.0594	18.6706	18.2935	19.5094
1876		0.0431238	0.531069	A0A1P0AYU5	SFXN3	Sidoreflexin OS=Homo sapiens OX=9606 GN=SFXN3 PE=1 SV=1	26.9568	16.1843	19.6046	18.1472	19.2945	26.8972
1877		0.318881	0.530412	O95391	SLU7	Pre-mRNA-splicing factor SLU7 OS=Homo sapiens OX=9606 GN=SLU7 PE=1 SV=2	28.4196	26.3763	27.3277	28.351	28.1276	27.2361
1878		0.444838	0.530034	A0A2U3TZM0	CHD4	Chromodomain-helicase-DNA-binding protein 4 OS=Homo sapiens OX=9606 GN=CHD4 PE=1 SV=1	23.9107	22.9327	22.562	23.2642	23.441	24.2904
1879		0.363723	0.526602	Q8IY63	AMOTL1	Angiomotin-like protein 1 OS=Homo sapiens OX=9606 GN=AMOTL1 PE=1 SV=1	26.3864	24.7756	24.6281	25.7149	26.2022	25.4528
1880		0.359241	0.525796	J3KNZ9	FBRS	Probable fibrosin-1 OS=Homo sapiens OX=9606 GN=FBRS PE=1 SV=1	24.3461	22.3162	23.49	23.7283	24.2306	23.7708
1881		0.697342	0.522606	Q9UIG0	BAZ1B	Tyrosine-protein kinase BAZ1B OS=Homo sapiens OX=9606 GN=BAZ1B PE=1 SV=2	23.7448	23.298	24.0312	24.1199	24.7157	23.8062
1882		0.311949	0.516542	Q96T58	SPEN	Msx2-interacting protein OS=Homo sapiens OX=9606 GN=SPEN PE=1 SV=1	26.2087	24.2789	24.705	25.8925	25.9461	24.9037
1883		0.21117	0.515167	Q15067	ACOX1	Peroxisomal acyl-coenzyme A oxidase 1 OS=Homo sapiens OX=9606 GN=ACOX1 PE=1 SV=3	23.6095	21.9332	20.7237	22.834	23.2266	21.7512
1884		0.61661	0.514112	O60282	KIF5C	Kinesin heavy chain isoform 5C OS=Homo sapiens OX=9606 GN=KIF5C PE=1 SV=1	22.9073	22.2573	22.6321	23.7402	22.6606	22.9383
1885		0.48165	0.507943	P49736	MCM2	DNA replication licensing factor MCM2 OS=Homo sapiens OX=9606 GN=MCM2 PE=1 SV=4	26.9736	26.9622	25.8534	26.8941	26.7818	27.6372
1886		0.622229	0.506985	Q9BW92	TARS2	Threonine--tRNA ligase, mitochondrial OS=Homo sapiens OX=9606 GN=TARS2 PE=1 SV=1	22.2174	22.0561	21.6588	22.6057	21.8679	22.9797
1887		0.123744	0.505649	Q9UGN5	PARP2	Poly [ADP-ribose] polymerase 2 OS=Homo sapiens OX=9606 GN=PARP2 PE=1 SV=2	22.5328	18.357	22.4911	21.9654	22.3932	20.5393
1888		0.217717	0.500932	Q5VZE5	NAA35	N-alpha-acetyltransferase 35, NatC auxiliary subunit OS=Homo sapiens OX=9606 GN=NAA35 PE=1 SV=1	20.1729	19.177	20.0839	18.6588	20.9115	21.3664
1889		0.132907	0.500202	Q5SW79	CEP170	Centrosomal protein of 170 kDa OS=Homo sapiens OX=9606 GN=CEP170 PE=1 SV=1	27.7004	24.0339	25.3403	25.0367	27.9121	25.6265
1890		0.649943	0.497374	E7EWE5	HSD17B4	Peroxisomal multifunctional enzyme type 2 OS=Homo sapiens OX=9606 GN=HSD17B4 PE=1 SV=1	22.9314	22.9673	22.0557	22.7975	23.3198	23.3292
1891		1.02263	0.494485	Q9UGP8	SEC63	Translocation protein SEC63 homolog OS=Homo sapiens OX=9606 GN=SEC63 PE=1 SV=2	24.3774	24.1175	23.7017	24.3376	24.6348	24.7077
1892		0.659729	0.493689	O00483	NDUFA4	Cytochrome c oxidase subunit NDUFA4 OS=Homo sapiens OX=9606 GN=NDUFA4 PE=1 SV=1	22.3224	22.5651	22.1674	22.5988	22.4599	23.4773
1893		0.22029	0.488486	A0A087X1N3	RPP40	Ribonuclease P 40kDa subunit, isoform CRA_c OS=Homo sapiens OX=9606 GN=RPP40 PE=1 SV=1	22.6925	19.7163	21.162	21.8166	21.7188	21.5008
1894		0.686814	0.486964	Q9Y4K3	TRAF6	TNF receptor-associated factor 6 OS=Homo sapiens OX=9606 GN=TRAF6 PE=1 SV=1	26.5574	25.7966	25.897	26.3317	26.3762	27.0041
1895		0.307278	0.485258	Q9H0C8	ILKAP	Integrin-linked kinase-associated serine/threonine phosphatase 2C OS=Homo sapiens OX=9606 GN=ILKAP PE=1 SV=1	22.0831	21.1902	21.8312	21.5968	21.6043	23.3592
1896		0.297879	0.477925	Q16543	CDC37	Hsp90 co-chaperone Cdc37 OS=Homo sapiens OX=9606 GN=CDC37 PE=1 SV=1	23.9285	22.0219	22.2077	22.726	23.4404	23.4254
1897		0.206492	0.476798	F5GX71	MPI	Mannose-6-phosphate isomerase OS=Homo sapiens OX=9606 GN=MPI PE=1 SV=1	17.9536	16.9466	19.9404	18.7373	18.502	19.0316
1898		0.232887	0.475152	P36776	LONP1	Lon protease homolog, mitochondrial OS=Homo sapiens OX=9606 GN=LONP1 PE=1 SV=2	20.8308	20.0888	21.2456	19.8462	22.3336	21.4107
1899		0.205225	0.473536	Q9UBD5	ORC3	Origin recognition complex subunit 3 OS=Homo sapiens OX=9606 GN=ORC3 PE=1 SV=1	24.3587	23.8235	21.7928	23.8396	24.5199	23.0361
1900		0.170946	0.468323	Q92504	SLC39A7	Zinc transporter SLC39A7 OS=Homo sapiens OX=9606 GN=SLC39A7 PE=1 SV=2	19.4217	19.9765	20.1179	18.8339	19.837	22.2502
1901		0.274696	0.45573	E5RGE7	TOP1MT	DNA topoisomerase I, mitochondrial (Fragment) OS=Homo sapiens OX=9606 GN=TOP1MT PE=1 SV=1	23.3098	21.2594	21.874	22.7378	22.9935	22.0791
1902		0.485684	0.454906	P16949	STMN1	Stathmin OS=Homo sapiens OX=9606 GN=STMN1 PE=1 SV=3	17.8642	18.4804	17.4471	17.8353	18.6303	18.6909
1903		0.857039	0.453931	Q9NTI5	PDS5B	Sister chromatid cohesion protein PDS5 homolog B OS=Homo sapiens OX=9606 GN=PDS5B PE=1 SV=1	24.339	24.4106	24.1847	25.1072	24.3101	24.8788
1904		0.145778	0.449109	Q9Y5Q9	GTF3C3	General transcription factor 3C polypeptide 3 OS=Homo sapiens OX=9606 GN=GTF3C3 PE=1 SV=1	22.9043	21.2777	24.0829	23.6914	24.2909	21.6299
1905		0.379777	0.445644	G0XQ39	STIM1	STIM1L OS=Homo sapiens OX=9606 GN=STIM1 PE=1 SV=1	25.7167	24.1371	25.29	25.2086	25.6549	25.6172
1906		0.412351	0.444	Q9UBN7	HDAC6	Histone deacetylase 6 OS=Homo sapiens OX=9606 GN=HDAC6 PE=1 SV=2	21.6873	21.7571	22.7868	22.1079	22.3792	23.076
1907		0.134249	0.438124	Q96EV2	RBM33	RNA-binding protein 33 OS=Homo sapiens OX=9606 GN=RBM33 PE=1 SV=3	26.5915	22.9441	23.3506	24.3697	25.4105	24.4203
1908		0.356632	0.435969	P62753	RPS6	40S ribosomal protein S6 OS=Homo sapiens OX=9606 GN=RPS6 PE=1 SV=1	24.0714	23.2616	24.1277	24.3622	23.4726	24.9337
1909		0.340016	0.435819	Q9H6R7	WDCP	WD repeat and coiled-coil-containing protein OS=Homo sapiens OX=9606 GN=WDCP PE=1 SV=1	21.4655	19.7086	20.6121	21.3327	20.8305	20.9305
1910		0.193825	0.434416	P49589	CARS	Cysteine--tRNA ligase, cytoplasmic OS=Homo sapiens OX=9606 GN=CARS PE=1 SV=3	20.5313	18.5191	18.9437	20.6107	20.0904	18.5964
1911		0.365911	0.433504	Q9UKS6	PACSIN3	Protein kinase C and casein kinase substrate in neurons protein 3 OS=Homo sapiens OX=9606 GN=PACSIN3 PE=1 SV=2	24.2688	22.7182	23.801	24.1531	24.2695	23.6659
1912		0.112669	0.430152	Q8NI36	WDR36	WD repeat-containing protein 36 OS=Homo sapiens OX=9606 GN=WDR36 PE=1 SV=1	24.6484	21.1181	22.0381	22.2924	24.8097	21.9929
1913		0.109541	0.429378	Q92764	KRT35	Keratin, type I cuticular Ha5 OS=Homo sapiens OX=9606 GN=KRT35 PE=2 SV=5	22.2853	19.9694	22.8332	21.5633	24.2721	20.5408
1914		0.221409	0.427542	B1AQ74	RADX	RPA-related protein RADX (Fragment) OS=Homo sapiens OX=9606 GN=RADX PE=1 SV=1	18.7037	17.4037	18.6231	17.593	19.7574	18.6627
1915		0.14276	0.425693	Q99720	SIGMAR1	Sigma non-opioid intracellular receptor 1 OS=Homo sapiens OX=9606 GN=SIGMAR1 PE=1 SV=1	18.4399	19.388	19.3755	18.4942	18.3734	21.6128
1916		0.242121	0.420703	A0A494C0J7	4	TGc domain-containing protein OS=Homo sapiens OX=9606 PE=4 SV=1	21.7659	21.3699	21.404	23.0318	20.7083	22.0618
1917		0.145532	0.420587	Q6PKG0	LARP1	La-related protein 1 OS=Homo sapiens OX=9606 GN=LARP1 PE=1 SV=2	26.8317	25.9811	23.7857	26.2575	26.7603	24.8424
1918		0.17465	0.419776	O43310	CTIF	CBP80/20-dependent translation initiation factor OS=Homo sapiens OX=9606 GN=CTIF PE=1 SV=1	23.8156	22.6741	23.7922	24.469	24.868	22.2042
1919		0.164009	0.419281	H0Y5K5	ERGIC3	Endoplasmic reticulum-Golgi intermediate compartment protein 3 (Fragment) OS=Homo sapiens OX=9606 GN=ERGIC3 PE=1 SV=1	21.2842	20.3398	18.9297	20.9454	19.2993	21.5669
1920		0.329479	0.414693	Q8N5D0	WDTC1	WD and tetratricopeptide repeats protein 1 OS=Homo sapiens OX=9606 GN=WDTC1 PE=1 SV=2	21.6242	21.1901	22.4082	22.5853	21.4063	22.475
1921		0.23356	0.413748	Q9NVH6	TMLHE	Trimethyllysine dioxygenase, mitochondrial OS=Homo sapiens OX=9606 GN=TMLHE PE=1 SV=1	26.8311	24.6955	26.1004	26.7132	26.4506	25.7045
1922		0.279816	0.413329	P38606	ATP6V1A	V-type proton ATPase catalytic subunit A OS=Homo sapiens OX=9606 GN=ATP6V1A PE=1 SV=2	24.5009	22.7038	23.5173	24.104	24.4185	23.4395
1923		0.402973	0.40707	Q9H6U6	BCAS3	Breast carcinoma-amplified sequence 3 OS=Homo sapiens OX=9606 GN=BCAS3 PE=1 SV=3	23.5318	22.3194	22.8547	23.5536	23.5548	22.8187
1924		0.209396	0.406054	P20073	ANXA7	Annexin A7 OS=Homo sapiens OX=9606 GN=ANXA7 PE=1 SV=3	24.1927	22.1708	24.2193	24.0164	23.3388	24.4457
1925		0.127774	0.399077	P31327	CPS1	Carbamoyl-phosphate synthase [ammonia], mitochondrial OS=Homo sapiens OX=9606 GN=CPS1 PE=1 SV=2	27.8985	30.701	31.2605	30.0952	29.6798	31.2823
1926		0.334413	0.395692	Q9UNS2	COPS3	COP9 signalosome complex subunit 3 OS=Homo sapiens OX=9606 GN=COPS3 PE=1 SV=3	21.6123	21.3289	22.7103	22.2703	21.8572	22.711
1927		0.497664	0.395336	P42704	LRPPRC	Leucine-rich PPR motif-containing protein, mitochondrial OS=Homo sapiens OX=9606 GN=LRPPRC PE=1 SV=3	24.8559	23.6906	24.2802	24.5022	24.7574	24.7531
1928		0.0823743	0.39148	P52747	ZNF143	Zinc finger protein 143 OS=Homo sapiens OX=9606 GN=ZNF143 PE=1 SV=2	24.0261	20.3411	18.4411	21.2609	21.9973	20.7246
1929		0.41299	0.3891	Q9UEG4	ZNF629	Zinc finger protein 629 OS=Homo sapiens OX=9606 GN=ZNF629 PE=1 SV=2	21.9134	21.0626	22.4197	22.2073	22.2813	22.0743
1930		0.190512	0.384687	P49257	LMAN1	Protein ERGIC-53 OS=Homo sapiens OX=9606 GN=LMAN1 PE=1 SV=2	23.259	22.9051	23.063	22.9903	22.4321	24.9588
1931		0.10187	0.382769	D6RBH1	LMAN2	Vesicular integral-membrane protein VIP36 (Fragment) OS=Homo sapiens OX=9606 GN=LMAN2 PE=1 SV=1	16.7131	20.1875	21.1022	19.9529	19.8595	19.3388
1932		0.704869	0.382631	E9PHA2	NCAPH	Condensin complex subunit 2 OS=Homo sapiens OX=9606 GN=NCAPH PE=1 SV=1	25.3316	25.5486	25.1148	26.0997	25.6817	25.3615
1933		0.490913	0.375632	P14866	HNRNPL	Heterogeneous nuclear ribonucleoprotein L OS=Homo sapiens OX=9606 GN=HNRNPL PE=1 SV=2	30.9328	31.2318	30.2167	31.2504	30.8912	31.3666
1934		0.106151	0.374862	Q5SNT2	TMEM201	Transmembrane protein 201 OS=Homo sapiens OX=9606 GN=TMEM201 PE=1 SV=1	22.0192	20.0708	18.7294	19.4654	22.2792	20.1995
1935		0.267223	0.371759	Q9NXR8	ING3	Inhibitor of growth protein 3 OS=Homo sapiens OX=9606 GN=ING3 PE=1 SV=2	25.0081	23.5497	24.4352	24.5621	25.3841	24.1621
1936		0.292403	0.369817	P46087	NOP2	Probable 28S rRNA (cytosine(4447)-C(5))-methyltransferase OS=Homo sapiens OX=9606 GN=NOP2 PE=1 SV=2	24.6549	23.6278	23.6888	23.6048	24.8998	24.5763
1937		0.0669924	0.369225	O94776	MTA2	Metastasis-associated protein MTA2 OS=Homo sapiens OX=9606 GN=MTA2 PE=1 SV=1	22.2104	16.8408	20.6963	22.4103	19.4089	19.0358
1938		0.187772	0.368607	P06576	ATP5F1B	ATP synthase subunit beta, mitochondrial OS=Homo sapiens OX=9606 GN=ATP5F1B PE=1 SV=3	23.1349	21.177	21.807	22.2838	21.6468	23.2941
1939		0.271769	0.36798	F5GX23	PSMD9	26S proteasome non-ATPase regulatory subunit 9 OS=Homo sapiens OX=9606 GN=PSMD9 PE=1 SV=1	20.4692	19.6167	20.7709	19.9746	20.5699	21.4163
1940		0.289821	0.365201	E9PEB5	FUBP1	Far upstream element-binding protein 1 OS=Homo sapiens OX=9606 GN=FUBP1 PE=1 SV=1	24.7743	23.0531	24.0572	24.5301	24.2321	24.2181
1941		0.357242	0.364237	Q4G0N4	NADK2	NAD kinase 2, mitochondrial OS=Homo sapiens OX=9606 GN=NADK2 PE=1 SV=2	24.0503	23.1955	24.6544	24.3859	24.3376	24.2694
1942		0.41119	0.36378	Q9UQ80	PA2G4	Proliferation-associated protein 2G4 OS=Homo sapiens OX=9606 GN=PA2G4 PE=1 SV=3	25.6096	24.4393	25.4166	25.3684	25.4791	25.7094
1943		0.210741	0.363554	O00410	IPO5	Importin-5 OS=Homo sapiens OX=9606 GN=IPO5 PE=1 SV=4	23.2498	21.1167	21.6216	22.5801	22.4992	21.9995
1944		0.556959	0.362171	P04114	APOB	Apolipoprotein B-100 OS=Homo sapiens OX=9606 GN=APOB PE=1 SV=2	25.2809	24.3092	24.7388	25.1213	25.2564	25.0376
1945		0.0541885	0.361946	O94842	TOX4	TOX high mobility group box family member 4 OS=Homo sapiens OX=9606 GN=TOX4 PE=1 SV=1	22.8521	15.0769	18.5103	18.1958	19.6344	19.6949
1946		0.225366	0.354614	Q6IN85	PPP4R3A	Serine/threonine-protein phosphatase 4 regulatory subunit 3A OS=Homo sapiens OX=9606 GN=PPP4R3A PE=1 SV=1	22.4312	21.1345	23.0329	22.9718	22.0942	22.5965
1947		0.24457	0.352162	O95163	ELP1	Elongator complex protein 1 OS=Homo sapiens OX=9606 GN=ELP1 PE=1 SV=3	22.73	22.223	21.5661	21.6174	22.8683	23.0899
1948		0.271445	0.34617	Q96SU4	OSBPL9	Oxysterol-binding protein-related protein 9 OS=Homo sapiens OX=9606 GN=OSBPL9 PE=1 SV=2	24.2674	22.8708	24.3872	24.4356	23.9014	24.227
1949		0.183733	0.343371	Q9Y450	HBS1L	HBS1-like protein OS=Homo sapiens OX=9606 GN=HBS1L PE=1 SV=1	22.4304	20.1923	21.8007	22.3196	21.5219	21.6119
1950		0.0653496	0.342937	Q15125	EBP	3-beta-hydroxysteroid-Delta(8),Delta(7)-isomerase OS=Homo sapiens OX=9606 GN=EBP PE=1 SV=3	17.7177	19.9347	18.1016	17.0927	17.3767	22.3135
1951		0.275731	0.338701	P50570	DNM2	Dynamin-2 OS=Homo sapiens OX=9606 GN=DNM2 PE=1 SV=2	23.7809	22.3453	23.2581	23.0956	23.9662	23.3385
1952		0.230353	0.338673	R4GMU1	H6PD	GDH/6PGL endoplasmic bifunctional protein OS=Homo sapiens OX=9606 GN=H6PD PE=1 SV=1	22.6644	21.4709	21.4614	21.3899	22.755	22.4678
1953		0.137338	0.333419	P53004	BLVRA	Biliverdin reductase A OS=Homo sapiens OX=9606 GN=BLVRA PE=1 SV=2	24.3232	21.3747	23.5068	23.7552	23.1938	23.256
1954		0.143894	0.332326	P30501	HLA-C	HLA class I histocompatibility antigen, Cw-2 alpha chain OS=Homo sapiens OX=9606 GN=HLA-C PE=1 SV=1	19.4833	16.6806	18.1336	18.8997	17.9237	18.4711
1955		0.279457	0.331798	P07355	ANXA2	Annexin A2 OS=Homo sapiens OX=9606 GN=ANXA2 PE=1 SV=2	22.2748	22.9134	21.4276	22.4381	22.935	22.2381
1956		0.235655	0.330896	O60828	PQBP1	Polyglutamine-binding protein 1 OS=Homo sapiens OX=9606 GN=PQBP1 PE=1 SV=1	20.1868	19.8785	20.3235	19.5017	20.524	21.3558
1957		0.0782032	0.329706	Q5VWQ0	RSBN1	Lysine-specific demethylase 9 OS=Homo sapiens OX=9606 GN=RSBN1 PE=1 SV=2	23.1459	18.7662	20.9015	22.4554	21.5479	19.7993
1958		0.336518	0.328721	Q15054	POLD3	DNA polymerase delta subunit 3 OS=Homo sapiens OX=9606 GN=POLD3 PE=1 SV=2	22.036	22.7433	21.5092	22.7965	22.2691	22.2091
1959		0.20128	0.32608	Q9NXA8	SIRT5	NAD-dependent protein deacylase sirtuin-5, mitochondrial OS=Homo sapiens OX=9606 GN=SIRT5 PE=1 SV=2	19.6743	21.368	20.2979	20.2177	20.598	21.5028
1960		0.0956081	0.321786	A0A0A0MST8	SLC4A7	Anion exchange protein OS=Homo sapiens OX=9606 GN=SLC4A7 PE=1 SV=1	25.6686	21.7219	24.7821	24.6305	24.3541	24.1533
1961		0.247124	0.320885	A0A0D9SER5	CDK11B	Cyclin-dependent kinase 11B OS=Homo sapiens OX=9606 GN=CDK11B PE=1 SV=1	23.1404	22.4561	22.0559	22.2719	22.7012	23.6419
1962		0.0792675	0.315952	P53007	SLC25A1	Tricarboxylate transport protein, mitochondrial OS=Homo sapiens OX=9606 GN=SLC25A1 PE=1 SV=2	20.8404	20.8426	24.9121	22.7915	21.7871	22.9644
1963		0.305781	0.307388	O14556	GAPDHS	Glyceraldehyde-3-phosphate dehydrogenase, testis-specific OS=Homo sapiens OX=9606 GN=GAPDHS PE=1 SV=2	26.9356	26.0662	27.4005	27.3123	27.1197	26.8925
1964		0.715409	0.306271	O15020	SPTBN2	Spectrin beta chain, non-erythrocytic 2 OS=Homo sapiens OX=9606 GN=SPTBN2 PE=1 SV=3	24.5748	24.1635	24.2064	24.9082	24.4334	24.522
1965		0.0998199	0.301814	F5H0J3	NDUFA9	NADH dehydrogenase [ubiquinone] 1 alpha subcomplex subunit 9, mitochondrial OS=Homo sapiens OX=9606 GN=NDUFA9 PE=1 SV=1	20.0378	17.3418	18.7934	20.5307	18.3875	18.1603
1966		0.199899	0.301552	O00231	PSMD11	26S proteasome non-ATPase regulatory subunit 11 OS=Homo sapiens OX=9606 GN=PSMD11 PE=1 SV=3	22.9887	21.8418	23.2896	22.2863	23.1747	23.5638
1967		0.486049	0.296122	Q13257	MAD2L1	Mitotic spindle assembly checkpoint protein MAD2A OS=Homo sapiens OX=9606 GN=MAD2L1 PE=1 SV=1	24.0961	23.9301	24.0529	24.4985	24.659	23.81
1968		0.231776	0.295533	Q9HD20	ATP13A1	Manganese-transporting ATPase 13A1 OS=Homo sapiens OX=9606 GN=ATP13A1 PE=1 SV=2	21.0869	19.6524	20.3669	21.0067	20.1079	20.8781
1969		0.237332	0.292075	P49821	NDUFV1	NADH dehydrogenase [ubiquinone] flavoprotein 1, mitochondrial OS=Homo sapiens OX=9606 GN=NDUFV1 PE=1 SV=4	23.6338	22.095	22.6135	23.2287	22.7256	23.2641
1970		0.148038	0.287361	Q01433	AMPD2	AMP deaminase 2 OS=Homo sapiens OX=9606 GN=AMPD2 PE=1 SV=2	29.1232	26.7145	27.7796	28.3734	28.3267	27.7792
1971		0.0493281	0.287191	O94905	ERLIN2	Erlin-2 OS=Homo sapiens OX=9606 GN=ERLIN2 PE=1 SV=1	25.5624	19.6379	19.5156	21.7956	21.7472	22.0347
1972		0.108629	0.285339	Q7Z3Y8	KRT27	Keratin, type I cytoskeletal 27 OS=Homo sapiens OX=9606 GN=KRT27 PE=1 SV=2	18.1646	19.2811	20.4564	19.335	18.5529	20.8703
1973		0.0954762	0.282197	P78347	GTF2I	General transcription factor II-I OS=Homo sapiens OX=9606 GN=GTF2I PE=1 SV=2	20.9926	19.6823	17.7936	20.7601	19.1002	19.4548
1974		0.335051	0.281422	H0YIC4	CS	Citrate synthase (Fragment) OS=Homo sapiens OX=9606 GN=CS PE=1 SV=1	25.4609	24.4305	25.4771	25.4331	25.4012	25.3785
1975		0.0977533	0.276326	P35232	PHB	Prohibitin OS=Homo sapiens OX=9606 GN=PHB PE=1 SV=1	18.4462	21.3289	21.5599	20.5574	21.018	20.5885
1976		0.316508	0.275916	O00567	NOP56	Nucleolar protein 56 OS=Homo sapiens OX=9606 GN=NOP56 PE=1 SV=4	24.0164	24.0619	24.7879	24.0571	24.7816	24.8551
1977		0.109444	0.275525	A0A087WWQ2	EMG1	Ribosomal RNA small subunit methyltransferase NEP1 (Fragment) OS=Homo sapiens OX=9606 GN=EMG1 PE=1 SV=1	21.4871	18.4735	20.0078	20.68	20.3514	19.7635
1978		0.169959	0.273074	Q63ZY6	NSUN5P2	Putative methyltransferase NSUN5C OS=Homo sapiens OX=9606 GN=NSUN5P2 PE=5 SV=2	19.5347	19.1913	20.1965	20.6447	18.8821	20.2148
1979		0.417548	0.267604	Q5T481	RBM20	RNA-binding protein 20 OS=Homo sapiens OX=9606 GN=RBM20 PE=1 SV=3	29.0407	28.3395	29.1678	29.2278	29.1849	28.9381
1980		0.130796	0.267042	A0A2R8YFH5	SEC23B	Protein transport protein SEC23 OS=Homo sapiens OX=9606 GN=SEC23B PE=1 SV=1	22.424	20.1002	21.8018	22.2444	21.2749	21.608
1981		0.111703	0.266786	I3L4N8	ACTG1	Actin, cytoplasmic 2 (Fragment) OS=Homo sapiens OX=9606 GN=ACTG1 PE=1 SV=8	26.1116	23.8517	26.3566	26.1483	25.9247	25.0471
1982		0.153355	0.266451	Q14651	PLS1	Plastin-1 OS=Homo sapiens OX=9606 GN=PLS1 PE=1 SV=2	23.3796	21.7527	23.1834	22.8102	23.8131	22.4918
1983		0.200263	0.265495	P61201	COPS2	COP9 signalosome complex subunit 2 OS=Homo sapiens OX=9606 GN=COPS2 PE=1 SV=1	20.4377	19.0087	20.3287	19.7668	20.2803	20.5246
1984		0.173018	0.26405	Q14145	KEAP1	Kelch-like ECH-associated protein 1 OS=Homo sapiens OX=9606 GN=KEAP1 PE=1 SV=2	21.2283	19.6986	19.788	20.9502	20.6162	19.9406
1985		0.168227	0.263795	P08590	MYL3	Myosin light chain 3 OS=Homo sapiens OX=9606 GN=MYL3 PE=1 SV=3	24.5631	23.2696	24.6582	23.9457	25.1926	24.144
1986		0.108854	0.263348	M0QZM1	HNRNPM	Heterogeneous nuclear ribonucleoprotein M (Fragment) OS=Homo sapiens OX=9606 GN=HNRNPM PE=1 SV=1	20.7563	19.2849	21.3597	19.533	21.6114	21.0466
1987		0.102917	0.261078	Q96HE7	ERO1A	ERO1-like protein alpha OS=Homo sapiens OX=9606 GN=ERO1A PE=1 SV=2	24.0738	22.7724	21.43	23.2047	23.7788	22.0758
1988		0.257425	0.259542	A0A2R8YDT1	GLUL	Glutamine synthetase OS=Homo sapiens OX=9606 GN=GLUL PE=1 SV=1	23.1205	22.6597	23.2077	22.8226	23.9772	22.9666
1989		0.166972	0.256407	P05455	SSB	Lupus La protein OS=Homo sapiens OX=9606 GN=SSB PE=1 SV=2	23.22	22.7618	21.6839	22.3804	23.5219	22.5328
1990		0.169717	0.254788	P50993	ATP1A2	Sodium/potassium-transporting ATPase subunit alpha-2 OS=Homo sapiens OX=9606 GN=ATP1A2 PE=1 SV=1	26.0609	25.2464	24.4964	25.9194	24.8399	25.8087
1991		0.145711	0.253672	P55039	DRG2	Developmentally-regulated GTP-binding protein 2 OS=Homo sapiens OX=9606 GN=DRG2 PE=1 SV=1	23.2612	21.2633	22.2798	22.246	23.1075	22.2118
1992		0.187875	0.249294	D6RED7	RPS3A	40S ribosomal protein S3a (Fragment) OS=Homo sapiens OX=9606 GN=RPS3A PE=1 SV=1	18.2669	17.156	18.4816	17.7137	18.1951	18.7436
1993		0.485993	0.246202	Q5VT52	RPRD2	Regulation of nuclear pre-mRNA domain-containing protein 2 OS=Homo sapiens OX=9606 GN=RPRD2 PE=1 SV=1	26.6099	26.1251	26.3317	26.8562	26.6696	26.2795
1994		0.156505	0.241802	Q9Y2X9	ZNF281	Zinc finger protein 281 OS=Homo sapiens OX=9606 GN=ZNF281 PE=1 SV=1	26.8754	25.089	26.6252	26.7024	26.4329	26.1797
1995		0.0876269	0.240742	E9PL01	SPCS2	Signal peptidase complex subunit 2 OS=Homo sapiens OX=9606 GN=SPCS2 PE=1 SV=1	19.6848	17.4296	16.8597	19.0002	18.2752	17.421
1996		0.0623958	0.240161	Q86U44	METTL3	N6-adenosine-methyltransferase catalytic subunit OS=Homo sapiens OX=9606 GN=METTL3 PE=1 SV=2	22.6837	19.7084	19.7052	20.6107	19.5781	22.6291
1997		0.077607	0.239846	A0A2R8Y4R9	HOXA1	Homeobox protein Hox-A1 OS=Homo sapiens OX=9606 GN=HOXA1 PE=1 SV=1	20.6994	18.3563	20.6202	19.5664	21.6568	19.1724
1998		0.0796935	0.232496	Q13148	TARDBP	TAR DNA-binding protein 43 OS=Homo sapiens OX=9606 GN=TARDBP PE=1 SV=1	25.3316	21.9522	24.3948	24.5235	23.8047	24.048
[truncated: 475 more rows]
