# Supplementary material for: SQSTM1/p62 UFMylation Enhances Autophagic Clearance of Pathogenic Mutant Huntingtin
Source: Int J Biol Sci. 2026 May 18;22(10):5475–94. doi: 10.7150/ijbs.127110 (PMC13215360; doi:10.7150/ijbs.127110)
Supplement: Supplementary file 3 — Supplementary table 2. [file ijbsv22p5475s3.xlsx]

## Sheet: Sheet1
Table 2. MS-identified putative UFMylated proteins.
#	Significant	-Log10(P-value)	Log2 (UFM1/pHBLV)	Accession #	Gene name	Description	Abundance: pHBLV-1	Abundance: pHBLV-2	Abundance: pHBLV-3	Abundance: UFM1-1	Abundance: UFM1-2	Abundance: UFM1-3
1	+	3.93683	12.2033	E9PIY1	PACSIN3	Protein kinase C and casein kinase substrate in neurons protein 3 OS=Homo sapiens OX=9606 GN=PACSIN3 PE=1 SV=1	17.8623	15.5704	16.3537	29.2604	29.2562	27.8797
2	+	3.2229	10.8352	F5H4R6	NAP1L1	Nucleosome assembly protein 1-like 1 OS=Homo sapiens OX=9606 GN=NAP1L1 PE=1 SV=1	17.5273	15.9161	17.3292	28.9879	28.4623	25.8281
3	+	3.26505	9.54797	P61960	UFM1	Ubiquitin-fold modifier 1 OS=Homo sapiens OX=9606 GN=UFM1 PE=1 SV=1	27.8999	24.7694	25.8872	36.1559	35.7138	35.3307
4	+	2.98762	8.83713	Q8NE71	ABCF1	ATP-binding cassette sub-family F member 1 OS=Homo sapiens OX=9606 GN=ABCF1 PE=1 SV=2	17.8463	20.0749	19.6822	28.9163	28.701	26.4974
5	+	4.07941	8.2642	P61254	RPL26	60S ribosomal protein L26 OS=Homo sapiens OX=9606 GN=RPL26 PE=1 SV=1	21.4576	22.0348	20.7884	30.3444	29.1118	29.6172
6	+	2.44075	8.18673	I3L312	P4HB	Protein disulfide-isomerase (Fragment) OS=Homo sapiens OX=9606 GN=P4HB PE=1 SV=2	19.2209	16.2278	16.4068	26.7842	25.9427	23.6888
7	+	2.04309	8.04966	E9PKF6	PPP6R3	Serine/threonine-protein phosphatase 6 regulatory subunit 3 OS=Homo sapiens OX=9606 GN=PPP6R3 PE=1 SV=1	19.5848	19.3115	18.4535	29.5388	28.0029	23.9571
8	+	2.87592	8.03786	V9GYF8	GDI2	Rab GDP dissociation inhibitor (Fragment) OS=Homo sapiens OX=9606 GN=GDI2 PE=1 SV=1	19.5131	16.2832	17.1388	26.2411	25.4561	25.3514
9	+	1.91121	7.97161	P43353	ALDH3B1	Aldehyde dehydrogenase family 3 member B1 OS=Homo sapiens OX=9606 GN=ALDH3B1 PE=1 SV=1	18.8817	18.1089	18.226	28.5501	27.8232	22.7581
10	+	2.98826	7.87152	Q9Y3C8	UFC1	Ubiquitin-fold modifier-conjugating enzyme 1 OS=Homo sapiens OX=9606 GN=UFC1 PE=1 SV=3	27.1316	24.4003	24.4227	33.4891	33.1365	32.9435
11	+	2.09533	7.71708	O43488	AKR7A2	Aflatoxin B1 aldehyde reductase member 2 OS=Homo sapiens OX=9606 GN=AKR7A2 PE=1 SV=3	20.951	16.0935	16.5163	25.8542	25.7932	25.0646
12	+	1.76574	7.61921	A0A1W2PR68	ME2	Malic enzyme OS=Homo sapiens OX=9606 GN=ME2 PE=1 SV=1	15.6801	19.2611	19.9612	27.4051	27.2672	23.0877
13	+	2.33629	7.56236	P08754	GNAI3	Guanine nucleotide-binding protein G(i) subunit alpha OS=Homo sapiens OX=9606 GN=GNAI3 PE=1 SV=3	16.2205	17.6217	16.4194	24.7757	26.2085	21.9645
14	+	4.23991	7.4684	F8VXC8	SMARCC2	SWI/SNF complex subunit SMARCC2 OS=Homo sapiens OX=9606 GN=SMARCC2 PE=1 SV=1	23.5305	24.3826	23.0512	31.4219	30.9289	31.0188
15	+	2.6244	7.38738	J3KNE0	RGPD3	RanBP2-like and GRIP domain-containing protein 3 OS=Homo sapiens OX=9606 GN=RGPD3 PE=4 SV=2	17.9011	15.7028	16.2066	22.297	24.9323	24.7434
16	+	3.28447	7.38018	P14550	AKR1A1	Aldo-keto reductase family 1 member A1 OS=Homo sapiens OX=9606 GN=AKR1A1 PE=1 SV=3	19.4693	17.098	17.7159	25.2469	25.4589	25.7181
17	+	1.85654	7.37999	Q96HY6	DDRGK1	DDRGK domain-containing protein 1 OS=Homo sapiens OX=9606 GN=DDRGK1 PE=1 SV=2	23.699	20.9378	19.5965	27.7845	27.2415	31.3472
18	+	2.07542	7.37247	Q13501	SQSTM1	Sequestosome-1 OS=Homo sapiens OX=9606 GN=SQSTM1 PE=1 SV=1	28.3968	23.4197	26.0491	33.6466	33.9975	32.3389
19	+	1.82947	7.2821	P62917	RPL8	60S ribosomal protein L8 OS=Homo sapiens OX=9606 GN=RPL8 PE=1 SV=2	23.9877	17.9965	19.812	27.8669	27.7929	27.9827
20	+	2.33682	7.28157	P36508	ZNF76	Zinc finger protein 76 OS=Homo sapiens OX=9606 GN=ZNF76 PE=1 SV=2	20.2751	16.2258	16.7537	25.0892	25.0575	24.9526
21	+	3.3207	7.21407	P20338	RAB4A	Ras-related protein Rab-4A OS=Homo sapiens OX=9606 GN=RAB4A PE=1 SV=3	16.9625	15.6446	16.2879	24.4106	23.6931	22.4335
22	+	2.80936	7.12755	P54646	PRKAA2	5'-AMP-activated protein kinase catalytic subunit alpha-2 OS=Homo sapiens OX=9606 GN=PRKAA2 PE=1 SV=2	18.8926	15.7706	17.5243	24.9027	24.5114	24.1561
23	+	1.60298	7.06296	Q53GS9	USP39	U4/U6.U5 tri-snRNP-associated protein 2 OS=Homo sapiens OX=9606 GN=USP39 PE=1 SV=2	20.0589	18.9086	13.5161	24.676	24.3563	24.6401
24	+	3.87154	7.01868	A0A3B3IRL5	IMPDH1	Inosine-5'-monophosphate dehydrogenase (Fragment) OS=Homo sapiens OX=9606 GN=IMPDH1 PE=1 SV=1	17.8298	16.1847	16.8414	24.1388	23.8249	23.9484
25	+	2.41049	6.87887	E2GH26	TCF7L2	T-cell factor-4 variant L OS=Homo sapiens OX=9606 GN=TCF7L2 PE=1 SV=1	19.8923	16.4836	16.4904	24.4422	24.2524	24.8083
26	+	1.81583	6.85466	A0A0B4J2C3	TPT1	Translationally-controlled tumor protein OS=Homo sapiens OX=9606 GN=TPT1 PE=1 SV=1	20.7055	15.7766	15.5295	24.119	24.2526	24.2039
27	+	1.96647	6.72658	Q9GZZ9	UBA5	Ubiquitin-like modifier-activating enzyme 5 OS=Homo sapiens OX=9606 GN=UBA5 PE=1 SV=1	24.8138	21.5104	21.1513	29.6651	30.5669	27.4233
28	+	1.78329	6.67538	Q9H5H4	ZNF768	Zinc finger protein 768 OS=Homo sapiens OX=9606 GN=ZNF768 PE=1 SV=2	17.6449	15.4962	15.8054	24.5322	24.5289	19.9116
29	+	2.17625	6.64458	P46776	RPL27A	60S ribosomal protein L27a OS=Homo sapiens OX=9606 GN=RPL27A PE=1 SV=2	24.0047	19.6191	22.1103	28.9292	28.2354	28.5033
30	+	1.89015	6.62752	Q9BTA9	WAC	WW domain-containing adapter protein with coiled-coil OS=Homo sapiens OX=9606 GN=WAC PE=1 SV=3	19.7913	16.327	17.5891	24.7199	26.4605	22.4096
31	+	2.66724	6.6166	Q9UNX3	RPL26L1	60S ribosomal protein L26-like 1 OS=Homo sapiens OX=9606 GN=RPL26L1 PE=1 SV=1	18.9896	17.8374	16.2273	24.26	23.4692	25.175
32	+	1.90758	6.61073	C9J7E5	TNPO3	Transportin-3 OS=Homo sapiens OX=9606 GN=TNPO3 PE=1 SV=1	20.7028	15.9181	16.5146	24.6344	24.5252	23.808
33	+	3.55026	6.60522	P24752	ACAT1	Acetyl-CoA acetyltransferase, mitochondrial OS=Homo sapiens OX=9606 GN=ACAT1 PE=1 SV=1	17.2091	15.4634	17.0103	23.2339	23.1625	23.1021
34	+	2.90183	6.58423	Q96G21	IMP4	U3 small nucleolar ribonucleoprotein protein IMP4 OS=Homo sapiens OX=9606 GN=IMP4 PE=1 SV=1	16.8632	19.4269	17.2654	24.7486	24.3008	24.2587
35	+	3.75307	6.5195	Q86WA6	BPHL	Valacyclovir hydrolase OS=Homo sapiens OX=9606 GN=BPHL PE=1 SV=1	17.6546	16.6255	16.0319	23.4914	23.1886	23.1905
36	+	3.4074	6.50976	O43175	PHGDH	D-3-phosphoglycerate dehydrogenase OS=Homo sapiens OX=9606 GN=PHGDH PE=1 SV=4	18.0258	16.0852	17.1547	23.7331	23.842	23.2199
37	+	1.3949	6.50457	Q08209	PPP3CA	Serine/threonine-protein phosphatase 2B catalytic subunit alpha isoform OS=Homo sapiens OX=9606 GN=PPP3CA PE=1 SV=1	20.9583	15.8763	13.7839	23.9236	23.6938	22.5148
38	+	2.44691	6.46774	P04908	HIST1H2AB	Histone H2A type 1-B/E OS=Homo sapiens OX=9606 GN=HIST1H2AB PE=1 SV=2	18.6845	15.0457	16.8229	23.1768	23.4683	23.3113
39	+	2.28818	6.45819	O00418	EEF2K	Eukaryotic elongation factor 2 kinase OS=Homo sapiens OX=9606 GN=EEF2K PE=1 SV=2	22.5254	21.8726	22.6704	29.9903	29.9119	26.5407
40	+	2.63232	6.30612	F8W7C6	RPL10	60S ribosomal protein L10 OS=Homo sapiens OX=9606 GN=RPL10 PE=1 SV=2	21.8799	18.8853	20.3928	27.0106	26.9783	26.0875
41	+	3.21833	6.302	Q8N8R5	C2orf69	UPF0565 protein C2orf69 OS=Homo sapiens OX=9606 GN=C2orf69 PE=1 SV=1	17.3263	17.4393	15.8629	22.4524	23.2778	23.8043
42	+	1.91306	6.27988	O60563	CCNT1	Cyclin-T1 OS=Homo sapiens OX=9606 GN=CCNT1 PE=1 SV=1	23.9176	18.96	22.0016	27.7555	28.0377	27.9257
43	+	3.0478	6.27263	Q75N03	CBLL1	E3 ubiquitin-protein ligase Hakai OS=Homo sapiens OX=9606 GN=CBLL1 PE=1 SV=1	17.0249	16.8749	16.519	23.5957	23.932	21.709
44	+	2.36848	6.26115	A0A096LP12	GATD3B	Glutamine amidotransferase-like class 1 domain-containing protein 3A, mitochondrial (Fragment) OS=Homo sapiens OX=9606 GN=GATD3B PE=1 SV=2	18.4803	15.0133	17.0689	23.6045	23.347	22.3944
45	+	1.85315	6.23982	Q86X76	NIT1	Deaminated glutathione amidase OS=Homo sapiens OX=9606 GN=NIT1 PE=1 SV=2	20.0676	14.9262	17.3529	23.3274	23.9125	23.8263
46	+	1.82339	6.23523	P46778	RPL21	60S ribosomal protein L21 OS=Homo sapiens OX=9606 GN=RPL21 PE=1 SV=2	23.8408	18.9624	23.0088	28.5418	28.2548	27.721
47	+	2.17838	6.20695	Q15427	SF3B4	Splicing factor 3B subunit 4 OS=Homo sapiens OX=9606 GN=SF3B4 PE=1 SV=1	21.6531	19.0631	17.5555	25.8003	25.5417	25.5505
48	+	3.23244	6.18284	A0A1W2PQ43	BCLAF1	Bcl-2-associated transcription factor 1 OS=Homo sapiens OX=9606 GN=BCLAF1 PE=1 SV=1	17.5273	16.7946	15.9381	23.723	22.8154	22.2701
49	+	1.79446	6.16872	O00505	KPNA3	Importin subunit alpha-4 OS=Homo sapiens OX=9606 GN=KPNA3 PE=1 SV=2	20.0292	15.137	15.9572	23.4258	23.5652	22.6385
50	+	1.86368	6.13107	J3QRS9	ZNF207	BUB3-interacting and GLEBS motif-containing protein ZNF207 OS=Homo sapiens OX=9606 GN=ZNF207 PE=1 SV=1	22.8113	19.1096	18.1868	26.3939	26.6551	25.4519
51	+	1.83341	6.12961	Q5JP01	RBBP7	Histone-binding protein RBBP7 (Fragment) OS=Homo sapiens OX=9606 GN=RBBP7 PE=1 SV=1	20.6941	16.0971	16.4535	23.5267	24.2102	23.8966
52	+	2.50346	6.10378	B4DUC8	MTAP	S-methyl-5'-thioadenosine phosphorylase OS=Homo sapiens OX=9606 GN=MTAP PE=1 SV=1	19.9693	16.8303	17.7194	24.3497	23.8614	24.6194
53	+	3.21374	6.08795	P26440	IVD	Isovaleryl-CoA dehydrogenase, mitochondrial OS=Homo sapiens OX=9606 GN=IVD PE=1 SV=2	18.0966	16.7272	16.3995	23.5846	23.4172	22.4853
54	+	1.81126	6.06659	P30043	BLVRB	Flavin reductase (NADPH) OS=Homo sapiens OX=9606 GN=BLVRB PE=1 SV=3	22.5158	17.3331	19.7789	25.9677	25.9157	25.944
55	+	3.71608	6.0432	O95571	ETHE1	Persulfide dioxygenase ETHE1, mitochondrial OS=Homo sapiens OX=9606 GN=ETHE1 PE=1 SV=2	16.7407	17.8683	16.4113	22.8097	23.0995	23.2408
56	+	1.90113	6.03582	Q8NFI4	ST13P5	Putative protein FAM10A5 OS=Homo sapiens OX=9606 GN=ST13P5 PE=5 SV=1	20.3418	15.7444	17.6437	24.4838	24.2531	23.1004
57	+	1.80336	5.99728	O00151	PDLIM1	PDZ and LIM domain protein 1 OS=Homo sapiens OX=9606 GN=PDLIM1 PE=1 SV=4	19.5824	15.7887	20.1726	25.3835	24.7182	23.4338
58	+	1.76147	5.98991	O94973	AP2A2	AP-2 complex subunit alpha-2 OS=Homo sapiens OX=9606 GN=AP2A2 PE=1 SV=2	20.5639	15.2885	18.2212	23.8896	24.2322	23.9215
59	+	2.9757	5.96906	Q9HD26	GOPC	Golgi-associated PDZ and coiled-coil motif-containing protein OS=Homo sapiens OX=9606 GN=GOPC PE=1 SV=1	19.4876	17.6421	17.2023	24.0596	24.2077	23.9717
60	+	1.89811	5.94267	P62266	RPS23	40S ribosomal protein S23 OS=Homo sapiens OX=9606 GN=RPS23 PE=1 SV=3	21.8439	17.4022	19.2183	25.9506	25.9058	24.436
61	+	2.81561	5.92582	C9J5N1	PTGES3L-AARSD1	PTGES3L-AARSD1 readthrough OS=Homo sapiens OX=9606 GN=PTGES3L-AARSD1 PE=1 SV=1	18.3792	16.6067	18.7853	23.097	24.3203	24.1314
62	+	2.30289	5.92295	P52790	HK3	Hexokinase-3 OS=Homo sapiens OX=9606 GN=HK3 PE=1 SV=2	17.6206	16.4589	15.9346	22.8445	20.8694	24.069
63	+	2.58752	5.90476	Q9P287	BCCIP	BRCA2 and CDKN1A-interacting protein OS=Homo sapiens OX=9606 GN=BCCIP PE=1 SV=1	17.1629	16.2731	16.4339	23.796	22.8433	20.9449
64	+	2.76491	5.87527	Q9UFN0	NIPSNAP3A	Protein NipSnap homolog 3A OS=Homo sapiens OX=9606 GN=NIPSNAP3A PE=1 SV=2	17.8906	15.5357	15.8412	22.2941	22.7653	21.8339
65	+	3.77594	5.85097	O14828	SCAMP3	Secretory carrier-associated membrane protein 3 OS=Homo sapiens OX=9606 GN=SCAMP3 PE=1 SV=3	17.1042	16.2696	15.9257	22.1823	21.914	22.7561
66	+	3.38498	5.81142	H0Y9K7	SFPQ	Splicing factor, proline- and glutamine-rich (Fragment) OS=Homo sapiens OX=9606 GN=SFPQ PE=1 SV=1	17.8923	16.9102	16.1342	22.5656	22.6806	23.1248
67	+	4.67	5.78771	P09211	GSTP1	Glutathione S-transferase P OS=Homo sapiens OX=9606 GN=GSTP1 PE=1 SV=2	17.5217	17.4811	18.0243	23.1435	23.7736	23.4731
68	+	2.36558	5.78587	H7BY58	PCMT1	Protein-L-isoaspartate O-methyltransferase OS=Homo sapiens OX=9606 GN=PCMT1 PE=1 SV=1	22.8062	19.3895	21.1008	26.7529	27.0994	26.8019
69	+	1.50994	5.78233	P00918	CA2	Carbonic anhydrase 2 OS=Homo sapiens OX=9606 GN=CA2 PE=1 SV=2	27.9204	22.0459	23.6509	30.5665	30.573	29.8247
70	+	2.1004	5.71833	P62280	RPS11	40S ribosomal protein S11 OS=Homo sapiens OX=9606 GN=RPS11 PE=1 SV=3	21.1719	19.9449	17.2431	25.0429	25.1916	25.2805
71	+	2.25393	5.66931	D6R956	UCHL1	Ubiquitin carboxyl-terminal hydrolase OS=Homo sapiens OX=9606 GN=UCHL1 PE=1 SV=1	18.5727	15.8437	15.1988	22.1923	22.4603	21.9705
72	+	2.05031	5.64307	Q15599	SLC9A3R2	Na(+)/H(+) exchange regulatory cofactor NHE-RF2 OS=Homo sapiens OX=9606 GN=SLC9A3R2 PE=1 SV=2	19.4866	16.3214	15.8456	23.2876	23.0514	22.2438
73	+	2.55985	5.64176	A0A2R8Y4L2	HNRNPA1P48	Heterogeneous nuclear ribonucleoprotein A1 pseudogene 48 OS=Homo sapiens OX=9606 GN=HNRNPA1P48 PE=1 SV=1	16.8741	15.0338	17.6309	22.7606	22.2303	21.4733
74	+	2.67257	5.63656	E9PK25	CFL1	Cofilin-1 OS=Homo sapiens OX=9606 GN=CFL1 PE=1 SV=1	18.3677	18.8036	16.6831	22.8219	24.4392	23.503
75	+	1.72062	5.61077	Q7Z2E3	APTX	Aprataxin OS=Homo sapiens OX=9606 GN=APTX PE=1 SV=2	20.1057	15.5456	19.4544	24.4137	24.3099	23.2144
76	+	1.48718	5.60504	Q5F2F8	PPP3CB	Serine/threonine-protein phosphatase OS=Homo sapiens OX=9606 GN=PPP3CB PE=1 SV=1	22.4298	19.7891	16.555	25.7691	25.3995	24.4205
77	+	1.88723	5.58105	O75155	CAND2	Cullin-associated NEDD8-dissociated protein 2 OS=Homo sapiens OX=9606 GN=CAND2 PE=1 SV=3	21.2003	19.4603	16.7126	24.5974	24.7513	24.7677
78	+	2.48958	5.57593	A0A2Y9D025	NDUFA6	NADH dehydrogenase [ubiquinone] 1 alpha subcomplex subunit 6 OS=Homo sapiens OX=9606 GN=NDUFA6 PE=1 SV=1	17.5716	17.9716	16.3594	24.0491	23.0732	21.5081
79	+	3.13899	5.54843	P17612	PRKACA	cAMP-dependent protein kinase catalytic subunit alpha OS=Homo sapiens OX=9606 GN=PRKACA PE=1 SV=2	18.2811	17.3325	16.5764	22.3104	23.1113	23.4136
80	+	1.43677	5.5452	Q9BTD8	RBM42	RNA-binding protein 42 OS=Homo sapiens OX=9606 GN=RBM42 PE=1 SV=1	18.2576	20.5751	14.5271	23.8155	23.5091	22.6708
81	+	1.68619	5.54013	Q15366	PCBP2	Poly(rC)-binding protein 2 OS=Homo sapiens OX=9606 GN=PCBP2 PE=1 SV=1	21.346	16.9658	16.7835	23.9923	23.8696	23.8538
82	+	2.32705	5.50242	I3L3D5	PFN1	Profilin (Fragment) OS=Homo sapiens OX=9606 GN=PFN1 PE=1 SV=1	18.1359	15.1134	15.7477	21.3167	22.3452	21.8424
83	+	2.49613	5.47067	P62701	RPS4X	40S ribosomal protein S4, X isoform OS=Homo sapiens OX=9606 GN=RPS4X PE=1 SV=2	25.2729	22.3139	23.456	29.2329	29.0114	29.2105
84	+	2.106	5.44712	Q9Y3D3	MRPS16	28S ribosomal protein S16, mitochondrial OS=Homo sapiens OX=9606 GN=MRPS16 PE=1 SV=1	20.2638	16.784	19.8213	24.6003	24.4917	24.1184
85	+	2.09944	5.42969	P15121	AKR1B1	Aldo-keto reductase family 1 member B1 OS=Homo sapiens OX=9606 GN=AKR1B1 PE=1 SV=3	20.0873	16.6538	17.0636	23.2613	23.0483	23.7843
86	+	2.242	5.408	Q9BX68	HINT2	Histidine triad nucleotide-binding protein 2, mitochondrial OS=Homo sapiens OX=9606 GN=HINT2 PE=1 SV=1	19.0759	16.2226	15.9668	22.6873	22.2857	22.5163
87	+	2.20937	5.38953	P12277	CKB	Creatine kinase B-type OS=Homo sapiens OX=9606 GN=CKB PE=1 SV=1	25.8072	22.4246	23.7308	29.5106	29.7617	28.8589
88	+	1.49119	5.37204	A0A140T9D4	HLA-B	HLA class I histocompatibility antigen, B-46 alpha chain (Fragment) OS=Homo sapiens OX=9606 GN=HLA-B PE=1 SV=1	19.111	22.1579	16.7178	25.1646	25.3367	23.6015
89	+	1.45852	5.36916	P63165	SUMO1	Small ubiquitin-related modifier 1 OS=Homo sapiens OX=9606 GN=SUMO1 PE=1 SV=1	21.0813	16.3367	16.0297	23.4042	23.9154	22.2356
90	+	6.41167	5.35894	P61978	HNRNPK	Heterogeneous nuclear ribonucleoprotein K OS=Homo sapiens OX=9606 GN=HNRNPK PE=1 SV=1	19.44	19.5875	19.573	24.8945	25.0152	24.7677
91	+	3.33536	5.35043	D6RBW1	EIF4E	Eukaryotic translation initiation factor 4E OS=Homo sapiens OX=9606 GN=EIF4E PE=1 SV=1	16.7331	15.1561	16.4715	21.7481	21.267	21.3969
92	+	1.57661	5.3334	Q04446	GBE1	1,4-alpha-glucan-branching enzyme OS=Homo sapiens OX=9606 GN=GBE1 PE=1 SV=3	20.537	15.8977	16.847	23.7027	23.7715	21.8078
93	+	3.1383	5.33153	O00193	SMAP	Small acidic protein OS=Homo sapiens OX=9606 GN=SMAP PE=1 SV=1	19.5301	17.761	19.019	24.5247	23.9963	23.7837
94	+	1.52347	5.32612	Q02930	CREB5	Cyclic AMP-responsive element-binding protein 5 OS=Homo sapiens OX=9606 GN=CREB5 PE=1 SV=3	21.3103	18.3014	16.052	23.9822	24.7523	22.9075
95	+	2.30481	5.31137	B8A6G2	RPL10	60S ribosomal protein L10 (Fragment) OS=Homo sapiens OX=9606 GN=RPL10 PE=1 SV=1	18.2107	16.1522	19.1893	23.5672	23.3618	22.5573
96	+	2.82088	5.27545	A6NNY8	USP27X	Ubiquitin carboxyl-terminal hydrolase 27 OS=Homo sapiens OX=9606 GN=USP27X PE=1 SV=3	17.177	16.8437	16.114	22.8091	22.348	20.804
97	+	3.01203	5.26941	P09234	SNRPC	U1 small nuclear ribonucleoprotein C OS=Homo sapiens OX=9606 GN=SNRPC PE=1 SV=1	18.2773	16.2894	16.8246	22.5467	22.1441	22.5088
98	+	3.69997	5.26854	P05387	RPLP2	60S acidic ribosomal protein P2 OS=Homo sapiens OX=9606 GN=RPLP2 PE=1 SV=1	16.8226	16.1757	17.1746	22.4061	22.1101	21.4624
99	+	2.91424	5.2672	P09972	ALDOC	Fructose-bisphosphate aldolase C OS=Homo sapiens OX=9606 GN=ALDOC PE=1 SV=2	17.1657	18.5667	16.5931	22.3771	23.2374	22.5125
100	+	2.33249	5.26274	G5E9G0	RPL3	60S ribosomal protein L3 OS=Homo sapiens OX=9606 GN=RPL3 PE=1 SV=1	24.3399	21.5212	21.7239	28.0184	27.4832	27.8716
101	+	3.85085	5.24371	E7EV99	ADD1	Alpha-adducin OS=Homo sapiens OX=9606 GN=ADD1 PE=1 SV=1	17.9352	16.8378	17.7878	23.0236	22.6673	22.601
102	+	1.97678	5.23717	Q6NXE6	ARMC6	Armadillo repeat-containing protein 6 OS=Homo sapiens OX=9606 GN=ARMC6 PE=1 SV=2	22.4422	19.3735	18.8657	26.0155	25.0116	25.3657
103	+	1.45697	5.2371	A0A0A0MSW4	PITPNB	Phosphatidylinositol transfer protein beta isoform OS=Homo sapiens OX=9606 GN=PITPNB PE=1 SV=1	21.7058	17.1282	16.6374	23.6795	24.4867	23.0165
104	+	2.45594	5.23558	A0A087WX41	CLTCL1	Clathrin heavy chain 2 OS=Homo sapiens OX=9606 GN=CLTCL1 PE=1 SV=1	17.8027	16.4847	18.4167	23.7516	23.0439	21.6152
105	+	2.48512	5.23319	Q9ULC4	MCTS1	Malignant T-cell-amplified sequence 1 OS=Homo sapiens OX=9606 GN=MCTS1 PE=1 SV=1	21.6395	18.783	19.9329	25.232	25.3557	25.4673
106	+	1.40672	5.22619	Q9H4B0	OSGEPL1	Probable tRNA N6-adenosine threonylcarbamoyltransferase, mitochondrial OS=Homo sapiens OX=9606 GN=OSGEPL1 PE=2 SV=2	20.449	18.6033	17.1197	25.9269	24.7723	21.1515
107	+	1.5225	5.20935	Q9Y606	PUS1	tRNA pseudouridine synthase A OS=Homo sapiens OX=9606 GN=PUS1 PE=1 SV=3	18.6927	19.3874	14.7341	23.9938	22.6061	21.8423
108	+	1.52534	5.20564	Q14596	NBR1	Next to BRCA1 gene 1 protein OS=Homo sapiens OX=9606 GN=NBR1 PE=1 SV=3	17.9	15.8861	15.5883	19.9563	24.436	20.599
109	+	2.02833	5.20376	Q13363	CTBP1	C-terminal-binding protein 1 OS=Homo sapiens OX=9606 GN=CTBP1 PE=1 SV=2	22.3762	18.9382	19.3466	25.4745	25.8012	24.9967
110	+	2.1984	5.19278	H0YMP5	ARPIN	Arpin OS=Homo sapiens OX=9606 GN=ARPIN PE=1 SV=1	19.3971	16.3129	18.1083	23.6195	23.494	22.283
111	+	1.52113	5.19175	F8VXU5	VPS29	Vacuolar protein sorting-associated protein 29 OS=Homo sapiens OX=9606 GN=VPS29 PE=1 SV=1	23.8553	19.024	19.2466	25.7782	26.0377	25.8852
112	+	1.58075	5.18096	Q9NQG5	RPRD1B	Regulation of nuclear pre-mRNA domain-containing protein 1B OS=Homo sapiens OX=9606 GN=RPRD1B PE=1 SV=1	20.6548	17.4198	15.6117	23.3757	23.3783	22.4751
113	+	1.56849	5.17517	Q9P0M9	MRPL27	39S ribosomal protein L27, mitochondrial OS=Homo sapiens OX=9606 GN=MRPL27 PE=1 SV=1	21.4414	17.2597	16.6239	23.5623	23.4101	23.8781
114	+	4.62396	5.1741	M0QYS1	RPL13A	60S ribosomal protein L13a (Fragment) OS=Homo sapiens OX=9606 GN=RPL13A PE=1 SV=2	20.0167	19.2848	19.3722	24.6931	24.7503	24.7526
115	+	1.58581	5.16718	Q9BUF5	TUBB6	Tubulin beta-6 chain OS=Homo sapiens OX=9606 GN=TUBB6 PE=1 SV=1	19.2895	15.4585	16.085	21.8331	23.8101	20.6912
116	+	1.55085	5.11292	Q9Y316	MEMO1	Protein MEMO1 OS=Homo sapiens OX=9606 GN=MEMO1 PE=1 SV=1	21.7308	17.3057	17.2282	24.433	23.7754	23.3951
117	+	3.23351	5.11186	P52597	HNRNPF	Heterogeneous nuclear ribonucleoprotein F OS=Homo sapiens OX=9606 GN=HNRNPF PE=1 SV=3	21.629	20.1318	20.1098	25.7344	25.9393	25.5325
118	+	1.66099	5.10715	C9JF79	MDH1	Malate dehydrogenase (Fragment) OS=Homo sapiens OX=9606 GN=MDH1 PE=1 SV=1	20.0052	15.2829	16.6876	22.3902	22.4148	22.4922
119	+	3.31972	5.10559	P25786	PSMA1	Proteasome subunit alpha type-1 OS=Homo sapiens OX=9606 GN=PSMA1 PE=1 SV=1	21.135	19.6656	19.7231	25.0893	25.3841	25.3671
120	+	2.87269	5.09928	Q5T8U3	RPL7A	60S ribosomal protein L7a (Fragment) OS=Homo sapiens OX=9606 GN=RPL7A PE=1 SV=1	18.193	17.5382	16.6552	23.416	22.4235	21.8448
121	+	2.58649	5.09218	Q96C86	DCPS	m7GpppX diphosphatase OS=Homo sapiens OX=9606 GN=DCPS PE=1 SV=2	20.0986	19.2623	17.8649	24.7591	24.3189	23.4243
122	+	2.69449	5.08449	R4GMQ1	KDM1A	Lysine-specific histone demethylase OS=Homo sapiens OX=9606 GN=KDM1A PE=1 SV=2	18.1091	16.2487	17.1597	21.7418	21.8431	23.1862
123	+	2.79456	5.0756	P32969	RPL9	60S ribosomal protein L9 OS=Homo sapiens OX=9606 GN=RPL9 PE=1 SV=1	17.3933	15.907	18.0368	21.7511	22.4189	22.394
124	+	3.22712	5.07064	Q9NPC8	SIX2	Homeobox protein SIX2 OS=Homo sapiens OX=9606 GN=SIX2 PE=1 SV=1	17.7059	16.2201	16.1806	21.826	21.5599	21.9326
125	+	2.17677	5.06754	P0C0S5	H2AFZ	Histone H2A.Z OS=Homo sapiens OX=9606 GN=H2AFZ PE=1 SV=2	22.757	19.9596	22.9159	26.5478	27.1394	27.1479
126	+	2.13425	5.06311	Q5JPH6	EARS2	Probable glutamate--tRNA ligase, mitochondrial OS=Homo sapiens OX=9606 GN=EARS2 PE=1 SV=2	19.1651	18.8185	16.1971	23.7716	23.1036	22.4948
127	+	2.21568	5.02229	Q9Y3U8	RPL36	60S ribosomal protein L36 OS=Homo sapiens OX=9606 GN=RPL36 PE=1 SV=3	17.8289	17.8455	16.3164	22.9185	20.7726	23.3667
128	+	2.6859	5.01285	Q96IJ6	GMPPA	Mannose-1-phosphate guanyltransferase alpha OS=Homo sapiens OX=9606 GN=GMPPA PE=1 SV=1	19.223	16.8321	17.8082	23.187	22.7715	22.9434
129	+	2.4391	5.00962	A0A087WYT6	MSH6	DNA mismatch repair protein Msh6 OS=Homo sapiens OX=9606 GN=MSH6 PE=1 SV=1	17.8072	16.3204	17.703	22.6854	23.1872	20.9868
130	+	1.89601	5.00818	Q9H0C2	SLC25A31	ADP/ATP translocase 4 OS=Homo sapiens OX=9606 GN=SLC25A31 PE=2 SV=1	19.0857	15.161	16.8993	21.7701	21.8109	22.5897
131	+	1.88604	5.00756	Q9NRL3	STRN4	Striatin-4 OS=Homo sapiens OX=9606 GN=STRN4 PE=1 SV=2	19.9596	17.6955	16.3489	23.1208	23.8454	22.0604
132	+	3.00709	5.00359	D6RFF8	GNPDA1	Glucosamine-6-phosphate isomerase (Fragment) OS=Homo sapiens OX=9606 GN=GNPDA1 PE=1 SV=1	16.4733	17.6285	17.1695	22.9797	21.9302	21.3722
133	+	3.24786	4.99503	H3BVE0	BOLA2-SMG1P6	BOLA2-SMG1P6 readthrough (Fragment) OS=Homo sapiens OX=9606 GN=BOLA2-SMG1P6 PE=1 SV=1	17.7962	17.2484	18.9133	22.7832	23.1163	23.0433
134	+	1.78608	4.99187	Q6UB28	METAP1D	Methionine aminopeptidase 1D, mitochondrial OS=Homo sapiens OX=9606 GN=METAP1D PE=1 SV=1	17.3473	13.129	15.8029	20.4597	20.7938	20.0012
135	+	1.7939	4.97857	O00764	PDXK	Pyridoxal kinase OS=Homo sapiens OX=9606 GN=PDXK PE=1 SV=1	19.0542	16.7917	14.9313	22.0743	22.4133	21.2253
136	+	4.25321	4.96824	Q15527	SURF2	Surfeit locus protein 2 OS=Homo sapiens OX=9606 GN=SURF2 PE=1 SV=3	16.5885	16.2348	15.8017	21.3239	20.8649	21.3409
137	+	2.98265	4.94569	Q13595	TRA2A	Transformer-2 protein homolog alpha OS=Homo sapiens OX=9606 GN=TRA2A PE=1 SV=1	21.8081	20.1189	20.2014	25.7949	25.8837	25.2868
138	+	2.55737	4.9423	P12074	COX6A1	Cytochrome c oxidase subunit 6A1, mitochondrial OS=Homo sapiens OX=9606 GN=COX6A1 PE=1 SV=4	18.5089	17.2709	15.9703	22.5082	21.9381	22.1307
139	+	2.46322	4.9201	P35268	RPL22	60S ribosomal protein L22 OS=Homo sapiens OX=9606 GN=RPL22 PE=1 SV=2	19.4227	18.2579	16.8346	22.6786	23.583	23.014
140	+	1.72355	4.92002	Q13907	IDI1	Isopentenyl-diphosphate Delta-isomerase 1 OS=Homo sapiens OX=9606 GN=IDI1 PE=1 SV=2	20.044	17.5378	15.662	22.5504	23.1168	22.3367
141	+	2.75974	4.91932	Q9NWM8	FKBP14	Peptidyl-prolyl cis-trans isomerase FKBP14 OS=Homo sapiens OX=9606 GN=FKBP14 PE=1 SV=1	17.3455	15.4829	17.5664	21.7252	21.7089	21.7185
142	+	1.85439	4.91705	E9PM36	RPS2	40S ribosomal protein S2 OS=Homo sapiens OX=9606 GN=RPS2 PE=1 SV=1	18.8688	16.1693	15.2002	20.9113	21.6861	22.3921
143	+	3.20869	4.91432	P62851	RPS25	40S ribosomal protein S25 OS=Homo sapiens OX=9606 GN=RPS25 PE=1 SV=1	17.4839	16.2382	15.9293	21.2213	21.388	21.7851
144	+	1.47191	4.9093	Q15637	SF1	Splicing factor 1 OS=Homo sapiens OX=9606 GN=SF1 PE=1 SV=4	25.1825	20.4775	21.1555	27.5078	27.8112	26.2245
145	+	1.88569	4.9066	F5H282	TCP1	T-complex protein 1 subunit alpha OS=Homo sapiens OX=9606 GN=TCP1 PE=1 SV=1	20.1739	18.7882	17.2139	24.552	24.2415	22.1023
146	+	3.23275	4.9049	O00148	DDX39A	ATP-dependent RNA helicase DDX39A OS=Homo sapiens OX=9606 GN=DDX39A PE=1 SV=2	19.6155	17.9681	18.921	23.9188	23.82	23.4805
147	+	2.06213	4.89938	Q96MF7	NSMCE2	E3 SUMO-protein ligase NSE2 OS=Homo sapiens OX=9606 GN=NSMCE2 PE=1 SV=2	19.04	18.1177	15.7271	22.7818	22.0037	22.7973
148	+	2.17972	4.8967	P62979	RPS27A	Ubiquitin-40S ribosomal protein S27a OS=Homo sapiens OX=9606 GN=RPS27A PE=1 SV=2	25.1686	22.2698	22.8705	28.4942	28.8195	27.6853
149	+	3.07746	4.89347	K7EJ44	PFN1	Profilin OS=Homo sapiens OX=9606 GN=PFN1 PE=1 SV=1	19.3989	17.713	18.9265	23.1844	23.6515	23.8828
150	+	2.70295	4.8855	Q9GZS3	WDR61	WD repeat-containing protein 61 OS=Homo sapiens OX=9606 GN=WDR61 PE=1 SV=1	17.7466	16.8819	15.4839	21.329	21.8939	21.546
151	+	1.68997	4.88499	Q13642	FHL1	Four and a half LIM domains protein 1 OS=Homo sapiens OX=9606 GN=FHL1 PE=1 SV=4	23.504	19.3367	20.4181	25.3322	25.8646	26.7172
152	+	1.9956	4.87493	Q15084	PDIA6	Protein disulfide-isomerase A6 OS=Homo sapiens OX=9606 GN=PDIA6 PE=1 SV=1	18.909	16.1657	16.9984	23.5648	21.2949	21.8383
153	+	2.59313	4.87082	Q9BYG5	PARD6B	Partitioning defective 6 homolog beta OS=Homo sapiens OX=9606 GN=PARD6B PE=1 SV=1	19.3087	18.5571	16.9056	23.1148	23.388	22.8811
154	+	1.77884	4.8702	P27144	AK4	Adenylate kinase 4, mitochondrial OS=Homo sapiens OX=9606 GN=AK4 PE=1 SV=1	20.8905	16.9043	17.6147	23.2777	23.2837	23.4587
155	+	1.82245	4.86578	P82675	MRPS5	28S ribosomal protein S5, mitochondrial OS=Homo sapiens OX=9606 GN=MRPS5 PE=1 SV=2	21.0813	17.2127	19.1752	23.6603	24.8502	23.5561
156	+	4.41622	4.86563	A0A0U1RRH7	3	Histone H2A OS=Homo sapiens OX=9606 PE=3 SV=1	25.1294	24.4004	24.7991	29.8073	29.7247	29.3938
157	+	1.43174	4.84327	P51398	DAP3	28S ribosomal protein S29, mitochondrial OS=Homo sapiens OX=9606 GN=DAP3 PE=1 SV=1	23.0367	18.5139	18.6778	25.7217	25.1223	23.9143
158	+	2.35875	4.84321	H3BPG6	ZNF598	E3 ubiquitin-protein ligase ZNF598 OS=Homo sapiens OX=9606 GN=ZNF598 PE=1 SV=1	17.7616	16.1376	17.3047	21.5578	20.951	23.2247
159	+	2.48608	4.83716	A6NGJ0	DYNLT3	Dynein light chain Tctex-type 3 OS=Homo sapiens OX=9606 GN=DYNLT3 PE=1 SV=1	16.3354	15.9124	17.471	21.8314	22.1954	20.2035
160	+	3.849	4.82852	P11142	HSPA8	Heat shock cognate 71 kDa protein OS=Homo sapiens OX=9606 GN=HSPA8 PE=1 SV=1	23.7636	22.7313	22.7872	27.9904	27.8188	27.9585
161	+	4.30387	4.81251	P62269	RPS18	40S ribosomal protein S18 OS=Homo sapiens OX=9606 GN=RPS18 PE=1 SV=3	20.9138	20.557	21.1632	25.3942	25.6309	26.0464
162	+	2.54064	4.77964	E5RGR2	TOP1MT	DNA topoisomerase I, mitochondrial OS=Homo sapiens OX=9606 GN=TOP1MT PE=1 SV=1	17.8415	15.388	16.7944	21.2962	21.8242	21.2424
163	+	2.84767	4.7678	P07384	CAPN1	Calpain-1 catalytic subunit OS=Homo sapiens OX=9606 GN=CAPN1 PE=1 SV=1	19.0189	19.3415	19.0762	24.2495	24.7409	22.7497
164	+	1.89585	4.76579	P51608	MECP2	Methyl-CpG-binding protein 2 OS=Homo sapiens OX=9606 GN=MECP2 PE=1 SV=1	21.8616	18.575	18.495	24.387	24.3481	24.4939
165	+	3.23065	4.75408	Q9Y2X3	NOP58	Nucleolar protein 58 OS=Homo sapiens OX=9606 GN=NOP58 PE=1 SV=1	17.7845	18.162	16.736	22.2898	22.7118	21.9431
166	+	2.1193	4.75109	Q70Z53	FRA10AC1	Protein FRA10AC1 OS=Homo sapiens OX=9606 GN=FRA10AC1 PE=1 SV=3	18.0219	18.2185	20.785	23.8252	24.319	23.1345
167	+	2.25965	4.73893	Q8TBX8	PIP4K2C	Phosphatidylinositol 5-phosphate 4-kinase type-2 gamma OS=Homo sapiens OX=9606 GN=PIP4K2C PE=1 SV=3	21.1846	18.8304	18.4179	24.424	24.1938	24.0319
168	+	1.80095	4.7386	O00264	PGRMC1	Membrane-associated progesterone receptor component 1 OS=Homo sapiens OX=9606 GN=PGRMC1 PE=1 SV=3	18.6766	19.3849	15.6188	22.208	22.7033	22.9848
169	+	4.35035	4.73572	U3KQK0	HIST1H2BN	Histone H2B OS=Homo sapiens OX=9606 GN=HIST1H2BN PE=1 SV=1	23.0239	23.3648	22.6188	27.4923	27.8425	27.8798
170	+	2.4976	4.73448	F8VWS0	RPLP0	60S acidic ribosomal protein P0 OS=Homo sapiens OX=9606 GN=RPLP0 PE=1 SV=1	19.6932	18.0665	17.1489	23.0049	23.1752	22.9319
171	+	3.77516	4.72728	J3KT29	RPL23	60S ribosomal protein L23 OS=Homo sapiens OX=9606 GN=RPL23 PE=1 SV=1	18.1979	17.7733	17.226	22.6448	22.6798	22.0544
172	+	1.595	4.72476	Q9UK59	DBR1	Lariat debranching enzyme OS=Homo sapiens OX=9606 GN=DBR1 PE=1 SV=2	20.107	15.712	16.9142	22.7197	22.5919	21.5957
173	+	1.43414	4.72268	P0DN79	CBSL	Cystathionine beta-synthase-like protein OS=Homo sapiens OX=9606 GN=CBSL PE=1 SV=1	24.9528	20.6916	20.1886	27.0277	26.7831	26.1902
174	+	1.71908	4.71918	P68371	TUBB4B	Tubulin beta-4B chain OS=Homo sapiens OX=9606 GN=TUBB4B PE=1 SV=1	20.4426	18.7564	16.8573	24.0895	24.0899	22.0344
175	+	1.91878	4.70285	Q9BYD1	MRPL13	39S ribosomal protein L13, mitochondrial OS=Homo sapiens OX=9606 GN=MRPL13 PE=1 SV=1	21.1768	17.8561	18.3756	24.3071	23.9717	23.2384
176	+	1.78071	4.69809	O76021	RSL1D1	Ribosomal L1 domain-containing protein 1 OS=Homo sapiens OX=9606 GN=RSL1D1 PE=1 SV=3	18.9757	16.2738	16.4004	20.5451	21.9109	23.2882
177	+	3.22313	4.6943	J3KPD9	NME1-NME2	NME1-NME2 readthrough OS=Homo sapiens OX=9606 GN=NME1-NME2 PE=1 SV=1	21.11	19.4887	20.085	24.8075	24.9589	25.0002
178	+	4.32146	4.69295	P0DMV9	HSPA1B	Heat shock 70 kDa protein 1B OS=Homo sapiens OX=9606 GN=HSPA1B PE=1 SV=1	22.2492	22.7077	23.1073	27.4478	27.3288	27.3664
179	+	2.02988	4.68015	A0A0U1RRM4	PTBP1	Polypyrimidine tract-binding protein 1 OS=Homo sapiens OX=9606 GN=PTBP1 PE=1 SV=1	27.0529	23.7265	24.7197	29.9428	30.0369	29.5599
180	+	2.69587	4.6773	Q96GX9	APIP	Methylthioribulose-1-phosphate dehydratase OS=Homo sapiens OX=9606 GN=APIP PE=1 SV=1	20.4352	20.5109	21.8241	26.1049	26.0414	24.6559
181	+	2.2721	4.67588	Q16658	FSCN1	Fascin OS=Homo sapiens OX=9606 GN=FSCN1 PE=1 SV=3	23.8662	21.2985	21.4483	27.0158	27.0973	26.5274
182	+	1.78764	4.6715	H7C4E4	TLE4	Transducin-like enhancer protein 4 (Fragment) OS=Homo sapiens OX=9606 GN=TLE4 PE=1 SV=1	19.3355	16.2678	15.7008	21.8133	22.2946	21.2108
183	+	1.40889	4.65431	Q9HB07	C12orf10	UPF0160 protein MYG1, mitochondrial OS=Homo sapiens OX=9606 GN=C12orf10 PE=1 SV=2	22.6113	17.7524	21.6833	25.8148	25.6276	24.5675
184	+	2.82123	4.64092	P35749	MYH11	Myosin-11 OS=Homo sapiens OX=9606 GN=MYH11 PE=1 SV=3	20.5247	19.3494	21.2675	25.0113	25.4091	24.644
185	+	2.08121	4.64005	Q8N999	C12orf29	Uncharacterized protein C12orf29 OS=Homo sapiens OX=9606 GN=C12orf29 PE=1 SV=2	20.2353	17.6245	17.969	24.1669	23.0986	22.4835
186	+	3.17543	4.63767	Q9NUJ1	ABHD10	Mycophenolic acid acyl-glucuronide esterase, mitochondrial OS=Homo sapiens OX=9606 GN=ABHD10 PE=1 SV=1	18.7464	19.8387	19.915	23.8936	24.7427	23.7767
187	+	1.88666	4.61936	Q13185	CBX3	Chromobox protein homolog 3 OS=Homo sapiens OX=9606 GN=CBX3 PE=1 SV=4	19.3069	17.2281	15.5882	22.158	21.7611	22.0621
188	+	2.58185	4.61428	O14910	LIN7A	Protein lin-7 homolog A OS=Homo sapiens OX=9606 GN=LIN7A PE=1 SV=2	19.0556	18.5767	16.8073	22.7258	22.953	22.6036
189	+	1.7231	4.61423	P16930	FAH	Fumarylacetoacetase OS=Homo sapiens OX=9606 GN=FAH PE=1 SV=2	20.0444	16.1387	16.8782	22.6273	22.2526	22.0241
190	+	3.72371	4.61035	P62805	HIST1H4A	Histone H4 OS=Homo sapiens OX=9606 GN=HIST1H4A PE=1 SV=2	21.6525	21.8444	21.0667	26.5832	25.6877	26.1239
191	+	2.20117	4.60651	Q92499	DDX1	ATP-dependent RNA helicase DDX1 OS=Homo sapiens OX=9606 GN=DDX1 PE=1 SV=2	25.0359	22.3918	22.4194	27.9317	27.8976	27.8373
192	+	2.79267	4.59832	P62314	SNRPD1	Small nuclear ribonucleoprotein Sm D1 OS=Homo sapiens OX=9606 GN=SNRPD1 PE=1 SV=1	19.4925	17.7367	19.5991	23.6247	23.4771	23.5213
193	+	1.51132	4.59805	H0Y858	4	Uncharacterized protein (Fragment) OS=Homo sapiens OX=9606 PE=4 SV=1	24.1065	20.3693	19.6624	26.3294	26.1738	25.4291
194	+	2.00121	4.59766	O00487	PSMD14	26S proteasome non-ATPase regulatory subunit 14 OS=Homo sapiens OX=9606 GN=PSMD14 PE=1 SV=1	24.3474	21.1139	21.7948	27.2091	27.1503	26.6896
195	+	2.50539	4.59003	Q13155	AIMP2	Aminoacyl tRNA synthase complex-interacting multifunctional protein 2 OS=Homo sapiens OX=9606 GN=AIMP2 PE=1 SV=2	23.9281	22.2615	21.8694	27.3553	27.8372	26.6365
196	+	2.61623	4.58751	Q9NR45	NANS	Sialic acid synthase OS=Homo sapiens OX=9606 GN=NANS PE=1 SV=2	21.9866	19.6895	20.5115	25.354	25.3485	25.2476
197	+	3.16136	4.58345	E7EX17	EIF4B	Eukaryotic translation initiation factor 4B OS=Homo sapiens OX=9606 GN=EIF4B PE=1 SV=1	20.7286	19.364	19.4602	24.5643	24.698	24.0408
198	+	2.01676	4.57827	O15294	OGT	UDP-N-acetylglucosamine--peptide N-acetylglucosaminyltransferase 110 kDa subunit OS=Homo sapiens OX=9606 GN=OGT PE=1 SV=3	22.3846	20.9991	19.3088	26.2654	24.8344	25.3275
199	+	3.112	4.57662	Q99717	SMAD5	Mothers against decapentaplegic homolog 5 OS=Homo sapiens OX=9606 GN=SMAD5 PE=1 SV=1	17.8758	16.2573	17.091	21.7513	21.8814	21.3213
200	+	2.10138	4.56936	C9J347	TBRG4	FAST kinase domain-containing protein 4 (Fragment) OS=Homo sapiens OX=9606 GN=TBRG4 PE=1 SV=1	18.3117	17.2166	16.1844	22.5847	22.4181	20.4179
201	+	2.0131	4.56616	Q8NFH3	NUP43	Nucleoporin Nup43 OS=Homo sapiens OX=9606 GN=NUP43 PE=1 SV=1	23.6599	20.3898	21.9566	26.9701	26.6898	26.0449
202	+	1.74324	4.55234	D6REE5	RACK1	Receptor of-activated protein C kinase 1 (Fragment) OS=Homo sapiens OX=9606 GN=RACK1 PE=1 SV=1	25.556	22.5869	21.692	28.1264	27.7449	27.6206
203	+	2.58993	4.5319	A8MXV4	NUDT19	Nucleoside diphosphate-linked moiety X motif 19 OS=Homo sapiens OX=9606 GN=NUDT19 PE=1 SV=1	22.1488	20.7577	20.5965	26.5431	25.6053	24.9503
204	+	1.56079	4.52646	O00767	SCD	Acyl-CoA desaturase OS=Homo sapiens OX=9606 GN=SCD PE=1 SV=2	16.7877	18.7019	15.7766	21.2371	20.0638	23.5448
205	+	2.5004	4.52091	A0A3B3ITS3	DARS2	Aspartate--tRNA ligase, mitochondrial OS=Homo sapiens OX=9606 GN=DARS2 PE=1 SV=1	18.1242	19.3974	17.0668	22.6893	23.1313	22.3305
206	+	1.81363	4.51878	P09622	DLD	Dihydrolipoyl dehydrogenase, mitochondrial OS=Homo sapiens OX=9606 GN=DLD PE=1 SV=2	21.7184	20.599	18.0196	24.9303	24.7115	24.2516
207	+	1.85636	4.50312	P30533	LRPAP1	Alpha-2-macroglobulin receptor-associated protein OS=Homo sapiens OX=9606 GN=LRPAP1 PE=1 SV=1	21.7984	18.2837	20.7776	24.8481	25.2191	24.3018
208	+	2.76001	4.50136	P62263	RPS14	40S ribosomal protein S14 OS=Homo sapiens OX=9606 GN=RPS14 PE=1 SV=3	17.5503	16.1757	16.6956	20.7211	21.0058	22.1988
209	+	1.43801	4.49788	Q6P158	DHX57	Putative ATP-dependent RNA helicase DHX57 OS=Homo sapiens OX=9606 GN=DHX57 PE=1 SV=2	25.7213	20.9876	23.8818	28.4359	28.5492	27.0993
210	+	2.9488	4.47136	P09429	HMGB1	High mobility group protein B1 OS=Homo sapiens OX=9606 GN=HMGB1 PE=1 SV=3	19.8328	18.9369	20.7508	24.3079	24.1189	24.5078
211	+	2.04475	4.46001	H0YNG3	SEC11A	Signal peptidase complex catalytic subunit SEC11 OS=Homo sapiens OX=9606 GN=SEC11A PE=1 SV=1	19.0348	16.9497	16.4335	21.6072	21.2725	22.9183
212	+	1.77009	4.45932	H7C422	RPL3	60S ribosomal protein L3 (Fragment) OS=Homo sapiens OX=9606 GN=RPL3 PE=1 SV=1	23.9927	20.2167	21.3054	26.5771	26.2561	26.0595
213	+	2.17253	4.44979	E9PC52	RBBP7	Histone-binding protein RBBP7 OS=Homo sapiens OX=9606 GN=RBBP7 PE=1 SV=1	26.4752	24.0263	23.9142	29.5976	29.3131	28.8544
214	+	2.99108	4.4483	Q9NVM9	INTS13	Integrator complex subunit 13 OS=Homo sapiens OX=9606 GN=INTS13 PE=1 SV=2	21.8392	20.5388	20.2238	25.4942	25.4544	24.9981
215	+	1.58632	4.44099	Q9P2K3	RCOR3	REST corepressor 3 OS=Homo sapiens OX=9606 GN=RCOR3 PE=1 SV=2	18.8584	15.7742	16.0889	19.7754	22.603	21.6661
216	+	2.05944	4.43951	P52565	ARHGDIA	Rho GDP-dissociation inhibitor 1 OS=Homo sapiens OX=9606 GN=ARHGDIA PE=1 SV=3	18.3107	16.0837	19.1966	22.2513	22.3941	22.2641
217	+	2.03998	4.43178	Q9UHD1	CHORDC1	Cysteine and histidine-rich domain-containing protein 1 OS=Homo sapiens OX=9606 GN=CHORDC1 PE=1 SV=2	19.5378	18.1591	16.3755	22.7661	22.076	22.5255
218	+	2.62024	4.42903	Q04760	GLO1	Lactoylglutathione lyase OS=Homo sapiens OX=9606 GN=GLO1 PE=1 SV=4	21.7865	19.5751	20.8246	25.2345	24.9581	25.2807
219	+	2.00225	4.42599	P04080	CSTB	Cystatin-B OS=Homo sapiens OX=9606 GN=CSTB PE=1 SV=2	20.3734	19.2799	17.1794	23.1281	23.7834	23.1993
220	+	2.20421	4.42538	Q6P1R4	DUS1L	tRNA-dihydrouridine(16/17) synthase [NAD(P)(+)]-like OS=Homo sapiens OX=9606 GN=DUS1L PE=1 SV=1	19.5703	17.782	16.7179	22.6744	22.4167	22.2553
221	+	2.18657	4.40895	Q99832	CCT7	T-complex protein 1 subunit eta OS=Homo sapiens OX=9606 GN=CCT7 PE=1 SV=2	20.1539	20.0101	17.5623	23.5484	23.8632	23.5415
222	+	1.78229	4.40027	A0A096LNH5	GATD3B	Glutamine amidotransferase-like class 1 domain-containing protein 3B, mitochondrial OS=Homo sapiens OX=9606 GN=GATD3B PE=1 SV=1	20.5263	19.6946	16.9555	23.7947	23.6171	22.9654
223	+	2.06331	4.39735	K7ES25	PEPD	Xaa-Pro dipeptidase (Fragment) OS=Homo sapiens OX=9606 GN=PEPD PE=1 SV=3	22.1308	19.8392	19.1246	24.6169	25.0212	24.6486
224	+	2.20366	4.39691	E7END7	RAB1A	Ras-related protein Rab-1A OS=Homo sapiens OX=9606 GN=RAB1A PE=1 SV=1	16.9106	19.0913	16.4091	21.6562	21.8002	22.1453
225	+	2.33928	4.39322	B7Z4B8	HNRNPUL1	Heterogeneous nuclear ribonucleoprotein U-like protein 1 OS=Homo sapiens OX=9606 GN=HNRNPUL1 PE=1 SV=1	16.9985	18.3416	17.3102	22.8866	22.2455	20.6978
226	+	1.44797	4.37523	P17812	CTPS1	CTP synthase 1 OS=Homo sapiens OX=9606 GN=CTPS1 PE=1 SV=2	25.1712	21.4701	20.6386	26.9146	27.0303	26.4607
227	+	1.80401	4.36412	Q01581	HMGCS1	Hydroxymethylglutaryl-CoA synthase, cytoplasmic OS=Homo sapiens OX=9606 GN=HMGCS1 PE=1 SV=2	18.3516	16.3142	19.8708	21.9011	23.0064	22.7215
228	+	1.66885	4.36143	Q12874	SF3A3	Splicing factor 3A subunit 3 OS=Homo sapiens OX=9606 GN=SF3A3 PE=1 SV=1	23.3053	19.3676	21.4778	26.0488	26.1319	25.0544
229	+	2.09837	4.3614	O43823	AKAP8	A-kinase anchor protein 8 OS=Homo sapiens OX=9606 GN=AKAP8 PE=1 SV=1	16.8615	15.7919	18.7593	21.373	21.2546	21.8693
230	+	1.95292	4.35912	C9J381	IMPDH1	Inosine-5'-monophosphate dehydrogenase OS=Homo sapiens OX=9606 GN=IMPDH1 PE=1 SV=1	18.8452	18.5109	20.6142	23.7316	24.9166	22.3994
231	+	2.66845	4.35887	O60884	DNAJA2	DnaJ homolog subfamily A member 2 OS=Homo sapiens OX=9606 GN=DNAJA2 PE=1 SV=1	19.9452	19.7672	18.3975	23.0564	24.3711	23.759
232	+	3.06069	4.35525	A0A087WVK0	CLK1	Dual-specificity protein kinase CLK1 OS=Homo sapiens OX=9606 GN=CLK1 PE=1 SV=1	18.5039	17.724	17.5476	22.9248	22.3366	21.5798
233	+	1.76967	4.32668	Q96H79	ZC3HAV1L	Zinc finger CCCH-type antiviral protein 1-like OS=Homo sapiens OX=9606 GN=ZC3HAV1L PE=1 SV=2	23.4762	19.9783	20.4369	25.6583	25.6939	25.5192
234	+	1.70238	4.32473	Q9GZR7	DDX24	ATP-dependent RNA helicase DDX24 OS=Homo sapiens OX=9606 GN=DDX24 PE=1 SV=1	20.1823	18.6701	18.6253	23.6496	25.1819	21.6204
235	+	2.0207	4.32204	P78406	RAE1	mRNA export factor OS=Homo sapiens OX=9606 GN=RAE1 PE=1 SV=1	21.9983	18.8874	19.8103	24.4452	24.506	24.711
236	+	3.35898	4.32032	Q99447	PCYT2	Ethanolamine-phosphate cytidylyltransferase OS=Homo sapiens OX=9606 GN=PCYT2 PE=1 SV=1	18.8934	17.8315	18.0081	22.8184	22.7844	22.0912
237	+	1.78485	4.32012	Q96FX7	TRMT61A	tRNA (adenine(58)-N(1))-methyltransferase catalytic subunit TRMT61A OS=Homo sapiens OX=9606 GN=TRMT61A PE=1 SV=1	22.9779	19.6856	20.3495	25.9101	25.5291	24.5343
238	+	1.72986	4.31111	A0A087WT20	DCAF13	DDB1- and CUL4-associated factor 13 OS=Homo sapiens OX=9606 GN=DCAF13 PE=1 SV=1	23.816	20.1106	22.9828	26.5115	26.7892	26.542
239	+	1.79845	4.30599	P49773	HINT1	Histidine triad nucleotide-binding protein 1 OS=Homo sapiens OX=9606 GN=HINT1 PE=1 SV=2	24.1841	20.6133	23.2563	27.1154	26.8743	26.9818
240	+	2.29901	4.30266	P04075	ALDOA	Fructose-bisphosphate aldolase A OS=Homo sapiens OX=9606 GN=ALDOA PE=1 SV=2	25.2408	23.9037	22.6136	28.0386	28.4752	28.1522
241	+	1.45043	4.30188	Q9H7H0	METTL17	Methyltransferase-like protein 17, mitochondrial OS=Homo sapiens OX=9606 GN=METTL17 PE=1 SV=1	19.8328	16.1319	15.6006	21.9311	21.7536	20.7863
242	+	1.43911	4.29628	D6RF23	RACK1	Receptor of-activated protein C kinase 1 OS=Homo sapiens OX=9606 GN=RACK1 PE=1 SV=1	24.4292	19.9729	21.5011	26.8812	26.5599	25.351
243	+	1.4274	4.29437	Q9UL25	RAB21	Ras-related protein Rab-21 OS=Homo sapiens OX=9606 GN=RAB21 PE=1 SV=3	18.7485	15.0369	17.2358	19.5455	21.8915	22.4674
244	+	1.91481	4.29263	P61956	SUMO2	Small ubiquitin-related modifier 2 OS=Homo sapiens OX=9606 GN=SUMO2 PE=1 SV=3	17.5392	20.6126	19.782	22.9684	23.6176	24.2256
245	+	1.48953	4.27929	O43913	ORC5	Origin recognition complex subunit 5 OS=Homo sapiens OX=9606 GN=ORC5 PE=1 SV=1	20.7349	17.9697	16.3147	23.0754	22.7999	21.9819
246	+	1.86912	4.27637	Q5SQP8	CTBP2	C-terminal-binding protein 2 OS=Homo sapiens OX=9606 GN=CTBP2 PE=1 SV=1	23.0083	19.7071	20.3682	25.2438	25.5144	25.1545
247	+	2.01137	4.2743	Q9H0W9	C11orf54	Ester hydrolase C11orf54 OS=Homo sapiens OX=9606 GN=C11orf54 PE=1 SV=1	18.8074	16.0633	16.0759	21.0073	21.4245	21.3378
248	+	1.42418	4.2722	P61313	RPL15	60S ribosomal protein L15 OS=Homo sapiens OX=9606 GN=RPL15 PE=1 SV=2	26.7535	22.5345	23.6125	29.6025	27.5605	28.5541
249	+	2.33143	4.26687	P26599	PTBP1	Polypyrimidine tract-binding protein 1 OS=Homo sapiens OX=9606 GN=PTBP1 PE=1 SV=1	17.5807	15.4618	15.4105	20.0942	20.325	20.8344
250	+	1.93174	4.26625	A0A075B7A0	RPL18	60S ribosomal protein L18 OS=Homo sapiens OX=9606 GN=RPL18 PE=1 SV=1	19.46	17.006	18.6881	23.3731	21.3646	23.2153
251	+	2.40445	4.26467	Q9H0U6	MRPL18	39S ribosomal protein L18, mitochondrial OS=Homo sapiens OX=9606 GN=MRPL18 PE=1 SV=1	18.2042	16.1008	16.4506	21.2744	20.6361	21.6391
252	+	2.49904	4.26309	Q9UL18	AGO1	Protein argonaute-1 OS=Homo sapiens OX=9606 GN=AGO1 PE=1 SV=3	15.5536	17.592	16.8748	20.6006	21.5546	20.6545
253	+	3.64019	4.2613	Q13283	G3BP1	Ras GTPase-activating protein-binding protein 1 OS=Homo sapiens OX=9606 GN=G3BP1 PE=1 SV=1	22.215	21.5552	21.1553	26.061	26.0206	25.6278
254	+	1.42291	4.25644	Q9HCJ3	RAVER2	Ribonucleoprotein PTB-binding 2 OS=Homo sapiens OX=9606 GN=RAVER2 PE=1 SV=2	20.3323	15.9558	17.1403	22.7981	22.2374	21.1621
255	+	1.92065	4.25315	Q9Y3F4	STRAP	Serine-threonine kinase receptor-associated protein OS=Homo sapiens OX=9606 GN=STRAP PE=1 SV=1	23.1809	20.295	20.2295	25.5161	25.5496	25.3992
256	+	1.603	4.25309	B4DEI9	HEY1	Hairy/enhancer-of-split-related with YRPW motif protein 1 OS=Homo sapiens OX=9606 GN=HEY1 PE=1 SV=1	21.2656	20.0183	21.9893	26.4065	26.4239	23.2021
257	+	1.713	4.23281	A0A087WZT3	BOLA2B	BolA-like protein 2 OS=Homo sapiens OX=9606 GN=BOLA2B PE=1 SV=2	19.2018	15.9601	16.3674	21.2285	20.7181	22.2812
258	+	3.58539	4.23258	Q16881	TXNRD1	Thioredoxin reductase 1, cytoplasmic OS=Homo sapiens OX=9606 GN=TXNRD1 PE=1 SV=3	18.6512	17.8277	18.9387	22.8681	22.7188	22.5283
259	+	2.04802	4.22858	Q5T1Z8	PUM1	Pumilio homolog 1 OS=Homo sapiens OX=9606 GN=PUM1 PE=1 SV=1	20.2836	22.0012	23.1241	26.6249	25.4816	25.9881
260	+	1.46845	4.22586	Q8IUX4	APOBEC3F	DNA dC->dU-editing enzyme APOBEC-3F OS=Homo sapiens OX=9606 GN=APOBEC3F PE=1 SV=3	20.4707	20.2137	16.4888	23.9956	22.9404	22.9148
261	+	2.51431	4.22403	P10809	HSPD1	60 kDa heat shock protein, mitochondrial OS=Homo sapiens OX=9606 GN=HSPD1 PE=1 SV=2	19.8006	17.9617	19.3301	22.79	23.9688	23.0056
262	+	1.91618	4.21724	P53582	METAP1	Methionine aminopeptidase 1 OS=Homo sapiens OX=9606 GN=METAP1 PE=1 SV=2	23.1671	19.8566	21.9385	25.92	25.7306	25.9634
263	+	3.87357	4.21693	Q969X5	ERGIC1	Endoplasmic reticulum-Golgi intermediate compartment protein 1 OS=Homo sapiens OX=9606 GN=ERGIC1 PE=1 SV=1	19.2326	19.8647	19.3901	24.0474	23.7977	23.293
264	+	2.48926	4.21307	P62316	SNRPD2	Small nuclear ribonucleoprotein Sm D2 OS=Homo sapiens OX=9606 GN=SNRPD2 PE=1 SV=1	16.6371	17.0959	16.9472	22.1952	21.1922	19.9319
265	+	2.59051	4.21265	Q8N543	OGFOD1	Prolyl 3-hydroxylase OGFOD1 OS=Homo sapiens OX=9606 GN=OGFOD1 PE=1 SV=1	21.2376	19.5794	19.7196	24.3739	24.9805	23.8201
266	+	1.85502	4.20495	A8MU27	SUMO3	Small ubiquitin-related modifier 3 OS=Homo sapiens OX=9606 GN=SUMO3 PE=1 SV=1	20.9478	17.9564	17.9707	23.4216	23.1858	22.8824
267	+	1.67134	4.19789	Q9UGU0	TCF20	Transcription factor 20 OS=Homo sapiens OX=9606 GN=TCF20 PE=1 SV=3	23.1977	22.0722	23.9176	27.0609	29.0984	25.622
268	+	1.46813	4.19308	P33993	MCM7	DNA replication licensing factor MCM7 OS=Homo sapiens OX=9606 GN=MCM7 PE=1 SV=4	22.3785	19.4537	18.2183	23.506	25.1366	23.9871
269	+	2.39281	4.19173	Q02543	RPL18A	60S ribosomal protein L18a OS=Homo sapiens OX=9606 GN=RPL18A PE=1 SV=2	25.808	23.4228	24.6323	29.128	28.6866	28.6237
270	+	1.47709	4.18875	P49770	EIF2B2	Translation initiation factor eIF-2B subunit beta OS=Homo sapiens OX=9606 GN=EIF2B2 PE=1 SV=3	22.4941	18.0769	19.7834	24.8205	23.8918	24.2083
271	+	1.80695	4.18807	Q15717	ELAVL1	ELAV-like protein 1 OS=Homo sapiens OX=9606 GN=ELAVL1 PE=1 SV=2	23.0435	19.76	22.6229	26.0411	26.1455	25.804
272	+	1.56932	4.18284	Q93045	STMN2	Stathmin-2 OS=Homo sapiens OX=9606 GN=STMN2 PE=1 SV=3	17.0687	14.8464	16.8419	18.5563	21.9774	20.7718
273	+	1.67672	4.17813	Q08752	PPID	Peptidyl-prolyl cis-trans isomerase D OS=Homo sapiens OX=9606 GN=PPID PE=1 SV=3	17.2888	20.2454	20.482	23.9414	22.5635	24.0455
274	+	4.0408	4.17731	P06748	NPM1	Nucleophosmin OS=Homo sapiens OX=9606 GN=NPM1 PE=1 SV=2	21.3352	21.791	21.0505	25.7088	25.729	25.2708
275	+	1.95158	4.17678	Q9NY93	DDX56	Probable ATP-dependent RNA helicase DDX56 OS=Homo sapiens OX=9606 GN=DDX56 PE=1 SV=1	17.1377	19.5272	16.6001	21.5709	21.7831	22.4413
276	+	3.30941	4.17119	Q8WWK9	CKAP2	Cytoskeleton-associated protein 2 OS=Homo sapiens OX=9606 GN=CKAP2 PE=1 SV=1	17.7349	16.982	16.5521	21.2073	21.6426	20.9327
277	+	1.53561	4.16966	Q96BW5	PTER	Phosphotriesterase-related protein OS=Homo sapiens OX=9606 GN=PTER PE=1 SV=1	19.3106	15.2691	17.2255	21.749	22.0237	20.5416
278	+	2.21526	4.15869	M0R2S1	UBA52	Ubiquitin-60S ribosomal protein L40 (Fragment) OS=Homo sapiens OX=9606 GN=UBA52 PE=1 SV=1	26.1176	24.0964	23.8602	28.9205	29.3668	28.2629
279	+	2.73756	4.15595	Q14151	SAFB2	Scaffold attachment factor B2 OS=Homo sapiens OX=9606 GN=SAFB2 PE=1 SV=1	24.3948	22.5259	23.6097	27.6336	27.4009	27.9637
280	+	1.75177	4.15205	S4R369	MRPL37	39S ribosomal protein L37, mitochondrial OS=Homo sapiens OX=9606 GN=MRPL37 PE=1 SV=1	22.0901	20.2584	18.4888	24.8352	23.9946	24.4636
281	+	1.9925	4.1508	Q5JXI8	FHL1	Four and a half LIM domains protein 1 (Fragment) OS=Homo sapiens OX=9606 GN=FHL1 PE=1 SV=1	23.1279	21.6392	20.5338	26.087	24.969	26.6973
282	+	1.75482	4.14483	Q8TF68	ZNF384	Zinc finger protein 384 OS=Homo sapiens OX=9606 GN=ZNF384 PE=1 SV=2	19.8093	16.2602	18.2964	22.65	22.4093	21.7411
283	+	2.17995	4.1342	Q15654	TRIP6	Thyroid receptor-interacting protein 6 OS=Homo sapiens OX=9606 GN=TRIP6 PE=1 SV=3	16.8291	19.2276	16.9774	22.0522	21.9405	21.444
284	+	2.72625	4.12283	F5H7D6	TLE3	Transducin-like enhancer protein 3 OS=Homo sapiens OX=9606 GN=TLE3 PE=1 SV=1	16.9543	16.5504	16.0846	21.4166	20.8461	19.695
285	+	2.96007	4.12218	Q8NEW0	SLC30A7	Zinc transporter 7 OS=Homo sapiens OX=9606 GN=SLC30A7 PE=2 SV=1	19.6814	20.1146	19.6219	23.1231	23.9269	24.7344
286	+	2.66302	4.12044	Q9UBM7	DHCR7	7-dehydrocholesterol reductase OS=Homo sapiens OX=9606 GN=DHCR7 PE=1 SV=1	18.106	19.266	17.8855	23.1762	22.6462	21.7964
287	+	3.80761	4.12019	Q15365	PCBP1	Poly(rC)-binding protein 1 OS=Homo sapiens OX=9606 GN=PCBP1 PE=1 SV=2	20.4279	19.672	20.5369	24.0959	24.4422	24.4593
288	+	4.08971	4.11933	E9PCA1	CCT5	T-complex protein 1 subunit epsilon OS=Homo sapiens OX=9606 GN=CCT5 PE=1 SV=1	19.3636	19.4744	19.2843	23.2109	23.2872	23.9822
289	+	1.4636	4.11692	A0A494C1K3	GTF2I	General transcription factor II-I OS=Homo sapiens OX=9606 GN=GTF2I PE=1 SV=1	21.0418	17.4449	19.6825	24.3672	24.1979	21.9548
290	+	1.867	4.11438	J3QL34	DCXR	L-xylulose reductase (Fragment) OS=Homo sapiens OX=9606 GN=DCXR PE=1 SV=1	17.8416	15.8566	14.9161	20.1815	21.1754	19.6005
291	+	1.63877	4.11393	P40227	CCT6A	T-complex protein 1 subunit zeta OS=Homo sapiens OX=9606 GN=CCT6A PE=1 SV=3	19.0197	18.853	15.8159	21.0611	22.5968	22.3724
292	+	1.63608	4.11136	P61353	RPL27	60S ribosomal protein L27 OS=Homo sapiens OX=9606 GN=RPL27 PE=1 SV=2	18.5882	16.4968	15.2411	21.3384	19.6918	21.63
293	+	1.76875	4.10933	F5GX14	MLEC	Malectin OS=Homo sapiens OX=9606 GN=MLEC PE=1 SV=1	19.9789	17.1285	17.3137	22.6832	22.7991	21.2668
294	+	1.41377	4.10301	H0Y645	CSNK1E	Casein kinase I isoform epsilon (Fragment) OS=Homo sapiens OX=9606 GN=CSNK1E PE=1 SV=1	17.9566	14.7207	17.71	22.5724	20.4299	19.6941
295	+	1.6114	4.10142	M0R210	RPS16	40S ribosomal protein S16 OS=Homo sapiens OX=9606 GN=RPS16 PE=1 SV=1	21.9761	20.6549	18.2544	24.6623	24.9434	23.584
296	+	2.15245	4.10113	Q8NBF2	NHLRC2	NHL repeat-containing protein 2 OS=Homo sapiens OX=9606 GN=NHLRC2 PE=1 SV=1	18.5051	16.4704	16.2121	21.6335	21.3825	20.475
297	+	1.62272	4.09033	Q12792	TWF1	Twinfilin-1 OS=Homo sapiens OX=9606 GN=TWF1 PE=1 SV=3	24.1355	20.9455	20.7819	26.5015	26.3215	25.3109
298	+	2.00018	4.0891	P22307	SCP2	Non-specific lipid-transfer protein OS=Homo sapiens OX=9606 GN=SCP2 PE=1 SV=2	20.6079	18.4269	18.5364	23.1702	24.2543	22.4139
299	+	1.93836	4.08353	A0A3B3ITJ4	HNRNPL	Heterogeneous nuclear ribonucleoprotein L (Fragment) OS=Homo sapiens OX=9606 GN=HNRNPL PE=1 SV=1	21.4458	18.4388	19.4443	24.2809	23.943	23.3556
300	+	2.82792	4.07318	P31689	DNAJA1	DnaJ homolog subfamily A member 1 OS=Homo sapiens OX=9606 GN=DNAJA1 PE=1 SV=2	21.1024	21.0804	20.3922	25.0041	24.0832	25.7073
301	+	2.26533	4.06302	P26885	FKBP2	Peptidyl-prolyl cis-trans isomerase FKBP2 OS=Homo sapiens OX=9606 GN=FKBP2 PE=1 SV=2	18.0727	15.8844	18.1064	21.2525	21.3876	21.6125
302	+	2.64905	4.05945	Q8NBS9	TXNDC5	Thioredoxin domain-containing protein 5 OS=Homo sapiens OX=9606 GN=TXNDC5 PE=1 SV=2	21.3757	22.0324	23.3562	26.246	26.3656	26.331
303	+	1.42174	4.04766	J3QK89	CHERP	Calcium homeostasis endoplasmic reticulum protein OS=Homo sapiens OX=9606 GN=CHERP PE=1 SV=1	24.1798	20.2456	20.1654	25.5261	25.6061	25.6016
304	+	1.45109	4.03187	P08238	HSP90AB1	Heat shock protein HSP 90-beta OS=Homo sapiens OX=9606 GN=HSP90AB1 PE=1 SV=4	25.8092	22.1016	21.7935	27.3271	27.2473	27.2254
305	+	2.89409	4.03168	Q92597	NDRG1	Protein NDRG1 OS=Homo sapiens OX=9606 GN=NDRG1 PE=1 SV=1	19.1078	19.9569	18.7851	23.4663	23.8424	22.6361
306	+	2.68274	4.03148	Q9HCN8	SDF2L1	Stromal cell-derived factor 2-like protein 1 OS=Homo sapiens OX=9606 GN=SDF2L1 PE=1 SV=2	22.5783	20.9013	22.5924	26.222	25.9498	25.9946
307	+	1.90538	4.03055	Q9NZL9	MAT2B	Methionine adenosyltransferase 2 subunit beta OS=Homo sapiens OX=9606 GN=MAT2B PE=1 SV=1	23.6449	20.9113	20.8256	25.8078	26.0281	25.6375
308	+	1.73051	4.02593	Q04917	YWHAH	14-3-3 protein eta OS=Homo sapiens OX=9606 GN=YWHAH PE=1 SV=4	18.2443	14.6877	16.1876	20.531	20.6671	19.9993
309	+	2.38075	4.01107	P18669	PGAM1	Phosphoglycerate mutase 1 OS=Homo sapiens OX=9606 GN=PGAM1 PE=1 SV=2	22.4749	20.5198	20.3587	25.0499	25.1644	25.1724
310	+	2.60865	3.99716	O43402	EMC8	ER membrane protein complex subunit 8 OS=Homo sapiens OX=9606 GN=EMC8 PE=1 SV=1	21.2337	19.1937	20.2207	24.1995	24.2388	24.2013
311	+	2.62268	3.97769	Q14137	BOP1	Ribosome biogenesis protein BOP1 OS=Homo sapiens OX=9606 GN=BOP1 PE=1 SV=2	20.7583	21.7275	19.8477	25.0525	24.8587	24.3554
312	+	2.83355	3.96597	Q9HCC0	MCCC2	Methylcrotonoyl-CoA carboxylase beta chain, mitochondrial OS=Homo sapiens OX=9606 GN=MCCC2 PE=1 SV=1	22.2305	20.817	21.1363	25.7879	25.4498	24.844
313	+	2.31711	3.95822	Q15417	CNN3	Calponin-3 OS=Homo sapiens OX=9606 GN=CNN3 PE=1 SV=1	20.5547	19.0096	20.2456	23.2954	23.4654	24.9238
314	+	3.21055	3.95158	Q9BS26	ERP44	Endoplasmic reticulum resident protein 44 OS=Homo sapiens OX=9606 GN=ERP44 PE=1 SV=1	21.9676	21.799	20.8485	25.5128	25.8345	25.1226
315	+	1.98758	3.95135	P29373	CRABP2	Cellular retinoic acid-binding protein 2 OS=Homo sapiens OX=9606 GN=CRABP2 PE=1 SV=2	18.1767	18.7973	15.9915	21.4321	21.9206	21.4668
316	+	2.03109	3.9424	B9ZVU2	DNPEP	Aspartyl aminopeptidase (Fragment) OS=Homo sapiens OX=9606 GN=DNPEP PE=1 SV=2	19.6671	18.8813	20.7709	24.1657	24.5189	22.4618
317	+	2.03835	3.9389	P50502	ST13	Hsc70-interacting protein OS=Homo sapiens OX=9606 GN=ST13 PE=1 SV=2	18.6797	17.0309	16.0587	20.6581	21.1248	21.803
318	+	1.57582	3.93631	O43815	STRN	Striatin OS=Homo sapiens OX=9606 GN=STRN PE=1 SV=4	20.593	20.0812	17.1691	23.357	23.874	22.4213
319	+	2.53418	3.93131	P83731	RPL24	60S ribosomal protein L24 OS=Homo sapiens OX=9606 GN=RPL24 PE=1 SV=1	18.9581	19.8308	20.3246	24.5461	23.1183	23.2431
320	+	1.6819	3.92105	P07900	HSP90AA1	Heat shock protein HSP 90-alpha OS=Homo sapiens OX=9606 GN=HSP90AA1 PE=1 SV=5	26.392	22.9283	23.6535	28.308	28.3757	28.0533
321	+	1.96935	3.91976	D6R9L0	RACK1	Receptor of-activated protein C kinase 1 (Fragment) OS=Homo sapiens OX=9606 GN=RACK1 PE=1 SV=1	25.0677	22.2041	23.0716	27.2804	27.0898	27.7323
322	+	2.03417	3.9155	P00390	GSR	Glutathione reductase, mitochondrial OS=Homo sapiens OX=9606 GN=GSR PE=1 SV=2	23.5854	21.4544	20.8571	25.8531	25.7675	26.0228
323	+	1.4949	3.91468	Q7Z3K3	POGZ	Pogo transposable element with ZNF domain OS=Homo sapiens OX=9606 GN=POGZ PE=1 SV=2	21.9226	17.9925	20.9913	24.5588	23.7246	24.3671
324	+	1.49083	3.90836	F8W930	IGF2BP2	Insulin-like growth factor 2 mRNA-binding protein 2 OS=Homo sapiens OX=9606 GN=IGF2BP2 PE=1 SV=1	24.8261	20.8998	21.9724	26.8065	26.7779	25.8389
325	+	1.71971	3.90178	P62495	ETF1	Eukaryotic peptide chain release factor subunit 1 OS=Homo sapiens OX=9606 GN=ETF1 PE=1 SV=3	18.676	17.8649	17.0118	20.0116	23.0626	22.1839
326	+	1.95247	3.89773	Q01518	CAP1	Adenylyl cyclase-associated protein 1 OS=Homo sapiens OX=9606 GN=CAP1 PE=1 SV=5	19.5172	17.4527	17.6147	21.3893	23.22	21.6685
327	+	2.15323	3.89717	P21333	FLNA	Filamin-A OS=Homo sapiens OX=9606 GN=FLNA PE=1 SV=4	26.0078	24.5162	24.2339	28.9402	29.6701	27.8392
328	+	1.9456	3.89554	Q96HS1	PGAM5	Serine/threonine-protein phosphatase PGAM5, mitochondrial OS=Homo sapiens OX=9606 GN=PGAM5 PE=1 SV=2	23.5864	21.8782	20.6033	26.0347	26.1025	25.6174
329	+	2.04832	3.89256	Q9Y3I0	RTCB	tRNA-splicing ligase RtcB homolog OS=Homo sapiens OX=9606 GN=RTCB PE=1 SV=1	25.3988	22.7434	23.3306	27.9022	27.825	27.4232
330	+	1.49744	3.88179	Q16659	MAPK6	Mitogen-activated protein kinase 6 OS=Homo sapiens OX=9606 GN=MAPK6 PE=1 SV=1	19.5103	16.8971	16.2518	21.6113	22.4946	20.1988
331	+	1.53253	3.87798	O15067	PFAS	Phosphoribosylformylglycinamidine synthase OS=Homo sapiens OX=9606 GN=PFAS PE=1 SV=4	25.1815	22.2655	21.2984	26.7487	26.8623	26.7684
332	+	1.52596	3.87625	Q969G6	RFK	Riboflavin kinase OS=Homo sapiens OX=9606 GN=RFK PE=1 SV=2	19.3674	15.7914	16.9312	22.1302	21.2349	20.3536
333	+	2.21513	3.87306	Q5TCI8	LMNA	Prelamin-A/C OS=Homo sapiens OX=9606 GN=LMNA PE=1 SV=1	19.8802	18.4132	19.3637	23.6244	23.7406	21.9112
334	+	2.09766	3.87097	Q9H0E3	SAP130	Histone deacetylase complex subunit SAP130 OS=Homo sapiens OX=9606 GN=SAP130 PE=1 SV=1	17.4464	16.6274	14.8188	19.9025	20.2398	20.3631
335	+	1.46507	3.86607	P61163	ACTR1A	Alpha-centractin OS=Homo sapiens OX=9606 GN=ACTR1A PE=1 SV=1	17.4214	15.6758	17.2439	22.0343	18.4929	21.4121
336	+	2.25453	3.86442	Q13409	DYNC1I2	Cytoplasmic dynein 1 intermediate chain 2 OS=Homo sapiens OX=9606 GN=DYNC1I2 PE=1 SV=3	22.6713	20.5883	20.514	25.27	25.0808	25.016
337	+	4.66341	3.86396	P52434	POLR2H	DNA-directed RNA polymerases I, II, and III subunit RPABC3 OS=Homo sapiens OX=9606 GN=POLR2H PE=1 SV=4	17.6174	17.9346	17.4328	21.3815	21.6734	21.5217
338	+	2.55064	3.86248	P46782	RPS5	40S ribosomal protein S5 OS=Homo sapiens OX=9606 GN=RPS5 PE=1 SV=4	19.3332	18.2213	20.0306	22.6751	22.9294	23.5679
339	+	1.61748	3.86179	Q93008	USP9X	Probable ubiquitin carboxyl-terminal hydrolase FAF-X OS=Homo sapiens OX=9606 GN=USP9X PE=1 SV=3	22.8405	19.4391	21.275	25.7628	25.2344	24.1428
340	+	1.72645	3.85942	Q9NVX2	NLE1	Notchless protein homolog 1 OS=Homo sapiens OX=9606 GN=NLE1 PE=1 SV=4	21.8193	20.1187	23.5927	25.8109	25.8374	25.4606
341	+	3.11513	3.85889	Q15428	SF3A2	Splicing factor 3A subunit 2 OS=Homo sapiens OX=9606 GN=SF3A2 PE=1 SV=2	21.9617	20.7471	22.0019	25.311	25.4117	25.5647
342	+	2.95136	3.85806	P49750	YLPM1	YLP motif-containing protein 1 OS=Homo sapiens OX=9606 GN=YLPM1 PE=1 SV=4	22.3797	21.3663	22.266	25.7228	26.4937	25.3697
343	+	3.38045	3.80422	Q9BSH4	TACO1	Translational activator of cytochrome c oxidase 1 OS=Homo sapiens OX=9606 GN=TACO1 PE=1 SV=1	22.3696	21.3473	21.9882	25.7189	26.0234	25.3754
344	+	2.63824	3.80185	A0A3B3ITP6	MCM4	DNA helicase OS=Homo sapiens OX=9606 GN=MCM4 PE=1 SV=1	18.5135	17.0017	16.8257	21.0125	21.2942	21.4397
345	+	1.43728	3.78504	E7ETB3	DNPEP	Aspartyl aminopeptidase OS=Homo sapiens OX=9606 GN=DNPEP PE=1 SV=2	22.5113	18.4617	19.9225	24.6749	23.9614	23.6142
346	+	2.62355	3.78431	P04406	GAPDH	Glyceraldehyde-3-phosphate dehydrogenase OS=Homo sapiens OX=9606 GN=GAPDH PE=1 SV=3	26.4672	24.6839	25.0466	29.1584	29.3611	29.0311
347	+	1.53998	3.77528	Q53ET0	CRTC2	CREB-regulated transcription coactivator 2 OS=Homo sapiens OX=9606 GN=CRTC2 PE=1 SV=2	17.0194	18.3275	20.7917	22.94	22.3693	22.1551
348	+	1.74689	3.7738	P30041	PRDX6	Peroxiredoxin-6 OS=Homo sapiens OX=9606 GN=PRDX6 PE=1 SV=3	23.0856	20.2436	21.2934	25.414	26.1438	24.3863
349	+	1.92875	3.76774	P10768	ESD	S-formylglutathione hydrolase OS=Homo sapiens OX=9606 GN=ESD PE=1 SV=2	25.6759	22.7587	24.1781	28.1773	28.0934	27.6453
350	+	3.41387	3.76704	G8JLB6	HNRNPH1	Heterogeneous nuclear ribonucleoprotein H OS=Homo sapiens OX=9606 GN=HNRNPH1 PE=1 SV=1	21.268	21.9185	22.1029	25.5418	25.922	25.1267
351	+	2.22215	3.76052	A0A0B4J203	3	Protein kinase domain-containing protein OS=Homo sapiens OX=9606 PE=3 SV=1	19.1527	17.6173	17.8811	22.568	22.4321	20.9326
352	+	3.04311	3.75524	H0YJG7	AHSA1	Activator of 90 kDa heat shock protein ATPase homolog 1 (Fragment) OS=Homo sapiens OX=9606 GN=AHSA1 PE=1 SV=1	17.1148	17.1939	16.1327	20.244	20.3952	21.0678
353	+	1.90483	3.75515	Q9NYF8	BCLAF1	Bcl-2-associated transcription factor 1 OS=Homo sapiens OX=9606 GN=BCLAF1 PE=1 SV=2	24.6574	22.1085	22.0014	26.7653	26.6039	26.6635
354	+	1.83505	3.75146	P40926	MDH2	Malate dehydrogenase, mitochondrial OS=Homo sapiens OX=9606 GN=MDH2 PE=1 SV=3	22.3603	19.7368	19.6248	24.096	24.6688	24.2115
355	+	2.79417	3.74725	P61981	YWHAG	14-3-3 protein gamma OS=Homo sapiens OX=9606 GN=YWHAG PE=1 SV=2	18.0376	18.3969	17.7969	21.341	21.386	22.7461
356	+	3.26344	3.74168	P37802	TAGLN2	Transgelin-2 OS=Homo sapiens OX=9606 GN=TAGLN2 PE=1 SV=3	20.7446	19.7997	19.5438	23.9024	23.7286	23.6823
357	+	3.12492	3.73408	Q9NVN8	GNL3L	Guanine nucleotide-binding protein-like 3-like protein OS=Homo sapiens OX=9606 GN=GNL3L PE=1 SV=1	19.6184	19.9322	18.7641	23.1519	23.5288	22.8362
358	+	3.05208	3.7191	A0A087X2D8	SPAG9	C-Jun-amino-terminal kinase-interacting protein 4 OS=Homo sapiens OX=9606 GN=SPAG9 PE=1 SV=1	22.6196	21.864	21.5091	26.1992	25.6469	25.3039
359	+	2.29526	3.71276	Q15233	NONO	Non-POU domain-containing octamer-binding protein OS=Homo sapiens OX=9606 GN=NONO PE=1 SV=4	28.2393	26.1947	26.4364	30.6353	30.4031	30.9702
360	+	1.62469	3.71083	Q96J01	THOC3	THO complex subunit 3 OS=Homo sapiens OX=9606 GN=THOC3 PE=1 SV=1	19.7232	17.0328	18.4345	22.6522	22.9486	20.7223
361	+	2.13692	3.70932	Q9BSH5	HDHD3	Haloacid dehalogenase-like hydrolase domain-containing protein 3 OS=Homo sapiens OX=9606 GN=HDHD3 PE=1 SV=1	19.0567	16.979	16.896	21.5922	21.5255	20.9419
362	+	1.46048	3.70363	Q06203	PPAT	Amidophosphoribosyltransferase OS=Homo sapiens OX=9606 GN=PPAT PE=1 SV=1	24.5523	20.7074	21.5055	25.9442	26.1643	25.7676
363	+	2.75894	3.6968	P23246	SFPQ	Splicing factor, proline- and glutamine-rich OS=Homo sapiens OX=9606 GN=SFPQ PE=1 SV=2	27.3989	25.7038	26.4332	30.3312	30.0689	30.2262
364	+	2.07965	3.6934	Q6Y288	B3GLCT	Beta-1,3-glucosyltransferase OS=Homo sapiens OX=9606 GN=B3GLCT PE=1 SV=2	17.859	16.5078	18.8565	21.5123	21.9821	20.8092
365	+	1.70921	3.69182	D6RD47	RPS23	40S ribosomal protein S23 OS=Homo sapiens OX=9606 GN=RPS23 PE=1 SV=1	23.8411	21.0818	20.9902	25.2525	25.5228	26.2134
366	+	2.1544	3.67953	O15169	AXIN1	Axin-1 OS=Homo sapiens OX=9606 GN=AXIN1 PE=1 SV=2	20.6264	18.6717	18.5863	23.493	22.8917	22.5382
367	+	2.04951	3.65757	Q8NE62	CHDH	Choline dehydrogenase, mitochondrial OS=Homo sapiens OX=9606 GN=CHDH PE=1 SV=2	19.7894	17.8961	17.2556	22.1618	21.9772	21.7748
368	+	2.10089	3.64767	E9PQ57	RAE1	mRNA export factor OS=Homo sapiens OX=9606 GN=RAE1 PE=1 SV=1	24.1802	21.6644	22.928	26.7915	26.6357	26.2883
369	+	1.46438	3.64251	P34896	SHMT1	Serine hydroxymethyltransferase, cytosolic OS=Homo sapiens OX=9606 GN=SHMT1 PE=1 SV=1	22.5925	19.586	18.9419	24.3739	24.1598	23.5143
370	+	2.21873	3.62549	C9J5W0	SSR1	Translocon-associated protein subunit alpha OS=Homo sapiens OX=9606 GN=SSR1 PE=1 SV=1	16.73	16.5304	18.169	21.4885	20.8672	19.9501
371	+	2.82307	3.62502	O43172	PRPF4	U4/U6 small nuclear ribonucleoprotein Prp4 OS=Homo sapiens OX=9606 GN=PRPF4 PE=1 SV=2	22.6458	21.6088	22.0235	26.3225	25.7496	25.081
372	+	2.22548	3.62245	O95340	PAPSS2	Bifunctional 3'-phosphoadenosine 5'-phosphosulfate synthase 2 OS=Homo sapiens OX=9606 GN=PAPSS2 PE=1 SV=2	23.1745	21.9917	20.8485	25.6492	25.7918	25.441
373	+	1.63201	3.61704	Q8WWM7	ATXN2L	Ataxin-2-like protein OS=Homo sapiens OX=9606 GN=ATXN2L PE=1 SV=2	25.1692	21.8187	22.644	26.9442	26.6325	26.9065
374	+	1.5855	3.60721	E7EU96	CSNK2A1	Casein kinase II subunit alpha OS=Homo sapiens OX=9606 GN=CSNK2A1 PE=1 SV=1	26.0562	22.7701	23.1707	27.718	27.7728	27.3278
375	+	2.23435	3.60037	O14818	PSMA7	Proteasome subunit alpha type-7 OS=Homo sapiens OX=9606 GN=PSMA7 PE=1 SV=1	17.0627	17.8824	19.0029	21.1585	21.278	22.3127
376	+	1.69485	3.59941	Q9BQA1	WDR77	Methylosome protein 50 OS=Homo sapiens OX=9606 GN=WDR77 PE=1 SV=1	22.9356	21.7535	19.6618	25.1098	25.2029	24.8364
377	+	4.13021	3.59273	P06733	ENO1	Alpha-enolase OS=Homo sapiens OX=9606 GN=ENO1 PE=1 SV=2	23.479	23.367	23.4235	26.9329	27.4171	26.6977
378	+	2.89081	3.58408	P51991	HNRNPA3	Heterogeneous nuclear ribonucleoprotein A3 OS=Homo sapiens OX=9606 GN=HNRNPA3 PE=1 SV=2	23.095	21.7603	22.2951	25.8327	26.3929	25.6771
379	+	2.24144	3.58158	P51970	NDUFA8	NADH dehydrogenase [ubiquinone] 1 alpha subcomplex subunit 8 OS=Homo sapiens OX=9606 GN=NDUFA8 PE=1 SV=3	18.1291	20.2611	18.6532	22.3544	22.4994	22.9343
380	+	1.70039	3.575	P13639	EEF2	Elongation factor 2 OS=Homo sapiens OX=9606 GN=EEF2 PE=1 SV=4	26.3414	23.9228	23.1941	28.1061	28.1371	27.9401
381	+	1.72023	3.57408	O14646	CHD1	Chromodomain-helicase-DNA-binding protein 1 OS=Homo sapiens OX=9606 GN=CHD1 PE=1 SV=2	24.3837	21.3734	23.7704	26.8011	27.0653	26.3834
382	+	2.4024	3.5724	P42575	CASP2	Caspase-2 OS=Homo sapiens OX=9606 GN=CASP2 PE=1 SV=2	18.3393	16.7537	17.0515	21.3171	21.2877	20.2568
383	+	2.2713	3.57197	Q13769	THOC5	THO complex subunit 5 homolog OS=Homo sapiens OX=9606 GN=THOC5 PE=1 SV=2	23.5984	22.0061	23.5294	26.4944	26.0087	27.3466
384	+	3.3305	3.56964	P30101	PDIA3	Protein disulfide-isomerase A3 OS=Homo sapiens OX=9606 GN=PDIA3 PE=1 SV=4	18.8552	19.8294	19.7029	23.2835	22.7668	23.046
385	+	1.86024	3.56679	Q06830	PRDX1	Peroxiredoxin-1 OS=Homo sapiens OX=9606 GN=PRDX1 PE=1 SV=1	26.1317	23.3143	23.9773	27.9788	28.0551	28.0897
386	+	2.18838	3.56549	Q5T440	IBA57	Putative transferase CAF17, mitochondrial OS=Homo sapiens OX=9606 GN=IBA57 PE=1 SV=1	19.7602	17.4687	18.7655	22.5671	22.0884	22.0354
387	+	2.20825	3.56147	P15531	NME1	Nucleoside diphosphate kinase A OS=Homo sapiens OX=9606 GN=NME1 PE=1 SV=1	18.4828	17.442	16.5137	20.3691	21.6187	21.1351
388	+	2.64454	3.55892	H7C2E2	SMPD4	Sphingomyelin phosphodiesterase 4 (Fragment) OS=Homo sapiens OX=9606 GN=SMPD4 PE=1 SV=1	18.0599	16.8675	16.4349	20.5145	20.5159	21.0088
389	+	2.35956	3.55747	Q9UPT9	USP22	Ubiquitin carboxyl-terminal hydrolase 22 OS=Homo sapiens OX=9606 GN=USP22 PE=1 SV=2	21.29	19.5402	20.5055	24.6063	23.4117	23.9902
390	+	2.37604	3.55502	A0A2R8YD14	RPS24	40S ribosomal protein S24 OS=Homo sapiens OX=9606 GN=RPS24 PE=1 SV=1	18.9856	17.9788	17.0149	21.8422	21.1472	21.6549
391	+	2.17214	3.55387	K7ER00	FARSA	Phenylalanine--tRNA ligase alpha subunit OS=Homo sapiens OX=9606 GN=FARSA PE=1 SV=1	22.1336	20.3148	22.3234	25.465	25.3301	24.6382
392	+	1.90873	3.55369	Q9NZ45	CISD1	CDGSH iron-sulfur domain-containing protein 1 OS=Homo sapiens OX=9606 GN=CISD1 PE=1 SV=1	19.9838	18.0817	18.4881	22.2651	21.474	23.4756
393	+	2.7051	3.55022	Q9BZH6	WDR11	WD repeat-containing protein 11 OS=Homo sapiens OX=9606 GN=WDR11 PE=1 SV=1	20.1848	21.5362	21.0931	24.4589	25.0071	23.9988
394	+	1.65411	3.54766	O43592	XPOT	Exportin-T OS=Homo sapiens OX=9606 GN=XPOT PE=1 SV=2	18.2876	17.5502	15.4769	21.5801	20.5015	19.8762
395	+	3.26785	3.5461	Q5SRQ6	CSNK2B	Casein kinase II subunit beta OS=Homo sapiens OX=9606 GN=CSNK2B PE=1 SV=2	21.3011	21.0913	21.0511	24.5968	24.1557	25.3293
396	+	2.8909	3.53747	J3QLS3	MRPS7	28S ribosomal protein S7, mitochondrial OS=Homo sapiens OX=9606 GN=MRPS7 PE=1 SV=1	22.6535	21.183	22.2095	25.657	25.5247	25.4767
397	+	2.6716	3.53573	P62258	YWHAE	14-3-3 protein epsilon OS=Homo sapiens OX=9606 GN=YWHAE PE=1 SV=1	24.1098	22.4299	23.195	26.6862	26.6286	27.027
398	+	2.46428	3.53304	P60174	TPI1	Triosephosphate isomerase OS=Homo sapiens OX=9606 GN=TPI1 PE=1 SV=3	22.9241	22.3884	21.078	25.3696	25.889	25.731
399	+	1.9391	3.5307	P61586	RHOA	Transforming protein RhoA OS=Homo sapiens OX=9606 GN=RHOA PE=1 SV=1	20.2631	17.833	18.1936	21.9589	22.1301	22.7928
400	+	1.51269	3.53008	P51531	SMARCA2	Probable global transcription activator SNF2L2 OS=Homo sapiens OX=9606 GN=SMARCA2 PE=1 SV=2	18.9013	17.3254	15.5462	21.2405	21.2818	19.8408
401	+	2.78787	3.52065	Q6IBS0	TWF2	Twinfilin-2 OS=Homo sapiens OX=9606 GN=TWF2 PE=1 SV=2	21.753	20.3692	20.7393	24.8987	24.2571	24.2676
402	+	1.46382	3.51987	Q6ZNW5	GDPGP1	GDP-D-glucose phosphorylase 1 OS=Homo sapiens OX=9606 GN=GDPGP1 PE=1 SV=2	19.1575	15.4501	17.7849	21.1961	21.3122	20.4437
403	+	1.80576	3.51944	O95486	SEC24A	Protein transport protein Sec24A OS=Homo sapiens OX=9606 GN=SEC24A PE=1 SV=2	16.9622	17.9609	17.1846	20.4397	19.7516	22.4747
404	+	1.48189	3.49146	P00167	CYB5A	Cytochrome b5 OS=Homo sapiens OX=9606 GN=CYB5A PE=1 SV=2	21.4349	17.7291	20.1704	23.0826	23.3256	23.4006
405	+	3.22198	3.48557	Q9NRX2	MRPL17	39S ribosomal protein L17, mitochondrial OS=Homo sapiens OX=9606 GN=MRPL17 PE=1 SV=1	17.3838	16.9502	16.2659	20.3906	20.0919	20.5742
406	+	1.87258	3.48375	P84098	RPL19	60S ribosomal protein L19 OS=Homo sapiens OX=9606 GN=RPL19 PE=1 SV=1	19.8409	17.3274	18.6932	21.5909	21.8537	22.8683
407	+	2.4963	3.48371	P25325	MPST	3-mercaptopyruvate sulfurtransferase OS=Homo sapiens OX=9606 GN=MPST PE=1 SV=3	22.265	20.371	21.4184	24.7782	24.7849	24.9425
408	+	2.31986	3.46122	Q9H488	POFUT1	GDP-fucose protein O-fucosyltransferase 1 OS=Homo sapiens OX=9606 GN=POFUT1 PE=1 SV=1	22.8773	21.004	21.5994	25.8094	25.0374	25.0176
409	+	1.7447	3.45279	B0QY91	MICALL1	MICAL-like protein 1 (Fragment) OS=Homo sapiens OX=9606 GN=MICALL1 PE=1 SV=1	17.7535	15.1324	17.5581	20.8186	20.1617	19.822
410	+	2.35312	3.43723	G3V3W9	AHSA1	Activator of 90 kDa heat shock protein ATPase homolog 1 OS=Homo sapiens OX=9606 GN=AHSA1 PE=1 SV=1	18.0283	16.8853	16.2585	21.0704	20.136	20.2774
411	+	1.91307	3.43627	Q8N1F7	NUP93	Nuclear pore complex protein Nup93 OS=Homo sapiens OX=9606 GN=NUP93 PE=1 SV=2	23.0147	20.605	20.9338	24.5756	25.3932	24.8935
412	+	2.41005	3.43518	O43684	BUB3	Mitotic checkpoint protein BUB3 OS=Homo sapiens OX=9606 GN=BUB3 PE=1 SV=1	23.3494	21.7043	21.6194	25.6531	25.8452	25.4804
413	+	1.8795	3.43005	O75367	H2AFY	Core histone macro-H2A.1 OS=Homo sapiens OX=9606 GN=H2AFY PE=1 SV=4	22.5194	20.2686	20.0311	24.6717	24.1591	24.2784
414	+	1.92514	3.42676	A0A3B3IU69	EML1	Echinoderm microtubule-associated protein-like 1 OS=Homo sapiens OX=9606 GN=EML1 PE=1 SV=1	20.2265	21.1474	18.7082	23.2871	22.991	24.0842
415	+	1.97743	3.42493	Q92833	JARID2	Protein Jumonji OS=Homo sapiens OX=9606 GN=JARID2 PE=1 SV=2	23.263	22.5626	23.2345	26.9264	27.3789	25.0296
416	+	3.49675	3.42041	Q92922	SMARCC1	SWI/SNF complex subunit SMARCC1 OS=Homo sapiens OX=9606 GN=SMARCC1 PE=1 SV=3	21.8054	21.1516	21.2646	24.8556	25.187	24.4402
417	+	1.83645	3.40461	A0A0C4DFM2	ZNF574	HCG1643764, isoform CRA_b OS=Homo sapiens OX=9606 GN=ZNF574 PE=1 SV=1	17.6137	16.1548	17.8653	21.851	20.2179	19.7787
418	+	2.06429	3.40287	P36551	CPOX	Oxygen-dependent coproporphyrinogen-III oxidase, mitochondrial OS=Homo sapiens OX=9606 GN=CPOX PE=1 SV=3	24.2921	22.1797	23.5805	27.0197	27.1657	26.0755
419	+	3.08811	3.40271	P04181	OAT	Ornithine aminotransferase, mitochondrial OS=Homo sapiens OX=9606 GN=OAT PE=1 SV=1	22.2223	21.2465	21.6998	25.3731	25.3721	24.6315
420	+	1.94615	3.40117	Q8IXT5	RBM12B	RNA-binding protein 12B OS=Homo sapiens OX=9606 GN=RBM12B PE=1 SV=2	23.8564	21.3042	22.814	26.1844	26.3143	25.6795
421	+	3.60298	3.39948	P78371	CCT2	T-complex protein 1 subunit beta OS=Homo sapiens OX=9606 GN=CCT2 PE=1 SV=4	25.6735	24.8388	24.8973	28.5638	28.626	28.4182
422	+	2.26564	3.39197	C9J2C0	TUBA8	Tubulin alpha chain (Fragment) OS=Homo sapiens OX=9606 GN=TUBA8 PE=1 SV=1	17.0901	18.599	17.4513	21.8825	20.9976	20.4361
423	+	1.56888	3.38563	O75323	NIPSNAP2	Protein NipSnap homolog 2 OS=Homo sapiens OX=9606 GN=NIPSNAP2 PE=1 SV=1	16.5232	17.2296	19.7162	21.0072	20.9763	21.6424
424	+	2.19766	3.38504	P14618	PKM	Pyruvate kinase PKM OS=Homo sapiens OX=9606 GN=PKM PE=1 SV=4	25.883	24.4155	23.6911	27.9753	28.1208	28.0485
425	+	2.47614	3.38044	P49411	TUFM	Elongation factor Tu, mitochondrial OS=Homo sapiens OX=9606 GN=TUFM PE=1 SV=2	27.3622	25.8321	25.8326	29.8322	29.9653	29.3706
426	+	1.72056	3.37253	A0A2R8Y809	TBCE	Tubulin-specific chaperone E OS=Homo sapiens OX=9606 GN=TBCE PE=1 SV=1	18.4899	16.5155	16.8159	21.5747	19.421	20.9432
427	+	2.2808	3.3645	H7C561	SF1	Splicing factor 1 (Fragment) OS=Homo sapiens OX=9606 GN=SF1 PE=1 SV=8	18.8532	17.165	17.8092	21.9572	20.7189	21.2448
428	+	2.96352	3.36152	Q96L21	RPL10L	60S ribosomal protein L10-like OS=Homo sapiens OX=9606 GN=RPL10L PE=1 SV=3	23.2509	22.4594	23.7049	26.2278	26.7938	26.4782
429	+	2.618	3.35655	P32322	PYCR1	Pyrroline-5-carboxylate reductase 1, mitochondrial OS=Homo sapiens OX=9606 GN=PYCR1 PE=1 SV=2	21.7252	21.5186	20.2945	24.1635	24.5688	24.8757
430	+	1.79581	3.35578	O95671	ASMTL	Probable bifunctional dTTP/UTP pyrophosphatase/methyltransferase protein OS=Homo sapiens OX=9606 GN=ASMTL PE=1 SV=3	19.3268	17.5172	17.1592	22.0755	21.6007	20.3943
431	+	2.44558	3.35109	Q12972	PPP1R8	Nuclear inhibitor of protein phosphatase 1 OS=Homo sapiens OX=9606 GN=PPP1R8 PE=1 SV=2	23.2096	21.6738	21.7117	25.5902	25.886	25.1722
432	+	1.6441	3.34675	P55884	EIF3B	Eukaryotic translation initiation factor 3 subunit B OS=Homo sapiens OX=9606 GN=EIF3B PE=1 SV=3	22.6232	20.7438	20.0408	25.0324	24.9689	23.4469
433	+	2.11022	3.33496	A0A3B3IT92	MCM4	DNA helicase OS=Homo sapiens OX=9606 GN=MCM4 PE=1 SV=1	22.4818	20.2112	20.9021	24.4427	24.5537	24.6036
434	+	2.1954	3.32891	P68104	EEF1A1	Elongation factor 1-alpha 1 OS=Homo sapiens OX=9606 GN=EEF1A1 PE=1 SV=1	27.6849	26.3402	25.5054	29.9163	29.8325	29.7685
435	+	2.66292	3.32585	P27694	RPA1	Replication protein A 70 kDa DNA-binding subunit OS=Homo sapiens OX=9606 GN=RPA1 PE=1 SV=2	18.4969	17.8044	17.2912	20.8895	20.8501	21.8304
436	+	3.46746	3.31945	Q14554	PDIA5	Protein disulfide-isomerase A5 OS=Homo sapiens OX=9606 GN=PDIA5 PE=1 SV=1	21.6106	21.0043	20.6438	24.4164	24.5299	24.2708
437	+	2.36992	3.31864	A0A024R4M0	RPS9	40S ribosomal protein S9 OS=Homo sapiens OX=9606 GN=RPS9 PE=1 SV=1	22.7917	21.1899	21.0489	25.1393	24.8064	25.0408
438	+	2.72199	3.31839	Q7L2J0	MEPCE	7SK snRNA methylphosphate capping enzyme OS=Homo sapiens OX=9606 GN=MEPCE PE=1 SV=1	21.6947	20.3553	21.6635	24.737	24.342	24.5897
439	+	2.38178	3.31675	B8ZZ74	RBM14	RNA-binding protein 14 OS=Homo sapiens OX=9606 GN=RBM14 PE=4 SV=1	18.4075	17.2395	17.0668	21.1982	21.3218	20.144
440	+	1.44552	3.30609	P32121	ARRB2	Beta-arrestin-2 OS=Homo sapiens OX=9606 GN=ARRB2 PE=1 SV=2	21.1405	17.7502	18.3558	22.7037	22.4424	22.0187
441	+	2.39532	3.30427	P26373	RPL13	60S ribosomal protein L13 OS=Homo sapiens OX=9606 GN=RPL13 PE=1 SV=4	19.9388	18.5564	19.4015	23.3648	22.3063	22.1383
442	+	1.56311	3.30174	P17540	CKMT2	Creatine kinase S-type, mitochondrial OS=Homo sapiens OX=9606 GN=CKMT2 PE=1 SV=2	16.8392	15.2918	18.4756	20.381	20.5809	19.5499
443	+	3.4125	3.30162	P20719	HOXA5	Homeobox protein Hox-A5 OS=Homo sapiens OX=9606 GN=HOXA5 PE=1 SV=2	17.2619	16.637	17.0701	20.7432	19.9467	20.1839
444	+	2.02241	3.29721	O00267	SUPT5H	Transcription elongation factor SPT5 OS=Homo sapiens OX=9606 GN=SUPT5H PE=1 SV=1	22.5795	21.7361	20.5844	25.2664	25.3997	24.1255
445	+	1.98352	3.29355	Q8IWS0	PHF6	PHD finger protein 6 OS=Homo sapiens OX=9606 GN=PHF6 PE=1 SV=1	24.6548	22.2686	23.5165	26.5995	26.5113	27.2098
446	+	2.50984	3.29345	H0YL11	IDH2	Isocitrate dehydrogenase [NADP], mitochondrial OS=Homo sapiens OX=9606 GN=IDH2 PE=1 SV=1	16.8732	16.8948	17.3652	20.2169	21.2412	19.5555
447	+	1.58828	3.28991	Q9BZE4	GTPBP4	Nucleolar GTP-binding protein 1 OS=Homo sapiens OX=9606 GN=GTPBP4 PE=1 SV=3	23.4629	21.4675	20.2564	25.2346	25.1454	24.6765
448	+	1.74707	3.28276	Q9BQ04	RBM4B	RNA-binding protein 4B OS=Homo sapiens OX=9606 GN=RBM4B PE=1 SV=1	23.2073	20.3483	21.8029	25.1394	25.3571	24.7101
449	+	1.72059	3.26996	Q7Z7H8	MRPL10	39S ribosomal protein L10, mitochondrial OS=Homo sapiens OX=9606 GN=MRPL10 PE=1 SV=3	22.4735	19.8918	20.131	24.3346	23.6109	24.3608
450	+	1.60799	3.26588	A0A087WYI0	INTS11	Integrator complex subunit 11 OS=Homo sapiens OX=9606 GN=INTS11 PE=1 SV=1	18.6131	15.882	17.4443	21.1657	20.9644	19.6069
451	+	1.47291	3.26561	Q96KP4	CNDP2	Cytosolic non-specific dipeptidase OS=Homo sapiens OX=9606 GN=CNDP2 PE=1 SV=2	22.5905	19.8167	19.7022	24.4947	24.2433	23.1683
452	+	3.11889	3.26201	Q96S59	RANBP9	Ran-binding protein 9 OS=Homo sapiens OX=9606 GN=RANBP9 PE=1 SV=1	19.6567	18.7987	19.8025	23.0061	22.5113	22.5265
453	+	2.32054	3.26145	P62318	SNRPD3	Small nuclear ribonucleoprotein Sm D3 OS=Homo sapiens OX=9606 GN=SNRPD3 PE=1 SV=1	19.5756	18.4061	17.6485	21.5632	21.8409	22.0105
454	+	2.2785	3.25862	B1AHA9	MCM5	DNA replication licensing factor MCM5 (Fragment) OS=Homo sapiens OX=9606 GN=MCM5 PE=1 SV=8	17.6585	16.936	17.8562	21.5002	20.9803	19.7462
455	+	3.32815	3.25637	P39019	RPS19	40S ribosomal protein S19 OS=Homo sapiens OX=9606 GN=RPS19 PE=1 SV=2	21.0835	20.5713	21.0535	23.6642	24.2526	24.5605
456	+	3.75195	3.25174	A0A2R8Y5A3	CTNNB1	Catenin beta-1 OS=Homo sapiens OX=9606 GN=CTNNB1 PE=1 SV=1	18.6694	18.7001	18.1827	21.5592	21.6329	22.1153
457	+	2.44989	3.23907	Q96HY7	DHTKD1	Probable 2-oxoglutarate dehydrogenase E1 component DHKTD1, mitochondrial OS=Homo sapiens OX=9606 GN=DHTKD1 PE=1 SV=2	22.6175	21.5705	20.8733	25.2098	24.8225	24.7462
458	+	1.90303	3.23469	A0A087WZU8	TP53	Cellular tumor antigen p53 OS=Homo sapiens OX=9606 GN=TP53 PE=1 SV=1	25.3993	22.8819	23.6378	27.3511	27.1841	27.0879
459	+	1.46416	3.23417	B9A041	MDH1	Malate dehydrogenase, cytoplasmic OS=Homo sapiens OX=9606 GN=MDH1 PE=1 SV=1	22.6182	20.5624	19.2169	24.3355	24.2687	23.4957
460	+	1.56603	3.23337	A0A2R8Y5P7	HARS2	Probable histidine--tRNA ligase, mitochondrial OS=Homo sapiens OX=9606 GN=HARS2 PE=1 SV=1	18.9685	16.342	16.6238	20.6152	19.7204	21.2989
461	+	2.85963	3.22488	A0A0A0MQS1	PYCR3	Pyrroline-5-carboxylate reductase OS=Homo sapiens OX=9606 GN=PYCR3 PE=1 SV=1	20.2535	19.2019	19.154	23.141	22.5062	22.6367
462	+	2.21785	3.22255	Q16222	UAP1	UDP-N-acetylhexosamine pyrophosphorylase OS=Homo sapiens OX=9606 GN=UAP1 PE=1 SV=3	17.429	18.343	19.3069	21.232	22.1207	21.3938
463	+	2.32062	3.21192	Q15022	SUZ12	Polycomb protein SUZ12 OS=Homo sapiens OX=9606 GN=SUZ12 PE=1 SV=3	21.036	19.7399	19.4504	23.8322	23.1819	22.848
464	+	1.69892	3.20621	O15213	WDR46	WD repeat-containing protein 46 OS=Homo sapiens OX=9606 GN=WDR46 PE=1 SV=3	19.925	17.5004	17.583	21.997	20.932	21.698
465	+	1.63021	3.20485	J3KNN5	DDX41	Probable ATP-dependent RNA helicase DDX41 (Fragment) OS=Homo sapiens OX=9606 GN=DDX41 PE=1 SV=1	21.9681	21.4935	20.9741	25.512	25.5571	22.981
466	+	1.9704	3.2015	Q99700	ATXN2	Ataxin-2 OS=Homo sapiens OX=9606 GN=ATXN2 PE=1 SV=2	23.4526	22.1757	21.0079	25.4046	25.5354	25.3007
467	+	1.93371	3.20024	A0A1W2PNV4	4	Uncharacterized protein OS=Homo sapiens OX=9606 PE=4 SV=1	24.9252	22.8586	23.8333	27.6146	27.3443	26.259
468	+	1.5288	3.19364	Q96QC0	PPP1R10	Serine/threonine-protein phosphatase 1 regulatory subunit 10 OS=Homo sapiens OX=9606 GN=PPP1R10 PE=1 SV=1	24.5104	21.7819	22.9305	26.6083	27.0064	25.1892
469	+	3.79856	3.18817	P02545	LMNA	Prelamin-A/C OS=Homo sapiens OX=9606 GN=LMNA PE=1 SV=1	24.5481	24.0177	24.5005	27.7702	27.6177	27.243
470	+	1.99542	3.18692	Q5BKZ1	ZNF326	DBIRD complex subunit ZNF326 OS=Homo sapiens OX=9606 GN=ZNF326 PE=1 SV=2	18.0432	17.6908	19.6345	20.9811	22.1862	21.762
471	+	1.6138	3.18453	P62854	RPS26	40S ribosomal protein S26 OS=Homo sapiens OX=9606 GN=RPS26 PE=1 SV=3	18.0941	17.3053	19.5794	21.047	20.7662	22.7191
472	+	2.58129	3.17976	P34932	HSPA4	Heat shock 70 kDa protein 4 OS=Homo sapiens OX=9606 GN=HSPA4 PE=1 SV=4	21.9666	20.7061	21.6971	24.0797	24.8233	25.0061
473	+	1.73768	3.17883	Q14247	CTTN	Src substrate cortactin OS=Homo sapiens OX=9606 GN=CTTN PE=1 SV=2	24.2863	21.8024	21.8261	25.8795	25.718	25.8538
474	+	1.95922	3.17866	J3KQE5	RAN	GTP-binding nuclear protein Ran (Fragment) OS=Homo sapiens OX=9606 GN=RAN PE=1 SV=1	25.2149	23.2103	23.1569	26.7992	26.8585	27.4604
475	+	1.94658	3.16422	Q12800	TFCP2	Alpha-globin transcription factor CP2 OS=Homo sapiens OX=9606 GN=TFCP2 PE=1 SV=2	17.9004	16.1079	17.4466	20.5741	20.9634	19.4102
476	+	2.36909	3.16237	Q2NL82	TSR1	Pre-rRNA-processing protein TSR1 homolog OS=Homo sapiens OX=9606 GN=TSR1 PE=1 SV=1	22.2774	21.3809	21.5945	25.5275	25.2196	23.9929
477	+	2.02628	3.15292	Q9NUP9	LIN7C	Protein lin-7 homolog C OS=Homo sapiens OX=9606 GN=LIN7C PE=1 SV=1	19.3783	18.075	17.2578	20.8809	21.5013	21.7876
478	+	1.54156	3.1509	Q9Y383	LUC7L2	Putative RNA-binding protein Luc7-like 2 OS=Homo sapiens OX=9606 GN=LUC7L2 PE=1 SV=2	25.4127	23.0644	22.3724	26.3736	27.0551	26.8735
479	+	2.20913	3.15077	P35606	COPB2	Coatomer subunit beta' OS=Homo sapiens OX=9606 GN=COPB2 PE=1 SV=2	25.0642	23.086	23.7287	26.9857	27.3705	26.975
480	+	2.28352	3.1491	Q9GZT3	SLIRP	SRA stem-loop-interacting RNA-binding protein, mitochondrial OS=Homo sapiens OX=9606 GN=SLIRP PE=1 SV=1	17.9771	18.0775	18.2681	20.9817	20.4495	22.3388
481	+	3.56596	3.13979	P34897	SHMT2	Serine hydroxymethyltransferase, mitochondrial OS=Homo sapiens OX=9606 GN=SHMT2 PE=1 SV=3	25.2636	24.5667	24.4602	27.9425	27.9932	27.7741
482	+	1.73065	3.13685	P24928	POLR2A	DNA-directed RNA polymerase II subunit RPB1 OS=Homo sapiens OX=9606 GN=POLR2A PE=1 SV=2	21.0366	19.0269	21.6549	23.3281	23.7838	24.0171
483	+	1.89204	3.12176	P42167	TMPO	Lamina-associated polypeptide 2, isoforms beta/gamma OS=Homo sapiens OX=9606 GN=TMPO PE=1 SV=2	18.0372	15.8408	16.2497	20.204	19.2904	19.9986
484	+	2.0904	3.11967	P14868	DARS	Aspartate--tRNA ligase, cytoplasmic OS=Homo sapiens OX=9606 GN=DARS PE=1 SV=2	26.3189	24.712	24.9244	28.8182	28.8415	27.6545
485	+	2.05246	3.11825	P62913	RPL11	60S ribosomal protein L11 OS=Homo sapiens OX=9606 GN=RPL11 PE=1 SV=2	19.2207	21.4438	20.6024	23.6978	23.536	23.3877
486	+	2.79504	3.11428	A8MXP9	MATR3	Matrin-3 OS=Homo sapiens OX=9606 GN=MATR3 PE=1 SV=1	24.8592	23.9497	23.5805	27.0955	27.549	27.0877
487	+	2.45987	3.11295	Q92900	UPF1	Regulator of nonsense transcripts 1 OS=Homo sapiens OX=9606 GN=UPF1 PE=1 SV=2	22.2085	20.4755	21.2401	24.3437	24.4851	24.4343
488	+	3.51158	3.11141	A0A0A0MQU4	SCLY	Selenocysteine lyase OS=Homo sapiens OX=9606 GN=SCLY PE=1 SV=1	20.8107	21.2047	21.6558	24.304	24.534	24.1674
489	+	1.45791	3.10634	Q8WUA2	PPIL4	Peptidyl-prolyl cis-trans isomerase-like 4 OS=Homo sapiens OX=9606 GN=PPIL4 PE=1 SV=1	24.9501	22.0907	22.1228	26.3087	26.5603	25.6136
490	+	1.68651	3.10579	P62136	PPP1CA	Serine/threonine-protein phosphatase PP1-alpha catalytic subunit OS=Homo sapiens OX=9606 GN=PPP1CA PE=1 SV=1	22.048	20.1718	19.251	23.3109	23.6671	23.8101
491	+	2.2221	3.10572	P10599	TXN	Thioredoxin OS=Homo sapiens OX=9606 GN=TXN PE=1 SV=3	22.1065	20.4497	20.9844	24.5496	24.6584	23.6497
492	+	2.33004	3.09447	P18031	PTPN1	Tyrosine-protein phosphatase non-receptor type 1 OS=Homo sapiens OX=9606 GN=PTPN1 PE=1 SV=1	21.2005	20.4708	22.1483	24.8084	24.322	23.9726
493	+	2.98801	3.09347	P18754	RCC1	Regulator of chromosome condensation OS=Homo sapiens OX=9606 GN=RCC1 PE=1 SV=1	24.3795	23.2138	24.1159	26.9654	27.148	26.8761
494	+	2.00491	3.09259	P17028	ZNF24	Zinc finger protein 24 OS=Homo sapiens OX=9606 GN=ZNF24 PE=1 SV=4	20.974	18.849	20.3342	22.8768	22.9591	23.599
495	+	2.73934	3.0854	P55072	VCP	Transitional endoplasmic reticulum ATPase OS=Homo sapiens OX=9606 GN=VCP PE=1 SV=4	22.9942	22.2388	21.7705	25.8387	25.3349	25.086
496	+	1.8832	3.07322	Q13885	TUBB2A	Tubulin beta-2A chain OS=Homo sapiens OX=9606 GN=TUBB2A PE=1 SV=1	17.8844	15.6514	16.2259	20.0456	19.7964	19.1395
497	+	2.23015	3.07189	Q86UK7	ZNF598	E3 ubiquitin-protein ligase ZNF598 OS=Homo sapiens OX=9606 GN=ZNF598 PE=1 SV=1	21.6988	20.258	19.856	23.5171	23.5789	23.9324
498	+	1.72656	3.06944	E7EQX7	TP53	Cellular tumor antigen p53 OS=Homo sapiens OX=9606 GN=TP53 PE=1 SV=1	21.4746	19.6666	19.7706	23.0436	22.6304	24.4461
499	+	1.91033	3.06633	O96019	ACTL6A	Actin-like protein 6A OS=Homo sapiens OX=9606 GN=ACTL6A PE=1 SV=1	22.0626	20.1276	21.4949	24.4838	24.8961	23.5043
500	+	1.83137	3.06381	Q9UG56	PISD	Phosphatidylserine decarboxylase proenzyme, mitochondrial OS=Homo sapiens OX=9606 GN=PISD PE=2 SV=4	16.6615	17.6246	18.7333	20.9095	21.4062	19.8952
501	+	1.80874	3.05832	P54577	YARS	Tyrosine--tRNA ligase, cytoplasmic OS=Homo sapiens OX=9606 GN=YARS PE=1 SV=4	23.8394	21.8117	21.8494	25.8129	25.9975	24.8651
502	+	1.79973	3.05224	Q13151	HNRNPA0	Heterogeneous nuclear ribonucleoprotein A0 OS=Homo sapiens OX=9606 GN=HNRNPA0 PE=1 SV=1	22.2013	20.1482	20.6679	23.2936	24.8293	24.0512
503	+	3.33461	3.04919	Q9UMS4	PRPF19	Pre-mRNA-processing factor 19 OS=Homo sapiens OX=9606 GN=PRPF19 PE=1 SV=1	24.3655	24.1608	24.2106	27.6513	27.4982	26.7349
504	+	1.61373	3.04843	P41227	NAA10	N-alpha-acetyltransferase 10 OS=Homo sapiens OX=9606 GN=NAA10 PE=1 SV=1	24.0068	21.0291	22.688	25.7153	25.6803	25.4736
505	+	4.32517	3.04551	P09651	HNRNPA1	Heterogeneous nuclear ribonucleoprotein A1 OS=Homo sapiens OX=9606 GN=HNRNPA1 PE=1 SV=5	25.1982	24.6648	24.9039	27.9129	28.0674	27.923
506	+	2.03065	3.04376	A0A087WZN1	IDH3B	Isocitrate dehydrogenase [NAD] subunit, mitochondrial OS=Homo sapiens OX=9606 GN=IDH3B PE=1 SV=1	21.6258	21.2641	19.5291	23.794	23.8567	23.8996
507	+	1.54784	3.04364	Q8TED0	UTP15	U3 small nucleolar RNA-associated protein 15 homolog OS=Homo sapiens OX=9606 GN=UTP15 PE=1 SV=3	21.9717	20.8867	18.9487	23.9183	23.7586	23.2612
508	+	2.40216	3.03859	Q14152	EIF3A	Eukaryotic translation initiation factor 3 subunit A OS=Homo sapiens OX=9606 GN=EIF3A PE=1 SV=1	23.0027	21.3864	21.6643	24.858	25.1949	25.1162
509	+	2.30178	3.03289	P12883	MYH7	Myosin-7 OS=Homo sapiens OX=9606 GN=MYH7 PE=1 SV=5	22.6548	21.4998	22.9973	25.2506	25.9934	25.0066
510	+	2.52604	3.02801	P51570	GALK1	Galactokinase OS=Homo sapiens OX=9606 GN=GALK1 PE=1 SV=1	16.7411	15.9044	15.9569	19.9965	18.8367	18.8533
511	+	1.68225	3.02641	P31153	MAT2A	S-adenosylmethionine synthase isoform type-2 OS=Homo sapiens OX=9606 GN=MAT2A PE=1 SV=1	19.3068	19.5817	17.2839	21.9919	22.2511	21.0087
512	+	1.45789	3.02369	Q14165	MLEC	Malectin OS=Homo sapiens OX=9606 GN=MLEC PE=1 SV=1	20.8124	18.4971	17.7795	22.3445	22.3611	21.4544
513	+	2.34293	3.00918	P27824	CANX	Calnexin OS=Homo sapiens OX=9606 GN=CANX PE=1 SV=2	24.0493	22.9268	22.5629	26.0957	25.7714	26.6995
514	+	2.49316	3.00672	Q99470	SDF2	Stromal cell-derived factor 2 OS=Homo sapiens OX=9606 GN=SDF2 PE=1 SV=2	17.0659	18.1392	18.0205	20.5805	20.2738	21.3914
515	+	1.64479	3.00366	Q13263	TRIM28	Transcription intermediary factor 1-beta OS=Homo sapiens OX=9606 GN=TRIM28 PE=1 SV=5	24.6267	21.7929	23.5832	26.1428	26.4382	26.4329
516	+	3.75759	3.00308	Q13347	EIF3I	Eukaryotic translation initiation factor 3 subunit I OS=Homo sapiens OX=9606 GN=EIF3I PE=1 SV=1	20.4606	20.4059	20.94	23.6288	23.3447	23.8423
517	+	2.10073	2.99959	A0A0C4DGN6	GIT1	ARF GTPase-activating protein GIT1 OS=Homo sapiens OX=9606 GN=GIT1 PE=1 SV=1	21.9557	20.4995	19.9887	24.0292	23.9034	23.51
518	+	3.58096	2.99055	F5H8D0	MRPL48	39S ribosomal protein L48, mitochondrial OS=Homo sapiens OX=9606 GN=MRPL48 PE=1 SV=1	19.7119	19.373	19.094	22.5432	22.0457	22.5617
519	+	3.03252	2.98412	H0Y3L9	CBLB	E3 ubiquitin-protein ligase CBL-B OS=Homo sapiens OX=9606 GN=CBLB PE=1 SV=1	20.085	19.0634	19.9194	22.4601	22.6715	22.8886
520	+	2.09851	2.98342	Q3KNV8	PCGF3	Polycomb group RING finger protein 3 OS=Homo sapiens OX=9606 GN=PCGF3 PE=1 SV=1	18.8855	17.5161	18.2675	20.2863	21.6351	21.6981
521	+	2.90412	2.98071	Q96F86	EDC3	Enhancer of mRNA-decapping protein 3 OS=Homo sapiens OX=9606 GN=EDC3 PE=1 SV=1	20.0881	20.7078	21.2784	23.4543	23.6644	23.8977
522	+	3.76963	2.97776	P31942	HNRNPH3	Heterogeneous nuclear ribonucleoprotein H3 OS=Homo sapiens OX=9606 GN=HNRNPH3 PE=1 SV=2	23.2646	22.8512	23.094	26.0162	26.3801	25.7469
523	+	2.65316	2.97199	M0QYN0	MYDGF	Myeloid-derived growth factor OS=Homo sapiens OX=9606 GN=MYDGF PE=1 SV=1	21.9439	21.4039	22.4931	25.0263	25.3547	24.3758
524	+	1.92272	2.97172	Q9BPU6	DPYSL5	Dihydropyrimidinase-related protein 5 OS=Homo sapiens OX=9606 GN=DPYSL5 PE=1 SV=1	24.2194	22.1302	22.5509	26.3234	25.9782	25.5141
525	+	1.47361	2.96325	A0A2R8Y5D3	POLR1C	DNA-directed RNA polymerases I and III subunit RPAC1 OS=Homo sapiens OX=9606 GN=POLR1C PE=1 SV=1	21.9092	20.1489	19.028	23.7824	23.682	22.5116
526	+	1.93862	2.96279	Q96FK6	WDR89	WD repeat-containing protein 89 OS=Homo sapiens OX=9606 GN=WDR89 PE=2 SV=1	17.7018	15.9833	15.8866	18.943	19.4691	20.048
527	+	1.63136	2.95752	Q9NS69	TOMM22	Mitochondrial import receptor subunit TOM22 homolog OS=Homo sapiens OX=9606 GN=TOMM22 PE=1 SV=3	18.2372	15.8383	16.0862	19.1639	19.5893	20.2811
528	+	2.05188	2.95748	P51553	IDH3G	Isocitrate dehydrogenase [NAD] subunit gamma, mitochondrial OS=Homo sapiens OX=9606 GN=IDH3G PE=1 SV=1	22.2354	20.3374	22.1005	24.7236	24.4519	24.3701
529	+	2.56399	2.95621	P53597	SUCLG1	Succinate--CoA ligase [ADP/GDP-forming] subunit alpha, mitochondrial OS=Homo sapiens OX=9606 GN=SUCLG1 PE=1 SV=4	23.593	23.2865	22.1974	25.9866	25.727	26.2318
530	+	1.67781	2.95575	O14773	TPP1	Tripeptidyl-peptidase 1 OS=Homo sapiens OX=9606 GN=TPP1 PE=1 SV=2	21.1079	18.9571	20.2986	23.5995	23.5497	22.0816
531	+	2.35166	2.95525	Q9NVS2	MRPS18A	39S ribosomal protein S18a, mitochondrial OS=Homo sapiens OX=9606 GN=MRPS18A PE=1 SV=1	18.131	17.1164	17.1123	20.7867	19.6428	20.7959
532	+	1.70737	2.95413	P32929	CTH	Cystathionine gamma-lyase OS=Homo sapiens OX=9606 GN=CTH PE=1 SV=3	24.2426	21.986	22.2003	26.2252	25.8957	25.1704
533	+	2.09741	2.95278	D6RER5	SEPTIN11	Septin-11 OS=Homo sapiens OX=9606 GN=SEPTIN11 PE=1 SV=1	20.8338	21.3767	20.6705	23.7983	24.9394	23.0016
534	+	2.43392	2.94437	Q14320	FAM50A	Protein FAM50A OS=Homo sapiens OX=9606 GN=FAM50A PE=1 SV=2	22.9971	21.6345	23.0701	25.2599	25.6153	25.6596
535	+	1.6743	2.93522	Q08945	SSRP1	FACT complex subunit SSRP1 OS=Homo sapiens OX=9606 GN=SSRP1 PE=1 SV=1	24.4874	22.1173	22.8387	26.5646	26.3489	25.3355
536	+	1.64284	2.93168	O00629	KPNA4	Importin subunit alpha-3 OS=Homo sapiens OX=9606 GN=KPNA4 PE=1 SV=1	18.1174	16.19	16.199	20.0354	20.4716	18.7945
537	+	2.08112	2.92607	P62241	RPS8	40S ribosomal protein S8 OS=Homo sapiens OX=9606 GN=RPS8 PE=1 SV=2	20.4575	21.535	20.0698	24.4382	23.2493	23.153
538	+	3.08308	2.92169	P30086	PEBP1	Phosphatidylethanolamine-binding protein 1 OS=Homo sapiens OX=9606 GN=PEBP1 PE=1 SV=3	21.3303	22.2301	21.5806	24.785	24.8436	24.2774
539	+	1.54277	2.90413	P36871	PGM1	Phosphoglucomutase-1 OS=Homo sapiens OX=9606 GN=PGM1 PE=1 SV=3	22.9966	20.6206	22.5823	25.3938	25.4758	24.0423
540	+	1.59335	2.9017	Q8IYB8	SUPV3L1	ATP-dependent RNA helicase SUPV3L1, mitochondrial OS=Homo sapiens OX=9606 GN=SUPV3L1 PE=1 SV=1	19.9738	17.583	19.4767	21.6981	22.704	21.3364
541	+	1.54232	2.90027	Q6P087	RPUSD3	Mitochondrial mRNA pseudouridine synthase RPUSD3 OS=Homo sapiens OX=9606 GN=RPUSD3 PE=1 SV=3	17.5127	16.3857	17.5482	21.0542	18.5172	20.576
542	+	2.60261	2.89993	Q969V3	NCLN	Nicalin OS=Homo sapiens OX=9606 GN=NCLN PE=1 SV=2	23.6553	23.1202	22.5278	25.8034	26.5521	25.6475
543	+	1.83018	2.89548	Q9Y2S7	POLDIP2	Polymerase delta-interacting protein 2 OS=Homo sapiens OX=9606 GN=POLDIP2 PE=1 SV=1	23.1854	21.1952	21.8012	25.5428	25.1024	24.2231
544	+	1.7489	2.89391	Q12906	ILF3	Interleukin enhancer-binding factor 3 OS=Homo sapiens OX=9606 GN=ILF3 PE=1 SV=3	26.1242	23.6756	24.2129	27.6071	27.4409	27.6464
545	+	2.93594	2.89382	P22626	HNRNPA2B1	Heterogeneous nuclear ribonucleoproteins A2/B1 OS=Homo sapiens OX=9606 GN=HNRNPA2B1 PE=1 SV=2	25.5334	24.471	25.1841	28.2493	27.9028	27.7178
546	+	2.10843	2.87806	Q10713	PMPCA	Mitochondrial-processing peptidase subunit alpha OS=Homo sapiens OX=9606 GN=PMPCA PE=1 SV=2	23.7803	22.3498	22.2429	26.218	25.6256	25.1634
547	+	1.47574	2.87438	Q9UII2	ATP5IF1	ATPase inhibitor, mitochondrial OS=Homo sapiens OX=9606 GN=ATP5IF1 PE=1 SV=1	17.8975	19.3223	17.1539	19.8993	20.9783	22.1192
548	+	1.89649	2.8568	O00170	AIP	AH receptor-interacting protein OS=Homo sapiens OX=9606 GN=AIP PE=1 SV=2	21.4038	19.1523	20.4356	23.1169	23.4409	23.0043
549	+	1.53982	2.8401	P48643	CCT5	T-complex protein 1 subunit epsilon OS=Homo sapiens OX=9606 GN=CCT5 PE=1 SV=1	17.7513	15.1356	16.6022	19.7953	19.6485	18.5656
550	+	2.46461	2.83816	Q68EM7	ARHGAP17	Rho GTPase-activating protein 17 OS=Homo sapiens OX=9606 GN=ARHGAP17 PE=1 SV=1	22.4913	20.9897	21.6287	24.3554	24.8183	24.4506
551	+	1.55863	2.83816	O43660	PLRG1	Pleiotropic regulator 1 OS=Homo sapiens OX=9606 GN=PLRG1 PE=1 SV=1	25.7635	22.9654	24.3336	27.5595	27.2296	26.7879
552	+	2.34229	2.83253	P07199	CENPB	Major centromere autoantigen B OS=Homo sapiens OX=9606 GN=CENPB PE=1 SV=2	18.0231	18.0169	16.5588	20.4745	20.2198	20.4021
553	+	1.56385	2.82907	O43491	EPB41L2	Band 4.1-like protein 2 OS=Homo sapiens OX=9606 GN=EPB41L2 PE=1 SV=1	22.5186	20.9771	19.652	23.7597	23.8413	24.0339
554	+	2.21631	2.82851	Q12849	GRSF1	G-rich sequence factor 1 OS=Homo sapiens OX=9606 GN=GRSF1 PE=1 SV=3	21.8659	20.4718	22.1757	24.1424	24.4798	24.3768
555	+	1.74541	2.82069	P08133	ANXA6	Annexin A6 OS=Homo sapiens OX=9606 GN=ANXA6 PE=1 SV=3	21.5835	19.9276	19.304	23.4637	23.2251	22.5884
556	+	1.70216	2.81571	Q15059	BRD3	Bromodomain-containing protein 3 OS=Homo sapiens OX=9606 GN=BRD3 PE=1 SV=1	22.9468	22.5431	23.3106	26.4485	26.4824	24.3168
557	+	4.03618	2.80425	K7ES00	H3F3B	Histone H3.3 (Fragment) OS=Homo sapiens OX=9606 GN=H3F3B PE=1 SV=1	21.7024	21.4273	21.5545	24.4803	24.5629	24.0538
558	+	3.10795	2.79444	Q15349	RPS6KA2	Ribosomal protein S6 kinase alpha-2 OS=Homo sapiens OX=9606 GN=RPS6KA2 PE=1 SV=2	16.9006	16.7989	16.6228	19.0159	20.0146	19.6752
559	+	1.63952	2.78961	Q4U2R6	MRPL51	39S ribosomal protein L51, mitochondrial OS=Homo sapiens OX=9606 GN=MRPL51 PE=1 SV=1	19.7496	17.5347	17.8636	21.6327	20.4702	21.4138
560	+	2.42226	2.784	I3L1L3	MYBBP1A	Myb-binding protein 1A (Fragment) OS=Homo sapiens OX=9606 GN=MYBBP1A PE=1 SV=1	16.9472	16.0499	15.5936	18.7236	18.7737	19.4453
561	+	1.73554	2.77495	Q15648	MED1	Mediator of RNA polymerase II transcription subunit 1 OS=Homo sapiens OX=9606 GN=MED1 PE=1 SV=4	24.3532	22.431	22.8367	25.9505	26.7294	25.2659
562	+	2.04874	2.77352	Q9UKI8	TLK1	Serine/threonine-protein kinase tousled-like 1 OS=Homo sapiens OX=9606 GN=TLK1 PE=1 SV=2	20.4508	20.7009	20.3103	22.5387	24.3903	22.8536
563	+	4.69297	2.76105	J3KQY1	MRPL22	39S ribosomal protein L22, mitochondrial OS=Homo sapiens OX=9606 GN=MRPL22 PE=1 SV=1	19.4765	19.3446	19.5988	22.0523	22.361	22.2898
564	+	1.95398	2.7608	P62891	RPL39	60S ribosomal protein L39 OS=Homo sapiens OX=9606 GN=RPL39 PE=1 SV=2	18.4955	16.695	18.3752	20.9895	20.2584	20.6002
565	+	1.62401	2.74716	Q8WVV4	POF1B	Protein POF1B OS=Homo sapiens OX=9606 GN=POF1B PE=1 SV=3	17.7294	15.0942	16.6306	18.9936	19.3289	19.3732
566	+	1.60329	2.72574	P05141	SLC25A5	ADP/ATP translocase 2 OS=Homo sapiens OX=9606 GN=SLC25A5 PE=1 SV=7	24.7435	23.2947	22.1507	26.0137	26.5281	25.8243
567	+	2.66904	2.72553	O94874	UFL1	E3 UFM1-protein ligase 1 OS=Homo sapiens OX=9606 GN=UFL1 PE=1 SV=2	25.7627	24.7465	25.969	28.3195	28.0522	28.2831
568	+	1.74685	2.72177	E9PHT9	ANXA5	Annexin OS=Homo sapiens OX=9606 GN=ANXA5 PE=1 SV=1	23.9217	21.8582	22.0388	25.737	25.3433	24.9037
569	+	1.84536	2.71624	O60361	NME2P1	Putative nucleoside diphosphate kinase OS=Homo sapiens OX=9606 GN=NME2P1 PE=5 SV=1	18.0631	17.5596	18.2146	19.7067	20.4439	21.8354
570	+	1.4918	2.71557	P82664	MRPS10	28S ribosomal protein S10, mitochondrial OS=Homo sapiens OX=9606 GN=MRPS10 PE=1 SV=2	17.6689	16.3527	16.578	18.7274	18.9664	21.0525
571	+	1.96262	2.71258	P49674	CSNK1E	Casein kinase I isoform epsilon OS=Homo sapiens OX=9606 GN=CSNK1E PE=1 SV=1	20.4465	18.9169	18.5108	21.7578	22.0427	22.2114
572	+	1.54162	2.70887	P08621	SNRNP70	U1 small nuclear ribonucleoprotein 70 kDa OS=Homo sapiens OX=9606 GN=SNRNP70 PE=1 SV=2	24.8137	22.0427	23.5757	26.227	25.9642	26.3676
573	+	2.08501	2.69993	Q15797	SMAD1	Mothers against decapentaplegic homolog 1 OS=Homo sapiens OX=9606 GN=SMAD1 PE=1 SV=1	16.8864	17.8925	16.1703	19.9141	19.933	19.2019
574	+	2.05557	2.6965	B5MCH7	BZW2	Basic leucine zipper and W2 domain-containing protein 2 OS=Homo sapiens OX=9606 GN=BZW2 PE=1 SV=1	20.4258	18.8589	18.8013	22.3757	21.7236	22.0763
575	+	3.20198	2.68741	A0A0A0MR02	VDAC2	Voltage-dependent anion-selective channel protein 2 (Fragment) OS=Homo sapiens OX=9606 GN=VDAC2 PE=1 SV=1	18.9725	19.2751	18.7084	21.3527	22.1016	21.5639
576	+	2.37832	2.68682	P08559	PDHA1	Pyruvate dehydrogenase E1 component subunit alpha, somatic form, mitochondrial OS=Homo sapiens OX=9606 GN=PDHA1 PE=1 SV=3	21.0618	19.6667	20.024	22.5778	23.0504	23.1848
577	+	1.96232	2.68044	Q15046	KARS	Lysine--tRNA ligase OS=Homo sapiens OX=9606 GN=KARS PE=1 SV=3	25.3655	24.0433	23.8094	27.0574	27.7048	26.4973
578	+	2.13082	2.67632	K7EQB2	GLYR1	Putative oxidoreductase GLYR1 (Fragment) OS=Homo sapiens OX=9606 GN=GLYR1 PE=1 SV=8	18.6021	17.7594	17.4115	21.0833	20.9108	19.8078
579	+	1.77366	2.67571	Q14119	VEZF1	Vascular endothelial zinc finger 1 OS=Homo sapiens OX=9606 GN=VEZF1 PE=1 SV=2	16.7062	14.868	15.2682	18.5289	18.8031	17.5376
580	+	1.6041	2.67561	E7ERF2	TCP1	T-complex protein 1 subunit alpha OS=Homo sapiens OX=9606 GN=TCP1 PE=1 SV=1	21.3633	19.99	19.7253	21.9904	23.1564	23.9586
581	+	2.71592	2.67551	Q15019	SEPTIN2	Septin-2 OS=Homo sapiens OX=9606 GN=SEPTIN2 PE=1 SV=1	24.1574	22.9284	23.4743	26.1817	26.3741	26.0309
582	+	1.9549	2.66347	Q9BXW7	HDHD5	Haloacid dehalogenase-like hydrolase domain-containing 5 OS=Homo sapiens OX=9606 GN=HDHD5 PE=1 SV=1	20.5055	19.3829	19.1101	22.8335	22.6513	21.5043
583	+	2.72406	2.64478	P22830	FECH	Ferrochelatase, mitochondrial OS=Homo sapiens OX=9606 GN=FECH PE=1 SV=2	17.9499	18.5941	17.5897	20.3669	20.6086	21.0926
584	+	3.12974	2.64413	Q96MM3	ZFP42	Zinc finger protein 42 homolog OS=Homo sapiens OX=9606 GN=ZFP42 PE=1 SV=2	19.1616	18.5476	18.5172	21.1279	21.2706	21.7602
585	+	1.51923	2.63947	P84085	ARF5	ADP-ribosylation factor 5 OS=Homo sapiens OX=9606 GN=ARF5 PE=1 SV=2	18.5397	16.6965	16.2267	20.5439	19.2938	19.5435
586	+	1.62683	2.62943	P23378	GLDC	Glycine dehydrogenase (decarboxylating), mitochondrial OS=Homo sapiens OX=9606 GN=GLDC PE=1 SV=2	22.9691	21.7405	20.6477	24.1673	25.032	24.0462
587	+	1.7776	2.60341	A0A087X020	SBDS	Ribosome maturation protein SBDS OS=Homo sapiens OX=9606 GN=SBDS PE=1 SV=1	18.7113	16.4593	17.8239	20.2803	20.1613	20.3631
588	+	1.7493	2.5933	A0A3B3ISC6	COPA	Coatomer subunit alpha (Fragment) OS=Homo sapiens OX=9606 GN=COPA PE=1 SV=1	24.0182	21.8944	22.2588	25.5692	25.2278	25.1543
589	+	1.47572	2.58454	Q5R3I4	TTC38	Tetratricopeptide repeat protein 38 OS=Homo sapiens OX=9606 GN=TTC38 PE=1 SV=1	18.0783	19.7511	20.5798	22.3919	22.4039	21.367
590	+	3.2865	2.58161	Q14004	CDK13	Cyclin-dependent kinase 13 OS=Homo sapiens OX=9606 GN=CDK13 PE=1 SV=2	19.391	19.2815	19.3339	21.4234	22.2394	22.0884
591	+	1.53325	2.57343	P62750	RPL23A	60S ribosomal protein L23a OS=Homo sapiens OX=9606 GN=RPL23A PE=1 SV=1	17.5741	16.5712	17.3042	20.3094	18.3023	20.5581
592	+	3.5111	2.57203	A0A0D9SF53	DDX3X	ATP-dependent RNA helicase DDX3X OS=Homo sapiens OX=9606 GN=DDX3X PE=1 SV=1	23.7217	23.111	23.7604	26.0464	26.0284	26.2343
593	+	1.55638	2.5471	Q4VCS5	AMOT	Angiomotin OS=Homo sapiens OX=9606 GN=AMOT PE=1 SV=1	28.8487	26.3328	27.1792	30.2044	30.0807	29.717
594	+	2.5737	2.53898	P22695	UQCRC2	Cytochrome b-c1 complex subunit 2, mitochondrial OS=Homo sapiens OX=9606 GN=UQCRC2 PE=1 SV=3	24.326	23.1728	23.2127	25.9948	26.1803	26.1533
595	+	1.56793	2.53677	O75083	WDR1	WD repeat-containing protein 1 OS=Homo sapiens OX=9606 GN=WDR1 PE=1 SV=4	27.1553	24.8937	24.9746	28.3413	28.1004	28.1921
596	+	1.78608	2.53149	Q6DN03	HIST2H2BC	Putative histone H2B type 2-C OS=Homo sapiens OX=9606 GN=HIST2H2BC PE=5 SV=3	22.3846	20.2547	20.8491	23.7692	23.653	23.6607
597	+	1.59928	2.51362	Q8IYS1	PM20D2	Peptidase M20 domain-containing protein 2 OS=Homo sapiens OX=9606 GN=PM20D2 PE=1 SV=2	20.1742	19.495	21.8473	23.1235	22.6773	23.2566
598	+	1.65101	2.51245	Q02790	FKBP4	Peptidyl-prolyl cis-trans isomerase FKBP4 OS=Homo sapiens OX=9606 GN=FKBP4 PE=1 SV=3	23.9691	21.8888	22.9075	25.9854	25.5251	24.7923
599	+	2.23926	2.50766	P41091	EIF2S3	Eukaryotic translation initiation factor 2 subunit 3 OS=Homo sapiens OX=9606 GN=EIF2S3 PE=1 SV=3	23.6303	22.3372	22.156	25.2475	25.2651	25.1338
600	+	2.7799	2.50628	P04844	RPN2	Dolichyl-diphosphooligosaccharide--protein glycosyltransferase subunit 2 OS=Homo sapiens OX=9606 GN=RPN2 PE=1 SV=3	21.6671	22.2397	21.4369	23.8943	24.2722	24.696
601	+	2.30526	2.50538	Q8NAV1	PRPF38A	Pre-mRNA-splicing factor 38A OS=Homo sapiens OX=9606 GN=PRPF38A PE=1 SV=1	21.2165	19.8759	20.4947	23.3059	22.5949	23.2024
602	+	1.83237	2.50147	H0Y987	PGM3	Phosphoacetylglucosamine mutase OS=Homo sapiens OX=9606 GN=PGM3 PE=1 SV=2	23.7644	22.4118	21.702	25.2073	25.1754	24.9998
603	+	1.82263	2.49453	O76003	GLRX3	Glutaredoxin-3 OS=Homo sapiens OX=9606 GN=GLRX3 PE=1 SV=2	23.1398	21.164	22.372	24.6738	24.3887	25.0969
604	+	2.45922	2.48885	Q86UE8	TLK2	Serine/threonine-protein kinase tousled-like 2 OS=Homo sapiens OX=9606 GN=TLK2 PE=1 SV=2	19.7473	18.577	19.6075	21.822	21.5108	22.0655
605	+	1.7308	2.48762	Q96HJ9	FMC1	Protein FMC1 homolog OS=Homo sapiens OX=9606 GN=FMC1 PE=1 SV=2	17.2509	15.5222	16.4725	18.638	18.3554	19.715
606	+	1.4928	2.46828	Q9NPI6	DCP1A	mRNA-decapping enzyme 1A OS=Homo sapiens OX=9606 GN=DCP1A PE=1 SV=3	18.7303	16.5574	17.1219	19.2562	19.9074	20.6509
607	+	1.9493	2.46598	Q9NR22	PRMT8	Protein arginine N-methyltransferase 8 OS=Homo sapiens OX=9606 GN=PRMT8 PE=1 SV=2	17.8865	16.97	17.8353	20.9642	19.5925	19.533
608	+	1.54868	2.4557	Q2TAY7	SMU1	WD40 repeat-containing protein SMU1 OS=Homo sapiens OX=9606 GN=SMU1 PE=1 SV=2	24.327	22.4469	22.1971	25.9888	25.3321	25.0173
609	+	1.93792	2.45446	P30048	PRDX3	Thioredoxin-dependent peroxide reductase, mitochondrial OS=Homo sapiens OX=9606 GN=PRDX3 PE=1 SV=3	26.673	24.9161	25.4121	28.2295	28.3793	27.7558
610	+	1.62056	2.43986	P39656	DDOST	Dolichyl-diphosphooligosaccharide--protein glycosyltransferase 48 kDa subunit OS=Homo sapiens OX=9606 GN=DDOST PE=1 SV=4	24.3983	22.9391	22.1284	25.9303	25.5527	25.3024
611	+	1.54376	2.43742	Q93009	USP7	Ubiquitin carboxyl-terminal hydrolase 7 OS=Homo sapiens OX=9606 GN=USP7 PE=1 SV=2	25.2495	22.9593	23.2366	26.3491	26.3449	26.0637
612	+	1.59238	2.42007	P49755	TMED10	Transmembrane emp24 domain-containing protein 10 OS=Homo sapiens OX=9606 GN=TMED10 PE=1 SV=2	22.6108	20.9008	20.2914	23.7752	23.5609	23.7272
613	+	1.7944	2.41191	Q6IPX4	RPS16	40S ribosomal protein S16 OS=Homo sapiens OX=9606 GN=RPS16 PE=1 SV=1	17.5188	17.0009	17.7864	18.7377	20.3322	20.4719
614	+	1.59391	2.40026	Q9C0J8	WDR33	pre-mRNA 3' end processing protein WDR33 OS=Homo sapiens OX=9606 GN=WDR33 PE=1 SV=2	24.3866	22.9356	23.0765	25.7587	26.805	25.0358
615	+	2.07785	2.39803	O15084	ANKRD28	Serine/threonine-protein phosphatase 6 regulatory ankyrin repeat subunit A OS=Homo sapiens OX=9606 GN=ANKRD28 PE=1 SV=5	21.9833	22.3002	23.1045	25.2577	25.1933	24.131
616	+	3.93117	2.39758	P00367	GLUD1	Glutamate dehydrogenase 1, mitochondrial OS=Homo sapiens OX=9606 GN=GLUD1 PE=1 SV=2	24.2359	23.8894	24.1033	26.4804	26.6867	26.2542
617	+	2.02554	2.39048	Q09161	NCBP1	Nuclear cap-binding protein subunit 1 OS=Homo sapiens OX=9606 GN=NCBP1 PE=1 SV=1	21.3893	19.9166	21.1605	23.6644	23.0124	22.9611
618	+	1.8041	2.38431	Q00796	SORD	Sorbitol dehydrogenase OS=Homo sapiens OX=9606 GN=SORD PE=1 SV=4	20.9224	21.0525	19.2266	22.7524	22.6997	22.9023
619	+	2.39477	2.3833	P12268	IMPDH2	Inosine-5'-monophosphate dehydrogenase 2 OS=Homo sapiens OX=9606 GN=IMPDH2 PE=1 SV=2	22.0929	23.4463	22.586	25.1922	25.1207	24.9623
620	+	2.56033	2.36043	E7ERJ7	PABPC1	Polyadenylate-binding protein OS=Homo sapiens OX=9606 GN=PABPC1 PE=1 SV=1	18.0932	18.1284	17.1027	20.1929	20.3155	19.8972
621	+	3.01053	2.35585	P23396	RPS3	40S ribosomal protein S3 OS=Homo sapiens OX=9606 GN=RPS3 PE=1 SV=2	23.7593	22.8347	23.3528	25.5747	25.7223	25.7174
622	+	3.63614	2.34637	Q8TCC3	MRPL30	39S ribosomal protein L30, mitochondrial OS=Homo sapiens OX=9606 GN=MRPL30 PE=1 SV=1	20.1975	20.2133	19.7477	22.4977	22.5158	22.1841
623	+	2.72218	2.33828	P62937	PPIA	Peptidyl-prolyl cis-trans isomerase A OS=Homo sapiens OX=9606 GN=PPIA PE=1 SV=2	24.1261	24.6327	25.1601	26.7485	27.1479	27.0373
624	+	2.21716	2.312	P55201	BRPF1	Peregrin OS=Homo sapiens OX=9606 GN=BRPF1 PE=1 SV=2	21.3876	21.437	20.8723	23.5377	24.2345	22.8607
625	+	1.95482	2.30901	Q9Y399	MRPS2	28S ribosomal protein S2, mitochondrial OS=Homo sapiens OX=9606 GN=MRPS2 PE=1 SV=1	21.7737	20.2124	20.37	22.9671	22.9334	23.3827
626	+	2.53184	2.30421	J3QLW7	NIP7	60S ribosome subunit biogenesis protein NIP7 homolog OS=Homo sapiens OX=9606 GN=NIP7 PE=1 SV=1	18.8025	18.1247	18.0883	20.1622	21.0963	20.6696
627	+	1.68673	2.29526	A0A499FI48	PDIA4	Protein disulfide-isomerase OS=Homo sapiens OX=9606 GN=PDIA4 PE=1 SV=1	21.4224	21.5669	21.1521	22.9523	23.1957	24.8792
628	+	1.93641	2.28993	A5A3E0	POTEF	POTE ankyrin domain family member F OS=Homo sapiens OX=9606 GN=POTEF PE=1 SV=2	16.8976	18.1144	17.6652	20.5557	19.2616	19.7297
629	+	1.77351	2.28861	H3BNC9	3	Uncharacterized protein OS=Homo sapiens OX=9606 PE=3 SV=2	18.6447	17.8072	17.8913	19.5539	20.3228	21.3322
630	+	1.76163	2.27111	H0YKD8	RPL28	60S ribosomal protein L28 OS=Homo sapiens OX=9606 GN=RPL28 PE=1 SV=1	20.1473	18.2362	19.0107	21.7392	21.2478	21.2205
631	+	1.70247	2.26949	Q7L7X3	TAOK1	Serine/threonine-protein kinase TAO1 OS=Homo sapiens OX=9606 GN=TAOK1 PE=1 SV=1	22.8971	20.9575	21.6847	24.5084	23.78	24.0593
632	+	3.14084	2.26172	H7C3P9	COPS3	COP9 signalosome complex subunit 3 OS=Homo sapiens OX=9606 GN=COPS3 PE=1 SV=2	17.1551	16.8748	17.5522	19.1798	19.6369	19.5505
633	+	1.78948	2.23917	Q15043	SLC39A14	Zinc transporter ZIP14 OS=Homo sapiens OX=9606 GN=SLC39A14 PE=1 SV=3	20.9339	20.1212	20.0835	22.259	23.5834	22.0137
634	+	1.54725	2.22268	O14967	CLGN	Calmegin OS=Homo sapiens OX=9606 GN=CLGN PE=1 SV=1	17.743	16.2232	16.8579	20.1466	18.7616	18.5841
635	+	1.72376	2.20194	Q15397	PUM3	Pumilio homolog 3 OS=Homo sapiens OX=9606 GN=PUM3 PE=1 SV=3	22.8748	20.9341	21.8238	24.0456	24.3325	23.8604
636	+	1.67471	2.19603	O15226	NKRF	NF-kappa-B-repressing factor OS=Homo sapiens OX=9606 GN=NKRF PE=1 SV=2	25.0158	23.0119	24.018	26.4074	26.2972	25.9293
637	+	1.59879	2.1823	P54136	RARS	Arginine--tRNA ligase, cytoplasmic OS=Homo sapiens OX=9606 GN=RARS PE=1 SV=2	25.078	23.2962	23.5135	26.4862	26.3519	25.5965
638	+	1.72919	2.15717	Q9H977	WDR54	WD repeat-containing protein 54 OS=Homo sapiens OX=9606 GN=WDR54 PE=1 SV=1	17.7302	16.2725	16.3338	19.2398	19.2357	18.3326
639	+	1.53957	2.15181	Q9BXP5	SRRT	Serrate RNA effector molecule homolog OS=Homo sapiens OX=9606 GN=SRRT PE=1 SV=1	23.0879	21.2766	21.1459	24.0824	24.1894	23.694
640	+	1.89795	2.14783	P08574	CYC1	Cytochrome c1, heme protein, mitochondrial OS=Homo sapiens OX=9606 GN=CYC1 PE=1 SV=3	21.7908	21.5568	21.8148	23.0406	24.7453	23.82
641	+	1.63212	2.13382	P55010	EIF5	Eukaryotic translation initiation factor 5 OS=Homo sapiens OX=9606 GN=EIF5 PE=1 SV=2	22.4626	20.5921	20.8458	23.4952	23.5985	23.2083
642	+	2.3204	2.12478	Q96HA7	TONSL	Tonsoku-like protein OS=Homo sapiens OX=9606 GN=TONSL PE=1 SV=2	20.7635	20.0474	19.7695	22.3822	22.6808	21.8917
643	+	1.66979	2.12409	O75534	CSDE1	Cold shock domain-containing protein E1 OS=Homo sapiens OX=9606 GN=CSDE1 PE=1 SV=2	24.0026	22.0204	22.7526	25.0668	25.033	25.048
644	+	2.10008	2.12377	Q8TAD8	SNIP1	Smad nuclear-interacting protein 1 OS=Homo sapiens OX=9606 GN=SNIP1 PE=1 SV=1	21.5282	20.2497	20.8822	23.3384	23.1113	22.5816
645	+	3.12444	2.11084	C9IYN3	HNRNPLL	Heterogeneous nuclear ribonucleoprotein L-like OS=Homo sapiens OX=9606 GN=HNRNPLL PE=1 SV=2	21.9795	21.9461	21.4662	24.1931	23.6564	23.8749
646	+	1.58657	2.09979	Q9Y4P3	TBL2	Transducin beta-like protein 2 OS=Homo sapiens OX=9606 GN=TBL2 PE=1 SV=1	21.4099	22.377	23.2231	24.2921	23.9904	25.0269
647	+	2.16261	2.08366	Q5TEC6	HIST2H3PS2	Histone H3 OS=Homo sapiens OX=9606 GN=HIST2H3PS2 PE=1 SV=1	18.6032	18.9097	18.3984	21.4202	20.6227	20.1193
648	+	1.96592	2.08118	P61221	ABCE1	ATP-binding cassette sub-family E member 1 OS=Homo sapiens OX=9606 GN=ABCE1 PE=1 SV=1	24.382	23.011	23.1729	25.916	25.5288	25.3647
649	+	2.20084	2.07808	P61962	DCAF7	DDB1- and CUL4-associated factor 7 OS=Homo sapiens OX=9606 GN=DCAF7 PE=1 SV=1	23.8215	23.0536	23.5477	25.9316	25.8217	24.9036
650	+	1.76581	2.06296	F8W6G1	NRBP1	Nuclear receptor-binding protein OS=Homo sapiens OX=9606 GN=NRBP1 PE=1 SV=1	17.2293	17.3603	18.5014	19.6136	20.4008	19.2654
651	+	1.61392	2.05404	Q9GZP4	PITHD1	PITH domain-containing protein 1 OS=Homo sapiens OX=9606 GN=PITHD1 PE=1 SV=1	25.7872	25.4167	23.9384	27.3877	26.9513	26.9655
652	+	1.8626	2.02315	P11388	TOP2A	DNA topoisomerase 2-alpha OS=Homo sapiens OX=9606 GN=TOP2A PE=1 SV=3	21.7525	21.6663	22.7423	24.087	24.6543	23.4893
653	+	1.59573	2.01484	P82912	MRPS11	28S ribosomal protein S11, mitochondrial OS=Homo sapiens OX=9606 GN=MRPS11 PE=1 SV=2	20.6208	18.9121	19.4404	21.9148	21.9949	21.1081
654	+	2.10415	2.01231	P32119	PRDX2	Peroxiredoxin-2 OS=Homo sapiens OX=9606 GN=PRDX2 PE=1 SV=5	27.105	26.0322	26.195	28.3787	28.8963	28.0941
655	+	2.474	2.00794	P52306	RAP1GDS1	Rap1 GTPase-GDP dissociation stimulator 1 OS=Homo sapiens OX=9606 GN=RAP1GDS1 PE=1 SV=3	17.7255	16.7343	16.8558	19.0405	19.0304	19.2687
656	+	1.79232	2.00551	P43490	NAMPT	Nicotinamide phosphoribosyltransferase OS=Homo sapiens OX=9606 GN=NAMPT PE=1 SV=1	20.8475	20.1868	20.3426	23.3608	22.1959	21.8366
657	+	1.70368	1.99708	A0A087WYT3	PTGES3	Prostaglandin E synthase 3 OS=Homo sapiens OX=9606 GN=PTGES3 PE=1 SV=1	17.0842	18.612	18.6726	19.9045	20.2686	20.1868
658	+	2.06509	1.97316	P07437	TUBB	Tubulin beta chain OS=Homo sapiens OX=9606 GN=TUBB PE=1 SV=2	26.9951	26.074	26.7132	28.7649	28.972	27.9649
659	+	1.6877	1.97038	Q96RN5	MED15	Mediator of RNA polymerase II transcription subunit 15 OS=Homo sapiens OX=9606 GN=MED15 PE=1 SV=2	16.7249	16.5124	15.695	18.6031	17.4349	18.8055
660	+	1.96443	1.96718	Q5VTE6	ANGEL2	Protein angel homolog 2 OS=Homo sapiens OX=9606 GN=ANGEL2 PE=2 SV=1	23.2569	21.7975	22.2364	24.4639	24.4656	24.2629
661	+	2.12507	1.95573	P31040	SDHA	Succinate dehydrogenase [ubiquinone] flavoprotein subunit, mitochondrial OS=Homo sapiens OX=9606 GN=SDHA PE=1 SV=2	25.2526	24.2795	25.037	27.2068	26.8997	26.3297
662	+	1.87358	1.94553	Q99626	CDX2	Homeobox protein CDX-2 OS=Homo sapiens OX=9606 GN=CDX2 PE=1 SV=3	19.1635	19.3369	17.9297	20.6856	20.5847	20.9965
663	+	2.70334	1.93686	Q96CT7	CCDC124	Coiled-coil domain-containing protein 124 OS=Homo sapiens OX=9606 GN=CCDC124 PE=1 SV=1	18.5367	19.2715	18.5922	20.7297	20.5168	20.9645
664	+	1.96922	1.93675	P46439	GSTM5	Glutathione S-transferase Mu 5 OS=Homo sapiens OX=9606 GN=GSTM5 PE=1 SV=3	17.7631	17.0845	17.287	18.8302	19.0519	20.0628
665	+	1.81529	1.93324	P46459	NSF	Vesicle-fusing ATPase OS=Homo sapiens OX=9606 GN=NSF PE=1 SV=3	22.7842	21.186	22.2735	23.9454	23.9536	24.1443
666	+	1.70975	1.90818	H7BZ94	P4HB	Protein disulfide-isomerase OS=Homo sapiens OX=9606 GN=P4HB PE=1 SV=2	22.3804	21.2582	20.7783	23.1853	23.2296	23.7264
667	+	1.74816	1.87961	Q16775	HAGH	Hydroxyacylglutathione hydrolase, mitochondrial OS=Homo sapiens OX=9606 GN=HAGH PE=1 SV=2	21.3012	20.8097	22.2261	23.0465	23.8237	23.1056
668	+	1.78424	1.86459	O60568	PLOD3	Multifunctional procollagen lysine hydroxylase and glycosyltransferase LH3 OS=Homo sapiens OX=9606 GN=PLOD3 PE=1 SV=1	23.8142	22.6	22.6278	25.3646	24.677	24.5942
669	+	1.54691	1.84486	H7BXS3	PIP4K2A	Phosphatidylinositol 5-phosphate 4-kinase type-2 alpha OS=Homo sapiens OX=9606 GN=PIP4K2A PE=1 SV=1	18.2929	16.844	16.942	18.6427	19.6023	19.3687
670	+	1.67734	1.84235	O15145	ARPC3	Actin-related protein 2/3 complex subunit 3 OS=Homo sapiens OX=9606 GN=ARPC3 PE=1 SV=3	16.8161	15.2527	16.601	18.265	17.9609	17.9709
671	+	2.659	1.84179	Q9NZI8	IGF2BP1	Insulin-like growth factor 2 mRNA-binding protein 1 OS=Homo sapiens OX=9606 GN=IGF2BP1 PE=1 SV=2	23.345	22.6429	22.5615	24.8182	24.7288	24.5277
672	+	1.74366	1.83795	Q7KZF4	SND1	Staphylococcal nuclease domain-containing protein 1 OS=Homo sapiens OX=9606 GN=SND1 PE=1 SV=1	26.2668	24.7949	24.927	27.2083	27.2628	27.0313
673	+	1.60174	1.83101	Q86XP3	DDX42	ATP-dependent RNA helicase DDX42 OS=Homo sapiens OX=9606 GN=DDX42 PE=1 SV=1	25.934	24.5526	24.2375	26.8248	26.6343	26.7581
674	+	2.46663	1.82922	B9A067	IMMT	MICOS complex subunit MIC60 OS=Homo sapiens OX=9606 GN=IMMT PE=1 SV=2	21.5145	20.9024	21.4246	23.182	23.4568	22.6904
675	+	1.64965	1.81876	H0Y6Z9	COMMD3	COMM domain-containing protein 3 (Fragment) OS=Homo sapiens OX=9606 GN=COMMD3 PE=4 SV=1	16.2769	15.9013	17.3024	18.8681	18.0598	18.009
676	+	1.89053	1.80674	P00505	GOT2	Aspartate aminotransferase, mitochondrial OS=Homo sapiens OX=9606 GN=GOT2 PE=1 SV=3	21.424	20.162	21.3383	22.7129	22.6309	23.0008
677	+	1.90021	1.78042	A0A2R8YDZ0	BSG	Basigin OS=Homo sapiens OX=9606 GN=BSG PE=1 SV=1	19.8082	18.8825	18.9997	20.4785	21.0613	21.492
678	+	2.90227	1.76903	P19338	NCL	Nucleolin OS=Homo sapiens OX=9606 GN=NCL PE=1 SV=3	22.7753	22.6932	22.889	24.612	24.8874	24.1653
679	+	1.73294	1.7003	H0Y8P7	FIP1L1	Pre-mRNA 3'-end-processing factor FIP1 (Fragment) OS=Homo sapiens OX=9606 GN=FIP1L1 PE=1 SV=1	18.5789	17.8678	17.6109	19.0529	20.1174	19.9882
680	+	2.75287	1.69657	Q86T24	ZBTB33	Transcriptional regulator Kaiso OS=Homo sapiens OX=9606 GN=ZBTB33 PE=1 SV=2	21.0891	20.3248	20.7379	22.3422	22.3664	22.5328
681	+	1.98892	1.65819	P09874	PARP1	Poly [ADP-ribose] polymerase 1 OS=Homo sapiens OX=9606 GN=PARP1 PE=1 SV=4	26.9243	26.6113	25.9036	28.3723	28.304	27.7375
682	+	1.90041	1.65787	Q9BQ67	GRWD1	Glutamate-rich WD repeat-containing protein 1 OS=Homo sapiens OX=9606 GN=GRWD1 PE=1 SV=1	23.1344	22.5811	22.6928	24.8417	24.7701	23.7701
683	+	2.35083	1.65644	Q9Y5P6	GMPPB	Mannose-1-phosphate guanyltransferase beta OS=Homo sapiens OX=9606 GN=GMPPB PE=1 SV=2	21.651	21.6447	21.9028	23.1605	23.0727	23.9346
684	+	1.62474	1.64726	Q5JTZ9	AARS2	Alanine--tRNA ligase, mitochondrial OS=Homo sapiens OX=9606 GN=AARS2 PE=1 SV=1	22.3508	22.3635	22.2447	24.7665	23.9683	23.1659
685	+	3.05453	1.62691	Q8IZ73	RPUSD2	RNA pseudouridylate synthase domain-containing protein 2 OS=Homo sapiens OX=9606 GN=RPUSD2 PE=1 SV=2	21.8105	22.2404	22.214	23.9507	23.5714	23.6235
686	+	2.72648	1.61531	H0YKT5	TLE3	Transducin-like enhancer protein 3 OS=Homo sapiens OX=9606 GN=TLE3 PE=1 SV=1	23.7746	23.4639	23.7612	25.5742	25.3641	24.9073
687	+	2.12936	1.61219	P11387	TOP1	DNA topoisomerase 1 OS=Homo sapiens OX=9606 GN=TOP1 PE=1 SV=2	27.6651	27.2984	26.6279	29.0205	28.6888	28.7185
688	+	2.04866	1.60429	Q9Y217	MTMR6	Myotubularin-related protein 6 OS=Homo sapiens OX=9606 GN=MTMR6 PE=1 SV=3	20.7927	19.7866	20.3638	21.681	22.2479	21.8272
689	+	1.73439	1.59893	Q9H7S9	ZNF703	Zinc finger protein 703 OS=Homo sapiens OX=9606 GN=ZNF703 PE=1 SV=1	20.0384	20.4495	21.369	22.47	22.0032	22.1805
690	+	2.90777	1.5743	P43686	PSMC4	26S proteasome regulatory subunit 6B OS=Homo sapiens OX=9606 GN=PSMC4 PE=1 SV=2	20.7829	20.4058	20.7011	21.9589	22.1608	22.493
691	+	2.58162	1.57364	A0A0A6YYL6	RPL17-C18orf32	Protein RPL17-C18orf32 OS=Homo sapiens OX=9606 GN=RPL17-C18orf32 PE=3 SV=1	23.7881	23.3089	23.9228	25.4181	25.3631	24.9595
692	+	1.81955	1.55277	Q09028	RBBP4	Histone-binding protein RBBP4 OS=Homo sapiens OX=9606 GN=RBBP4 PE=1 SV=3	26.4975	25.585	25.2328	27.3159	27.2321	27.4256
693	+	2.8445	1.53226	P46060	RANGAP1	Ran GTPase-activating protein 1 OS=Homo sapiens OX=9606 GN=RANGAP1 PE=1 SV=1	20.3701	20.7271	20.2617	21.7206	22.0647	22.1705
694	+	2.0521	1.52972	P12081	HARS	Histidine--tRNA ligase, cytoplasmic OS=Homo sapiens OX=9606 GN=HARS PE=1 SV=2	20.8382	20.8406	19.9453	21.8449	22.2498	22.1186
695	+	1.73755	1.52261	P31939	ATIC	Bifunctional purine biosynthesis protein PURH OS=Homo sapiens OX=9606 GN=ATIC PE=1 SV=3	26.9596	25.6479	26.1458	27.9361	27.7971	27.5879
696	+	2.42567	1.49469	Q9P2J5	LARS	Leucine--tRNA ligase, cytoplasmic OS=Homo sapiens OX=9606 GN=LARS PE=1 SV=2	21.9823	22.0429	22.2377	23.6802	23.9306	23.1362
697	+	1.70763	1.4642	P18077	RPL35A	60S ribosomal protein L35a OS=Homo sapiens OX=9606 GN=RPL35A PE=1 SV=2	22.1287	22.6514	22.9081	23.7457	23.6823	24.6528
698	+	1.71947	1.44782	I3L504	EIF5A	Eukaryotic translation initiation factor 5A-1 OS=Homo sapiens OX=9606 GN=EIF5A PE=1 SV=1	26.82	25.7245	26.4816	28.1491	27.4563	27.7641
699	+	1.88804	1.419	Q14241	ELOA	Elongin-A OS=Homo sapiens OX=9606 GN=ELOA PE=1 SV=2	23.6426	22.5267	23.2155	24.6729	24.4364	24.5325
700	+	1.73387	1.37236	Q5T949	PTPA	Serine/threonine-protein phosphatase 2A activator (Fragment) OS=Homo sapiens OX=9606 GN=PTPA PE=1 SV=1	17.7617	17.0885	16.7472	18.6904	18.1864	18.8376
701	+	1.9141	1.35689	A0A0G2JIF2	HLA-A	HLA class I histocompatibility antigen, A-3 alpha chain OS=Homo sapiens OX=9606 GN=HLA-A PE=1 SV=1	21.6966	21.7428	21.24	22.3963	23.0677	23.2862
702	+	1.81322	1.35533	P10155	RO60	60 kDa SS-A/Ro ribonucleoprotein OS=Homo sapiens OX=9606 GN=RO60 PE=1 SV=2	24.2446	23.7613	23.2663	25.2896	25.2925	24.7561
703	+	1.78291	1.35222	F8VQZ7	METAP2	Methionine aminopeptidase 2 OS=Homo sapiens OX=9606 GN=METAP2 PE=1 SV=1	19.7542	19.4806	20.2228	20.7629	21.0905	21.6608
704	+	2.08365	1.34675	Q9H4L5	OSBPL3	Oxysterol-binding protein-related protein 3 OS=Homo sapiens OX=9606 GN=OSBPL3 PE=1 SV=1	23.8433	23.3281	23.0033	24.7245	24.9694	24.5209
705	+	1.6709	1.34536	C9J6P4	ZC3HAV1	Zinc finger CCCH-type antiviral protein 1 OS=Homo sapiens OX=9606 GN=ZC3HAV1 PE=1 SV=1	24.5058	23.4929	23.5076	25.476	25.0321	25.0341
706	+	2.27696	1.32577	Q8NB46	ANKRD52	Serine/threonine-protein phosphatase 6 regulatory ankyrin repeat subunit C OS=Homo sapiens OX=9606 GN=ANKRD52 PE=1 SV=3	22.0384	21.493	22.0065	23.2646	23.3961	22.8544
707	+	1.7602	1.31924	Q53H82	LACTB2	Endoribonuclease LACTB2 OS=Homo sapiens OX=9606 GN=LACTB2 PE=1 SV=2	23.9218	22.7718	23.4352	24.6112	24.6862	24.7891
708	+	1.65479	1.31883	P12956	XRCC6	X-ray repair cross-complementing protein 6 OS=Homo sapiens OX=9606 GN=XRCC6 PE=1 SV=2	24.6596	23.8994	25.1462	25.918	25.8566	25.8872
709	+	1.66715	1.29768	P12532	CKMT1A	Creatine kinase U-type, mitochondrial OS=Homo sapiens OX=9606 GN=CKMT1A PE=1 SV=1	25.6771	24.5242	25.2536	26.2804	26.4113	26.6563
710	+	2.04613	1.29135	Q7Z7K6	CENPV	Centromere protein V OS=Homo sapiens OX=9606 GN=CENPV PE=1 SV=1	24.0043	23.1357	23.4968	24.9335	24.9457	24.6317
711	+	2.62922	1.26811	P22087	FBL	rRNA 2'-O-methyltransferase fibrillarin OS=Homo sapiens OX=9606 GN=FBL PE=1 SV=2	28.9096	28.5049	28.7168	30.2086	30.01	29.7169
712	+	3.08729	1.24316	A0A286YFL2	PHGDH	D-3-phosphoglycerate dehydrogenase OS=Homo sapiens OX=9606 GN=PHGDH PE=1 SV=1	17.6573	17.2969	17.423	18.8689	18.6642	18.5736
713	+	1.77738	1.09937	Q96P16	RPRD1A	Regulation of nuclear pre-mRNA domain-containing protein 1A OS=Homo sapiens OX=9606 GN=RPRD1A PE=1 SV=1	23.6294	23.7434	24.446	25.0815	25.2032	24.8321
714	+	2.02889	1.07335	Q6P1L5	FAM117B	Protein FAM117B OS=Homo sapiens OX=9606 GN=FAM117B PE=1 SV=2	22.3049	21.8539	22.4123	23.5591	23.055	23.177
715	+	2.24261	0.995281	Q9Y3C6	PPIL1	Peptidyl-prolyl cis-trans isomerase-like 1 OS=Homo sapiens OX=9606 GN=PPIL1 PE=1 SV=1	19.4	19.4864	19.6271	20.1662	20.7413	20.5919
716	+	2.1194	0.869286	P12036	NEFH	Neurofilament heavy polypeptide OS=Homo sapiens OX=9606 GN=NEFH PE=1 SV=4	22.2469	22.3166	22.3101	23.2142	23.4299	22.8374
717	+	2.7542	0.829504	Q14677	CLINT1	Clathrin interactor 1 OS=Homo sapiens OX=9606 GN=CLINT1 PE=1 SV=1	21.7438	21.5313	21.5867	22.4616	22.2855	22.6032
718	+	3.10536	0.803587	Q96AC1	FERMT2	Fermitin family homolog 2 OS=Homo sapiens OX=9606 GN=FERMT2 PE=1 SV=1	19.6361	19.6815	19.8884	20.5264	20.6146	20.4757
719	+	2.26368	0.771231	Q8WUA4	GTF3C2	General transcription factor 3C polypeptide 2 OS=Homo sapiens OX=9606 GN=GTF3C2 PE=1 SV=2	20.877	20.8282	21.1982	21.7875	21.8472	21.5823
720	+	2.96678	-0.739344	Q9NRF8	CTPS2	CTP synthase 2 OS=Homo sapiens OX=9606 GN=CTPS2 PE=1 SV=1	18.8416	19.0152	18.7487	18.2081	18.0977	18.0817
721	+	1.70695	-1.21553	Q32P28	P3H1	Prolyl 3-hydroxylase 1 OS=Homo sapiens OX=9606 GN=P3H1 PE=1 SV=2	21.4833	22.232	22.4272	20.5488	21.0351	20.912
722	+	1.97257	-1.23154	O14654	IRS4	Insulin receptor substrate 4 OS=Homo sapiens OX=9606 GN=IRS4 PE=1 SV=1	27.6055	27.4575	26.9359	26.2309	26.3305	25.7429
723	+	1.97677	-1.52145	Q96P63	SERPINB12	Serpin B12 OS=Homo sapiens OX=9606 GN=SERPINB12 PE=1 SV=1	22.8164	21.924	22.6968	21.3273	20.7462	20.7993
724	+	1.79492	-1.93318	Q6ZVX7	NCCRP1	F-box only protein 50 OS=Homo sapiens OX=9606 GN=NCCRP1 PE=1 SV=1	22.047	20.7588	21.462	20.0983	19.2498	19.1202
725	+	1.58325	-2.13228	B5MCE7	BZW2	Basic leucine zipper and W2 domain-containing protein 2 OS=Homo sapiens OX=9606 GN=BZW2 PE=1 SV=1	21.1511	21.6424	20.5954	20.0266	18.2025	18.7631
726	+	1.83041	-2.29459	P05109	S100A8	Protein S100-A8 OS=Homo sapiens OX=9606 GN=S100A8 PE=1 SV=1	24.1373	25.1382	23.5457	21.3762	22.4077	22.1536
727	+	1.56118	-2.35198	F2Z3K5	RPN2	Dolichyl-diphosphooligosaccharide--protein glycosyltransferase subunit 2 (Fragment) OS=Homo sapiens OX=9606 GN=RPN2 PE=1 SV=1	22.0332	19.8334	21.4278	18.3525	18.7576	19.1285
728	+	1.9558	-2.38481	A0A286YF78	PHGDH	D-3-phosphoglycerate dehydrogenase (Fragment) OS=Homo sapiens OX=9606 GN=PHGDH PE=1 SV=1	22.7174	21.8947	22.6868	19.1307	20.5769	20.4369
729	+	1.62967	-2.45898	Q14966	ZNF638	Zinc finger protein 638 OS=Homo sapiens OX=9606 GN=ZNF638 PE=1 SV=2	26.6423	24.6192	25.2377	23.6473	23.0128	22.4621
730	+	1.5226	-2.55648	Q9NQ29	LUC7L	Putative RNA-binding protein Luc7-like 1 OS=Homo sapiens OX=9606 GN=LUC7L PE=1 SV=1	23.4288	25.5067	23.283	21.3956	21.0813	22.0722
731	+	1.99733	-2.57951	H0Y5C6	FLNA	Filamin-A (Fragment) OS=Homo sapiens OX=9606 GN=FLNA PE=1 SV=1	21.2029	20.1254	20.7431	18.3579	17.2084	18.7665
732	+	2.8251	-2.66115	P42785	PRCP	Lysosomal Pro-X carboxypeptidase OS=Homo sapiens OX=9606 GN=PRCP PE=1 SV=1	21.2023	20.4616	21.3505	18.3303	17.9938	18.7069
733	+	2.65937	-2.83029	M0R2X2	POGZ	Pogo transposable element with ZNF domain (Fragment) OS=Homo sapiens OX=9606 GN=POGZ PE=1 SV=1	20.8953	21.7515	22.2816	18.7878	18.803	18.8467
734	+	1.99901	-3.14913	Q9UJU6	DBNL	Drebrin-like protein OS=Homo sapiens OX=9606 GN=DBNL PE=1 SV=1	22.1759	20.8782	20.9526	17.8917	17.4342	19.2333
735	+	1.69947	-3.19071	P42224	STAT1	Signal transducer and activator of transcription 1-alpha/beta OS=Homo sapiens OX=9606 GN=STAT1 PE=1 SV=2	21.6776	24.0235	23.7455	20.0602	20.6306	19.1837
736	+	2.15348	-3.5517	P06702	S100A9	Protein S100-A9 OS=Homo sapiens OX=9606 GN=S100A9 PE=1 SV=1	22.1235	23.9243	22.4189	18.8621	18.8409	20.1087
737	+	2.04513	-3.76581	H7BYT1	CSNK1D	Casein kinase I isoform delta OS=Homo sapiens OX=9606 GN=CSNK1D PE=1 SV=2	22.9744	21.7117	21.9573	19.5915	18.5577	17.1969
738	+	3.24848	-6.05018	Q92576	PHF3	PHD finger protein 3 OS=Homo sapiens OX=9606 GN=PHF3 PE=1 SV=3	27.961	26.2932	27.2256	21.4114	21.5365	20.3814
