# Supplementary material for: SQSTM1/p62 UFMylation Enhances Autophagic Clearance of Pathogenic Mutant Huntingtin
Source: Int J Biol Sci. 2026 May 18;22(10):5475–94. doi: 10.7150/ijbs.127110 (PMC13215360; doi:10.7150/ijbs.127110)
Supplement: Supplementary file 4 — Supplementary table 3. [file ijbsv22p5475s4.xlsx]

## Sheet: Sheet
Table 3. Representative MS-identified UFM1-modified peptides.
#	Sequence	Modifications	Modifications (all possible sites)	Master Protein Descriptions	Protein Accessions	# Missed Cleavages	Theo. MH+ [Da]	Sequence Length	Confidence	Charge	Rank (by Search Engine): A Sequest HT	m/z [Da]	DeltaM [ppm]	RT [min]	Percolator q-Value	Percolator PEP	Percolator SVMScore	Xcorr
1	GKYKEETIEK	1xValGly [K2]	1xValGly [K2]	60S ribosomal protein L26 OS=Homo sapiens OX=9606 GN=RPL26 PE=1 SV=1	P61254	2	1380.74	10	High	2	1	690.873	1.43	11.5948	0.0002354	0.0003339	0.943	3.44
2	GKYKEETIEK	2xValGly [K2; K4]	2xValGly [K2; K4]	60S ribosomal protein L26 OS=Homo sapiens OX=9606 GN=RPL26 PE=1 SV=1	P61254	2	1536.83	10	High	2	1	768.918	1.21	13.6227	0.0001128	0.0001715	1.279	2.94
3	GKYKEELIEK	1xValGly [K2]	1xValGly [K2]	60S ribosomal protein L26-like 1 OS=Homo sapiens OX=9606 GN=RPL26L1 PE=1 SV=1	Q9UNX3	2	1392.77	10	High	2	1	696.89	-0.07	15.7579	0.0002266	0.0003037	0.987	3.12
4	GKFIYITPEELAAVANFIR	1xValGly [K2]	1xValGly [K2]	DDRGK domain-containing protein 1 OS=Homo sapiens OX=9606 GN=DDRGK1 PE=1 SV=2	Q96HY6	1	2308.27	19	High	3	1	770.094	-0.5	117.572	0	1.716e-05	2.318	6.6
5	EAEWKKEEER	1xValGly [K]	1xValGly [K5; K6]	DDRGK domain-containing protein 1 OS=Homo sapiens OX=9606 GN=DDRGK1 PE=1 SV=2;DDRGK domain-containing protein 1 OS=Homo sapiens OX=9606 GN=DDRGK1 PE=1 SV=1	Q96HY6; A0A0A0MRX2	2	1489.73	10	High	2	1	745.367	-1.02	13.9175	0.0004385	0.001857	0.487	2.45
6	LRLEEEQKEEEER	1xValGly [K8]	1xValGly [K8]	DDRGK domain-containing protein 1 OS=Homo sapiens OX=9606 GN=DDRGK1 PE=1 SV=2;DDRGK domain-containing protein 1 OS=Homo sapiens OX=9606 GN=DDRGK1 PE=1 SV=1	Q96HY6; A0A0A0MRX2	2	1872.93	13	High	3	1	624.981	-1.26	18.9209	0.0003897	0.001224	0.562	2.05
7	QSKVVLLEDLASQVGLR	1xValGly [K3]	1xValGly [K3]	DDRGK domain-containing protein 1 OS=Homo sapiens OX=9606 GN=DDRGK1 PE=1 SV=2;DDRGK domain-containing protein 1 OS=Homo sapiens OX=9606 GN=DDRGK1 PE=1 SV=1	Q96HY6; A0A0A0MRX2	1	2011.15	17	High	3	1	671.057	1.57	107.896	9.485e-05	0.0001291	1.423	5.1
8	VAWAEADENEEEAVILAQEEEGVEKPAETHLSGK	1xValGly [K25]	1xValGly [K25]	DDRGK domain-containing protein 1 OS=Homo sapiens OX=9606 GN=DDRGK1 PE=1 SV=2;DDRGK domain-containing protein 1 OS=Homo sapiens OX=9606 GN=DDRGK1 PE=1 SV=1	Q96HY6; A0A0A0MRX2	0	3863.85	34	High	3	1	1288.62	0.83	96.5781	0.0001363	0.0002404	1.103	2.83
9	LIAQKQLEVVHTLDGK	1xValGly [K5]	1xValGly [K5]	E3 UFM1-protein ligase 1 OS=Homo sapiens OX=9606 GN=UFL1 PE=1 SV=2	O94874	1	1948.12	16	High	3	1	650.047	1.56	49.4814	0.0001363	0.0002246	1.138	2.33
10	NYDIGAALDTIQYSKHPPPL	1xValGly [K15]	1xValGly [K15]	Sequestosome-1 OS=Homo sapiens OX=9606 GN=SQSTM1 PE=1 SV=1	Q13501	1	2369.21	20	High	3	1	790.404	-6.71	98.6668	0.0002554	0.0004543	0.819	2.91
11	VKHGHFGWPGWEMGPPGNWSPRPPR	1xValGly [K2]	1xValGly [K2]	Sequestosome-1 OS=Homo sapiens OX=9606 GN=SQSTM1 PE=1 SV=1;Sequestosome-1 (Fragment) OS=Homo sapiens OX=9606 GN=SQSTM1 PE=1 SV=1;Sequestosome-1 OS=Homo sapiens OX=9606 GN=SQSTM1 PE=1 SV=1	E7EMC7; C9JRJ8; Q13501; E9PFW8	1	3022.48	25	High	5	1	605.304	4.41	71.6584	0.0004791	0.002387	0.448	3.03
12	FAAEEFKVPAATSAIITNDGIGINPAQTAGNVFLK	1xValGly [K]	1xValGly [K7; K35]	Ubiquitin-fold modifier 1 OS=Homo sapiens OX=9606 GN=UFM1 PE=1 SV=1	P61960	1	3731.96	35	High	3	1	1244.66	-1.7	110.907	0	3.127e-06	3.042	7.35
13	FAAEEFKVPAATSAIITNDGIGINPAQTAGNVFLKHGSELR	1xValGly [K35]	1xValGly [K35]	Ubiquitin-fold modifier 1 OS=Homo sapiens OX=9606 GN=UFM1 PE=1 SV=1	P61960	2	4411.3	41	High	4	1	1103.58	-1.79	104.363	0	6.119e-07	3.735	10.27
14	LPYKVLSVPESTPFTAVLK	1xValGly [K4]	1xValGly [K4]	Ubiquitin-fold modifier 1 OS=Homo sapiens OX=9606 GN=UFM1 PE=1 SV=1	H0Y614; P61960	1	2245.28	19	High	2	1	1123.15	4.15	100.36	9.485e-05	0.0001284	1.426	4.93
15	VLSVPESTPFTAVLKFAAEEFK	1xValGly [K15]	1xValGly [K15]	Ubiquitin-fold modifier 1 OS=Homo sapiens OX=9606 GN=UFM1 PE=1 SV=1	H0Y614; P61960	1	2566.38	22	High	3	1	856.131	-0.86	117.942	0.0006599	0.003912	0.377	3.14
16	VPAATSAIITNDGIGINPAQTAGNVFLKHGSELR	1xValGly [K28]	1xValGly [K28]	Ubiquitin-fold modifier 1 OS=Homo sapiens OX=9606 GN=UFM1 PE=1 SV=1	P61960	1	3588.91	34	High	4	1	897.984	-0.06	97.2346	0	2.924e-06	3.07	8.38
17	GGKICLTDHFKPLWAR	1xCarbamidomethyl [C5]; 1xValGly [K3]	1xCarbamidomethyl [C5]; 1xValGly [K3]	Ubiquitin-fold modifier-conjugating enzyme 1 OS=Homo sapiens OX=9606 GN=UFC1 PE=1 SV=3	Q9Y3C8	1	2055.1	16	High	4	1	514.529	-0.25	63.3547	9.485e-05	0.0001533	1.336	3.8
18	GVIQHKEK	1xValGly [K6]	1xValGly [K6]	Ubiquitin-fold modifier-conjugating enzyme 1 OS=Homo sapiens OX=9606 GN=UFC1 PE=1 SV=3	Q9Y3C8	1	1094.63	8	High	2	1	547.819	-0.59	8.4059	0.001114	0.008132	0.283	1.46
19	ICLTDHFKPLWAR	1xCarbamidomethyl [C2]; 1xValGly [K8]	1xCarbamidomethyl [C2]; 1xValGly [K8]	Ubiquitin-fold modifier-conjugating enzyme 1 OS=Homo sapiens OX=9606 GN=UFC1 PE=1 SV=3	Q9Y3C8	0	1812.96	13	High	3	1	604.99	-1.27	75.6104	0	3.118e-05	2.063	4.84
20	LESNKEGTR	1xValGly [K5]	1xValGly [K5]	Ubiquitin-fold modifier-conjugating enzyme 1 OS=Homo sapiens OX=9606 GN=UFC1 PE=1 SV=3	Q9Y3C8	1	1189.62	9	High	2	1	595.312	-0.09	8.9138	0.0002554	0.0003575	0.913	2.7
21	NADNDWFRLESNKEGTR	1xValGly [K13]	1xValGly [K13]	Ubiquitin-fold modifier-conjugating enzyme 1 OS=Homo sapiens OX=9606 GN=UFC1 PE=1 SV=3	Q9Y3C8	2	2208.04	17	High	3	1	736.687	2.18	49.3229	0.0001363	0.0002204	1.148	3.86
22	VVSEIPVLKTNAGPR	1xValGly [K9]	1xValGly [K9]	Ubiquitin-fold modifier-conjugating enzyme 1 OS=Homo sapiens OX=9606 GN=UFC1 PE=1 SV=3	Q9Y3C8	1	1736.01	15	High	3	1	579.341	0.42	44.8805	0.0004385	0.00187	0.486	2.21
23	YVENNKNADNDWFR	1xValGly [K6]	1xValGly [K6]	Ubiquitin-fold modifier-conjugating enzyme 1 OS=Homo sapiens OX=9606 GN=UFC1 PE=1 SV=3	Q9Y3C8	1	1940.89	14	High	2	1	970.95	2.35	44.4935	0	0.0001039	1.528	3.57
24	IEKMSSEVVDSNPYSR	1xValGly [K3]	1xValGly [K3]	Ubiquitin-like modifier-activating enzyme 5 OS=Homo sapiens OX=9606 GN=UBA5 PE=1 SV=1	E7EWE1; Q9GZZ9; E7EQ61	1	1996.96	16	High	2	1	998.991	5.27	42.4889	0	5.341e-05	1.829	2.48
25	IEKMSSEVVDSNPYSR	1xOxidation [M4]; 1xValGly [K3]	1xOxidation [M4]; 1xValGly [K3]	Ubiquitin-like modifier-activating enzyme 5 OS=Homo sapiens OX=9606 GN=UBA5 PE=1 SV=1	E7EWE1; Q9GZZ9; E7EQ61	1	2012.96	16	High	3	1	671.661	4.14	29.6866	0.0002266	0.0003037	0.987	2.88
26	VRIEKMSSEVVDSNPYSR	1xValGly [K5]	1xValGly [K5]	Ubiquitin-like modifier-activating enzyme 5 OS=Homo sapiens OX=9606 GN=UBA5 PE=1 SV=1	E7EWE1; Q9GZZ9; E7EQ61	2	2252.13	18	High	3	1	751.381	-2.42	47.1768	0.0004315	0.00169	0.503	2.72
27	VRIEKMSSEVVDSNPYSR	1xOxidation [M6]; 1xValGly [K5]	1xOxidation [M6]; 1xValGly [K5]	Ubiquitin-like modifier-activating enzyme 5 OS=Homo sapiens OX=9606 GN=UBA5 PE=1 SV=1	E7EWE1; Q9GZZ9; E7EQ61	2	2268.13	18	High	3	1	756.716	1.92	32.2674	0.0002554	0.0004381	0.832	3.24
